# Supplementary material for: MicroRNA172b-5p/trehalose-6-phosphate synthase module stimulates trehalose synthesis and microRNA172b-3p/AP2-like module accelerates flowering in barley upon drought stress
Source: Front Plant Sci. 2023 Mar 6;14:1124785. doi: 10.3389/fpls.2023.1124785 (PMC10025483; doi:10.3389/fpls.2023.1124785)
Supplement: Supplementary file 2 [file Table_2.xlsx]

## Sheet: Supplementary Table 2
Supplementary Table 2. List of conserved miRNAs identified in the study and their expression changes between control_1/drought and control_2 /rehydration stressed plants. id - mature miRNA name/names, (22)-according to miRBase 22.1 annotation, (20)-according to miRBase 20 annotation, mir – miRNA sequence annotated in miRBase, rel – length relation between read and miRNA sequence, read – the ident…
id (22)	id (20)	mir	rel	read	lenght	drought				rehydration
						mean count	log2 fc	p-value	adj p-value	mean count	log2 fc	p-value	adj p-value
gma-miR4995	gma-miR4995	aggcagtggcttggttaaggg	>	taggcagtggcttggttaaggga	23	13.4254426264503	2.59392353076339	0.000118712359293241	0.00258159603137279	16.6572566077634	2.91992378835179	8.36882952791222E-07	0.0000413625820213142
ath-miR8175	ath-miR8175	gatccccggcaacggcgcca	<	tccccggcaacggcgcca	18	361.311178672376	2.36026473166085	7.67625478535091E-14	2.9155900141337E-11	533.299607351148	1.89348073442225	0.0000026579616205988	0.00011037023558706
gma-miR6300	gma-miR6300	gtcgttgtagtatagtgg	=	gtcgttgtagtatagtgg	18	120.837620368564	2.09563958249248	3.56249685478198E-06	0.000153957829477838	89.9150359193496	1.97634255305717	0.000040003878089958	0.0010277471670969
ptc-miR6478	ptc-miR6478	ccgaccttagctcagttggtg	<	ccgaccttagctcagttggt	20	675.870597902642	1.44532264445586	2.51966854962304E-07	0.0000169570966967395	1095.71961788553	1.12090368097149	0.000231265351457785	0.00420940026880206
bdi-miR5054	bdi-miR5054	tccccacggtcggcgcca	>	atccccacggtcggcgcca	19	159.355623071497	1.03228279029577	0.00113776359345437	0.0146521295687464	172.035330145297	1.68497351283267	6.71122128918628E-07	0.0000342164619096802
gma-miR5368	gma-miR5368	ggacagtctcaggtagaca	>	agggacagtctcaggtagaca	21	51.0165529377716	2.01691737345408	0.000584265562538359	0.00879072031594984	17.1306420353127	1.0583650669853	0.0573241047558475	0.239292872107873
osa-miR5072	osa-miR5072	cgattccccagcggagtcgcca	<	tccccagcggagtcgcca	18	26.8881111259036	1.38373422468958	0.00480829973225857	0.0421551368666246	54.217418817764	0.68588710436679	0.1629316027881	0.443116699275944
bna-miR167d|fve-miR167a|fve-miR167b|fve-miR167c|gma-miR167l|lja-miR167a|lja-miR167b|lja-miR167c|mes-miR167b	bna-miR167d|lja-miR167a|lja-miR167b|lja-miR167c	tgaagctgccagcatgatct	=	tgaagctgccagcatgatct	20	10.8967266197304	1.36673806566378	0.0368892819256464	0.180278490825017	14.0506027702665	0.337139294017119	0.520931076809867	0.770677935308992
aly-miR172a-3p|aly-miR172b-3p|aof-miR172|aqc-miR172a|ata-miR172b-3p|ath-miR172a|ath-miR172b-3p|bdi-miR172a-3p|bna-miR172a|bol-miR172a|bol-miR172b|bra-miR172a|bra-miR172b-3p|cas-miR172a-3p|cas-miR172b|cca-miR172|cme-miR172b|cme-miR172c|csi-miR172b-3p|dpr-miR172a|dpr-miR172b|egu-miR172a|egu-miR172b|egu-miR172c|eun-miR172a-3p|eun-miR172b-3p|eun-miR172c-3p|fve-miR172a|fve-miR172b|fve-miR172c|gma-miR1…	aly-miR172a-3p|aly-miR172b-3p|aqc-miR172a|ata-miR172b-3p|ath-miR172a|ath-miR172b-3p|bdi-miR172a-3p|bna-miR172a|bol-miR172a|bol-miR172b|bra-miR172a|bra-miR172b-3p|cca-miR172|cme-miR172b|cme-miR172c|dpr-miR172a|dpr-miR172b|egu-miR172a|egu-miR172b|egu-miR172c|gma-miR172a|gma-miR172b-3p|gma-miR172h-3p|lus-miR172a|lus-miR172b|lus-miR172c|lus-miR172d|lus-miR172f|lus-miR172h|mdm-miR172d|mdm-miR172e|mdm-…	agaatcttgatgatgctgcat	=	agaatcttgatgatgctgcat	21	42.4227717915003	1.07247074265273	0.0129733691931913	0.0852964348295771	65.7140869359738	0.259886364500877	0.527641779609684	0.774514371223061
bna-miR156a|hvu-miR156a|hvu-miR156b|rco-miR156a|rco-miR156b|rco-miR156c|rco-miR156d|ssl-miR156|ssp-miR156|tae-miR156	bna-miR156a|hvu-miR156a|hvu-miR156b|rco-miR156a|rco-miR156b|rco-miR156c|rco-miR156d|ssl-miR156|ssp-miR156|tae-miR156	tgacagaagagagtgagcaca	=	tgacagaagagagtgagcaca	21	51.4511469703691	1.0148388159878	0.0136822885442748	0.0885894651130107	51.7032707329228	0.43078495377472	0.351957246517845	0.647027855192012
ppt-miR894	ppt-miR894	cgtttcacgtcgggttcacc	>	cgtttcacgtcgggttcacca	21	135.11029937179	0.731861398442039	0.0392019741847408	0.188040730247825	69.8478345519037	0.230539533846335	0.615728883788185	0.826806863162004
hvu-miR5051	hvu-miR5051	tttggcaccttgaaactggga	=	tttggcaccttgaaactggga	21	7408.19387454245	-0.72590121536495	0.0339500871140631	0.170251144037797	2327.88083397488	-2.05526603846777	4.08444107134671E-06	0.000158232674417796
aof-miR479|ata-miR171a-3p|mdm-miR171i|stu-miR479	ata-miR171a-3p|mdm-miR171i|stu-miR479	tgagccgaaccaatatcactc	=	tgagccgaaccaatatcactc	21	37.5721564120426	-0.925820197313062	0.0458632796272676	0.209273557505659	35.8678482902606	-1.10788858520969	0.0127824499896257	0.0873229279170905
ata-miR168-3p|bdi-miR168-3p	ata-miR168-3p|bdi-miR168-3p	cccgccttgcaccaagtgaat	=	cccgccttgcaccaagtgaat	21	2413.91688691843	-0.959175280426728	0.000721045003185223	0.0103470165910839	3417.56991495256	-1.20796564188133	0.0000434076938692996	0.00109847713842408
bdi-miR166e-3p	bdi-miR166e-3p	ctcggaccaggcttcattccc	=	ctcggaccaggcttcattccc	21	186.198553936552	-1.80524119326203	9.24047853261794E-08	7.24431192271716E-06	153.395039962504	-1.00481043972424	0.0139344829137732	0.0926762191139961
bdi-miR827-5p	bdi-miR827-5p	ttttgttggttgtcatctaacc	=	ttttgttggttgtcatctaacc	22	86.6354431418395	-1.84619114543576	0.0000138546053188236	0.000469480835717474	65.0880353864098	-1.00546794926307	0.0129398142057418	0.0880007052125988
ata-miR171d-5p|bdi-miR171d-5p|hvu-miR171-5p	ata-miR171d-5p|bdi-miR171d-5p|hvu-miR171-5p	tgttggctcgactcactcaga	=	tgttggctcgactcactcaga	21	53.6874905273751	-2.19637840767226	5.85317660659199E-07	0.000034656795671931	137.917013465317	-0.691982659321337	0.0365378975783919	0.178972624081581
ata-miR166c-5p	ata-miR166c-5p	ggaacgttggctggctcgagg	=	ggaacgttggctggctcgagg	21	13.0125199597651	-2.32065197172118	0.000649963828923946	0.00955390924855317	33.2336639000067	-1.96247819033928	0.0000532600618180348	0.00129350830685982
ata-miR166a-5p|bdi-miR166c-5p|osa-miR166a-5p|osa-miR166e-5p|zma-miR166b-5p|zma-miR166d-5p	ata-miR166a-5p|bdi-miR166c-5p|osa-miR166a-5p|osa-miR166e-5p|zma-miR166b-5p|zma-miR166d-5p	ggaatgttgtctggttcaagg	=	ggaatgttgtctggttcaagg	21	41.8272475466283	-2.45215059902309	0.0000011173032116153	0.0000588700081519959	142.006697852301	-0.927476950153674	0.00619313533135873	0.0517170467278393
ata-miR1432-5p	ata-miR1432-5p	tcaggagagatgacaccgacg	<	tcaggagagatgacaccgac	20	441.801606654653	-2.45293882306261	6.37325589176972E-14	2.49039144949889E-11	430.036921427332	-2.06256078650644	6.35089718179021E-10	7.81283273950811E-08
sbi-miR1432|zma-miR1432-5p		ctcaggagagatgacaccgac	<
osa-miR1432-5p		atcaggagagatgacaccgac	<
bdi-miR1432		ttcaggagagatgacaccgaca	<
ata-miR5168-5p	ata-miR5168-5p	gggttgttgtctggttcaagg	=	gggttgttgtctggttcaagg	21	44.7977554027818	-4.1976784704128	1.01718186095214E-12	3.12415060087376E-10	85.2179318831049	-2.06886556979433	9.49298577957497E-08	6.36470649947031E-06
ata-miR396c-3p|bdi-miR396e-3p|osa-miR396c-3p|zma-miR396f-3p	ata-miR396c-3p|bdi-miR396e-3p|osa-miR396c-3p|zma-miR396f-3p	ggtcaagaaagctgtgggaag	=	ggtcaagaaagctgtgggaag	21	102.89237297647	-4.58458897978606	3.63328627811763E-23	8.47401577263032E-20	173.773075367619	-1.65974498608378	0.0000121688291735845	0.00038932086356025
aly-miR396b-5p|ama-miR396-5p|aqc-miR396b|ata-miR396c-5p|ath-miR396b-5p|atr-miR396b|atr-miR396c|atr-miR396e|bcy-miR396b|bdi-miR396e-5p|bgy-miR396b|bna-miR396a|bra-miR396-5p|cas-miR396b|cca-miR396a-5p|ccl-miR396|cme-miR396a|cme-miR396c|cme-miR396d|csi-miR396f-5p|fve-miR396b-5p|gma-miR396b-5p|gma-miR396c|gma-miR396k-5p|lus-miR396b|lus-miR396e|mdm-miR396c|mdm-miR396d|mdm-miR396e|mes-miR396c|mes-miR39…	aly-miR396b-5p|ama-miR396-5p|aqc-miR396b|ata-miR396c-5p|ath-miR396b-5p|atr-miR396b|atr-miR396c|atr-miR396e|bcy-miR396b|bdi-miR396e-5p|bgy-miR396b|bna-miR396a|bra-miR396-5p|cca-miR396a-5p|ccl-miR396|cme-miR396a|cme-miR396c|cme-miR396d|gma-miR396b-5p|gma-miR396c|gma-miR396k-5p|lus-miR396b|lus-miR396e|mdm-miR396c|mdm-miR396d|mdm-miR396e|mes-miR396c|mes-miR396d|mes-miR396e|mes-miR396f|mtr-miR396a-5p|…	ttccacagctttcttgaactt	=	ttccacagctttcttgaactt	21	5829.80714090908	-0.625136067756197	0.0233644423178309	0.13060655882636	9653.75978614665	-0.56070508828203	0.133216880307407	0.397399792506515
cme-miR166g|csi-miR166c-3p|gma-miR166p|gma-miR166q|gma-miR166r|gma-miR166s|gma-miR166t|sbi-miR166a|sbi-miR166b|sbi-miR166c|sbi-miR166d|sbi-miR166h|sbi-miR166i|sbi-miR166j|tcc-miR166b|zma-miR166b-3p|zma-miR166c-3p|zma-miR166d-3p|zma-miR166e|zma-miR166f|zma-miR166g-3p|zma-miR166h-3p|zma-miR166i-3p	cme-miR166g|csi-miR166c|gma-miR166p|gma-miR166q|gma-miR166r|gma-miR166s|gma-miR166t|sbi-miR166a|sbi-miR166b|sbi-miR166c|sbi-miR166d|sbi-miR166h|sbi-miR166i|sbi-miR166j|tcc-miR166b|zma-miR166b-3p|zma-miR166c-3p|zma-miR166d-3p|zma-miR166e|zma-miR166f|zma-miR166g-3p|zma-miR166h-3p|zma-miR166i-3p	tcggaccaggcttcattccc	>	ttcggaccaggcttcattccc	21	44776.9235415318	-0.646898299848486	0.0283036555918999	0.149955929812852	38828.1452945362	0.0624296256288639	0.875490208831079	0.952002722106034
lja-miR166-3p		atttcggaccaggcttcattcccc	<
hbr-miR166a|mes-miR166j|pde-miR166a|pde-miR166b|vvi-miR166a|vvi-miR166b		tcggaccaggcttcattcc	>
ata-miR166c-3p|bdi-miR166j|lus-miR166f|pab-miR166b|ptc-miR166n|ptc-miR166o|ptc-miR166q	ata-miR166c-3p|bdi-miR166j|lus-miR166f|pab-miR166b|ptc-miR166n|ptc-miR166o|ptc-miR166q	tcggaccaggcttcattcctt	=	tcggaccaggcttcattcctt	21	465.724494441836	-0.725267979924925	0.016412107034477	0.101186188299919	303.836502492976	0.0149601321990985	0.961738354790727	0.985873328019137
ata-miR5168-3p|bdi-miR166h-3p|osa-miR166k-3p|osa-miR166l-3p|sbi-miR166e|sbi-miR166g|zma-miR166j-3p|zma-miR166k-3p|zma-miR166n-3p	ata-miR5168-3p|bdi-miR166h-3p|osa-miR166k-3p|osa-miR166l-3p|sbi-miR166e|sbi-miR166g|zma-miR166j-3p|zma-miR166k-3p|zma-miR166n-3p	tcggaccaggcttcaatccct	=	tcggaccaggcttcaatccct	21	26612.7516240692	-0.823268896611838	0.00806552476635017	0.0608969558092222	16380.0411526831	-0.294185232905708	0.433326106976427	0.711565159737913
fve-miR156a|fve-miR156b|fve-miR156c|fve-miR156e|gma-miR156k|gma-miR156n|gma-miR156o	gma-miR156k|gma-miR156n|gma-miR156o	ttgacagaagagagtgagcac	=	ttgacagaagagagtgagcac	21	26450.3502820695	-0.862579529032568	0.00561691494940092	0.047039456776376	17802.5254010812	-0.414125165693354	0.319619666061007	0.618116776450972
ata-miR168-5p|bdi-miR168-5p|hvu-miR168-5p|osa-miR168a-5p|sbi-miR168|sof-miR168a|ssp-miR168a|zma-miR168a-5p|zma-miR168b-5p	ata-miR168-5p|bdi-miR168-5p|hvu-miR168-5p|osa-miR168a-5p|sbi-miR168|sof-miR168a|ssp-miR168a|zma-miR168a-5p|zma-miR168b-5p	tcgcttggtgcagatcgggac	=	tcgcttggtgcagatcgggac	21	22272.9129370795	-0.867545578235831	0.0063187832437715	0.0511551391698952	9592.85834021253	-0.286924486296193	0.311239379454532	0.610920615354104
cas-miR166e|csi-miR166f-3p|osa-miR166m	csi-miR166d|osa-miR166m	tcggaccaggcttcattccct	=	tcggaccaggcttcattccct	21	5281.76917986859	-0.870635798912265	0.00420966254600236	0.0383387503709107	3350.26404433635	-0.242381757793626	0.491956463022501	0.752074547976674
aqc-miR166c|sbi-miR166k	aqc-miR166c|sbi-miR166k	tcggaccaggcttcattcct	=	tcggaccaggcttcattcct	20	115.757974243012	-0.872349007034996	0.0154633643071479	0.0969262167953164	82.6072557586476	-0.279044641604427	0.457850131955008	0.729969256686408
bdi-miR159a-3p	bdi-miR159a-3p	cttggattgaagggagctct	>	cttggattgaagggagctctg	21	35.4679899918823	-0.898334423129455	0.0421101834241773	0.197478635549592	19.9998356808823	0.0880270655291058	0.884861050378777	0.955790209276384
bdi-miR159b-3p.1|far-miR159|hvu-miR159a|hvu-miR159b|osa-miR159a.1|osa-miR159b|sbi-miR159a|sof-miR159a|sof-miR159b|sof-miR159d|ssp-miR159a|tae-miR159a|tae-miR159b|zma-miR159a-3p|zma-miR159b-3p|zma-miR159f-3p|zma-miR159j-3p|zma-miR159k-3p	bdi-miR159b-3p.1|far-miR159|hvu-miR159a|hvu-miR159b|osa-miR159a.1|osa-miR159b|sbi-miR159a|sof-miR159a|sof-miR159b|sof-miR159d|ssp-miR159a|tae-miR159a|tae-miR159b|zma-miR159a-3p|zma-miR159b-3p|zma-miR159f-3p|zma-miR159j-3p|zma-miR159k-3p	tttggattgaagggagctctg	=	tttggattgaagggagctctg	21	67603.2875831551	-1.11623594251632	0.000123670301801814	0.00267344565961693	32451.042020819	-0.303603502740644	0.423591249396404	0.704434686976218
ata-miR398f-3p|ata-miR398g-3p|sbi-miR398|tae-miR398|zma-miR398a-3p|zma-miR398b-3p	ata-miR398f-3p|ata-miR398g-3p|sbi-miR398|tae-miR398|zma-miR398a-3p|zma-miR398b-3p	tgtgttctcaggtcgcccccg	=	tgtgttctcaggtcgcccccg	21	31.8577326202628	-1.14458008903373	0.0153442636315386	0.0963293471849323	16.9698595278503	-0.4877323406031	0.326533167792673	0.624983381862874
ata-miR166d-5p|bdi-miR166b-5p|osa-miR166b-5p|zma-miR166a-5p	ata-miR166d-5p|bdi-miR166b-5p|osa-miR166b-5p|zma-miR166a-5p	ggaatgttgtctggctcgggg	=	ggaatgttgtctggctcgggg	21	225.685276499719	-1.16666177524265	0.00132317835496461	0.016400357873222	690.808801688467	-0.0642212420833108	0.856795158061585	0.945579711284617
hvu-miR6196	hvu-miR6196	aggacgaggagatggagagga	=	aggacgaggagatggagagga	21	26.1939144378921	-1.218805006678	0.0225832599179613	0.127485841641864	19.1530570620524	-0.54383066381173	0.296255309956886	0.598359911263654
osa-miR319a-3p.2-3p|osa-miR319b|sbi-miR319a|sbi-miR319b|zma-miR319a-3p|zma-miR319b-3p|zma-miR319c-3p|zma-miR319d-3p	osa-miR319a-3p.2-3p|osa-miR319b|sbi-miR319a|sbi-miR319b|zma-miR319a-3p|zma-miR319b-3p|zma-miR319c-3p|zma-miR319d-3p	ttggactgaagggtgctccc	>	cttggactgaagggtgctccc	21	1800.2317743019	-1.53071649770981	9.85017027296718E-08	7.64202217502878E-06	1171.32375460114	-0.228277140653309	0.506186179118228	0.761712049452024
ata-miR167c-3p	ata-miR167c-3p	gatcatgactgacagcctcatt	<	atcatgactgacagcctcatt	21	17.3413428514039	-1.57893043673982	0.00771622796271678	0.0589672945724848	11.157750407924	0.103126380462384	0.871474980022713	0.950710856527513
ata-miR171c-5p|bdi-miR171c-5p	ata-miR171c-5p|bdi-miR171c-5p	cggtattggtgcggttcaatc	=	cggtattggtgcggttcaatc	21	17.2097025196849	-1.59872379428944	0.00755728690771695	0.0580939674234216	38.5322018462411	0.500526978032327	0.255967344318661	0.558148494095581
aly-miR166a-5p|aly-miR166c-5p|aly-miR166d-5p|bdi-miR166e-5p|cas-miR166a|csi-miR166a-5p|csi-miR166e-5p|eun-miR166-5p|gma-miR166a-5p|gma-miR166c-5p|gma-miR166l|mtr-miR166g-5p|osa-miR166d-5p|stu-miR166a-5p|vca-miR166b-5p|zma-miR166c-5p	aly-miR166a-5p|aly-miR166c-5p|aly-miR166d-5p|bdi-miR166e-5p|csi-miR166e-5p|gma-miR166a-5p|gma-miR166c-5p|gma-miR166l|mtr-miR166g-5p|osa-miR166d-5p|stu-miR166a-5p|zma-miR166c-5p	ggaatgttgtctggctcgagg	<	ggaatgttgtctggctcg	18	32.0669708460621	-1.60396776631797	0.000885216538627184	0.0120897659551108	25.6028251554455	-0.855601417288783	0.0723368748082902	0.276814989320513
ata-miR166d-5p|bdi-miR166b-5p|osa-miR166b-5p|zma-miR166a-5p		ggaatgttgtctggctcgggg	<
osa-miR166e-3p	osa-miR166e-3p	tcgaaccaggcttcattcccc	=	tcgaaccaggcttcattcccc	21	5.61012848725189	-1.7873212685082	0.0376224075759685	0.182807915249259	18.7098470127049	0.198938273984806	0.703575243589318	0.873038146157021
bdi-miR159b-5p.1|zma-miR159a-5p	bdi-miR159b-5p.1|zma-miR159a-5p	gagctcctatcattccaatga	=	gagctcctatcattccaatga	21	42.0647319911007	-1.92707124124982	0.000418036701024155	0.00683086155721671	39.7492989320309	-0.873384262997003	0.0603748205474508	0.246940991210217
aly-miR399b-3p|aly-miR399c-3p|aof-miR399a|ath-miR399b|ath-miR399c-3p|csi-miR399d-3p|fve-miR399a|gma-miR399a|gma-miR399b|gma-miR399c|gma-miR399h|mdm-miR399i|mdm-miR399j|mes-miR399f|mtr-miR399l|mtr-miR399p|osa-miR399d|pab-miR399d|pvu-miR399a|rco-miR399a|sbi-miR399d|sbi-miR399i|tcc-miR399i|vun-miR399a|vvi-miR399b|vvi-miR399c|zma-miR399e-3p|zma-miR399i-3p|zma-miR399j-3p	aly-miR399b-3p|aly-miR399c-3p|ath-miR399b|ath-miR399c-3p|csi-miR399d|gma-miR399a|gma-miR399b|gma-miR399c|gma-miR399h|mdm-miR399i|mdm-miR399j|mes-miR399f|mtr-miR399l|mtr-miR399p|osa-miR399d|pvu-miR399a|rco-miR399a|sbi-miR399d|sbi-miR399i|tcc-miR399i|vun-miR399a|vvi-miR399b|vvi-miR399c|zma-miR399e-3p|zma-miR399i-3p|zma-miR399j-3p	tgccaaaggagagttgccctg	=	tgccaaaggagagttgccctg	21	131.736195417916	-1.93280513446789	4.00615441734449E-07	0.0000249997769114797	60.0450795240567	-0.58323734685428	0.219886320562165	0.518268524163086
ata-miR172b-5p|bdi-miR172a-5p	ata-miR172b-5p|bdi-miR172a-5p|hvu-miR172b-5p	gcagcaccaccaagattcaca	=	gcagcaccaccaagattcaca	21	35.6496993595221	-1.99793620326199	0.0000423687984572065	0.00113685928040783	62.1117555374208	-0.400616674569647	0.274485338044924	0.577232930324754
ata-miR166e-5p|bdi-miR166d-5p|zma-miR166g-5p	ata-miR166e-5p|bdi-miR166d-5p|zma-miR166g-5p	ggaatgttgtctggttggaga	=	ggaatgttgtctggttggaga	21	7.53356137954648	-2.03038670410482	0.0117417364399713	0.0795045251375856	25.0782295436423	-0.555914613516334	0.343898533392016	0.640189127669526
bdi-miR159b-5p.3	bdi-miR159b-5p.3	agctgcttgttcatggttccc	=	agctgcttgttcatggttccc	21	7.60960980954875	-2.24169107975345	0.00640903925331275	0.0516914195389492	21.1989892690759	0.247133751387905	0.603384065860378	0.819589649102121
bdi-miR164a-3p	bdi-miR164a-3p	catgtgcccttcttctccacc	=	catgtgcccttcttctccacc	21	6.69370124085693	-2.38464603550434	0.00894970239095807	0.0656081488162224	14.9477908646695	-0.474964441819008	0.441766078711711	0.718283301403117
hvu-miR5049f	hvu-miR5049f	aattaatatggatcggaggga	=	aattaatatggatcggaggga	21	4.14481519318345	-2.41133178265158	0.0156554219798188	0.0977442355490035	1.90351033112936	-0.525258617513541	0.615665842443184	NA
ata-miR395a-3p|ata-miR395c-3p|ata-miR395d-3p|ata-miR395e-3p|ata-miR395f-3p|bdi-miR395a|bdi-miR395b|bdi-miR395c-3p|bdi-miR395e-3p|bdi-miR395f-3p|bdi-miR395g-3p|bdi-miR395h-3p|bdi-miR395j-3p|bdi-miR395k-3p|bdi-miR395l-3p|bdi-miR395m|bdi-miR395n-3p|bdi-miR395o-3p|bdi-miR395q|cpa-miR395a|cpa-miR395b|cpa-miR395c|cpa-miR395d|cpa-miR395e|tae-miR395b	ata-miR395a-3p|ata-miR395c-3p|ata-miR395d-3p|ata-miR395e-3p|ata-miR395f-3p|bdi-miR395a|bdi-miR395b|bdi-miR395c-3p|bdi-miR395e-3p|bdi-miR395f-3p|bdi-miR395g-3p|bdi-miR395h-3p|bdi-miR395j-3p|bdi-miR395k-3p|bdi-miR395l-3p|bdi-miR395m|bdi-miR395n-3p|bdi-miR395o-3p|bdi-miR395q|cpa-miR395a|cpa-miR395b|cpa-miR395c|cpa-miR395d|cpa-miR395e|tae-miR395b	tgaagtgtttgggggaactc	=	tgaagtgtttgggggaactc	20	10.5936781295517	-2.53538604444483	0.000806395173076036	0.0112614742124415	3.17158901446396	0.482979861238426	0.551131510527848	NA
ata-miR408-5p	ata-miR408-5p	cagggatggagcagagcaagg	=	cagggatggagcagagcaagg	21	6.26784247206007	-4.2003853184606	0.0000737165320860874	0.00176849775441308	7.96289945216833	-0.929587558466852	0.155700578230505	0.432562447078041
aly-miR164a-5p|aly-miR164b-5p|aof-miR164|ata-miR164b-5p|ata-miR164c-5p|ath-miR164a|ath-miR164b-5p|atr-miR164a|atr-miR164b|bdi-miR164a-5p|bdi-miR164b|bdi-miR164e|bna-miR164a|bra-miR164a|cas-miR164|cme-miR164c|cme-miR164d|cpa-miR164a|cpa-miR164b|cpa-miR164c|csi-miR164a-5p|csi-miR164b-5p|csi-miR164c-5p|csi-miR164d-5p|ctr-miR164|fve-miR164a-5p|fve-miR164b|ghr-miR164|gma-miR164a|gma-miR164e|gma-miR164…	aly-miR164a-5p|aly-miR164b-5p|ata-miR164b-5p|ata-miR164c-5p|ath-miR164a|ath-miR164b-5p|atr-miR164a|atr-miR164b|bdi-miR164a-5p|bdi-miR164b|bdi-miR164e|bna-miR164a|bra-miR164a|cme-miR164c|cme-miR164d|cpa-miR164a|cpa-miR164b|cpa-miR164c|csi-miR164|ctr-miR164|ghr-miR164|gma-miR164a|gma-miR164e|gma-miR164f|gma-miR164g|gma-miR164h|gma-miR164i|gma-miR164j|gma-miR164k|lus-miR164a|lus-miR164b|lus-miR164c|…	tggagaagcagggcacgtgca	=	tggagaagcagggcacgtgca	21	141.121615181643	0.124352420180493	0.730597219921044	0.89912164054538	266.106309842243	1.87738586520584	0.000005831249378651	0.00021235726346852
bdi-miR156h-3p	bdi-miR156h-3p	gctcactgctcttcctgtcatc	=	gctcactgctcttcctgtcatc	22	2.55243771517681	1.11029732274206	0.295730754349677	0.62017716983902	6.48812002838924	1.4760804356186	0.0289474253642544	0.153427147777853
cme-miR156j	cme-miR156j	gttgacagaagagagtgagcac	<	ttgacagaagagagtgagca	20	103.419223974052	0.793242283092063	0.0585857960371545	0.246589307147248	44.8016138816846	0.870737902935998	0.0330719263949087	0.167600991999713
fve-miR156a|fve-miR156b|fve-miR156c|fve-miR156e|gma-miR156k|gma-miR156n|gma-miR156o		ttgacagaagagagtgagcac	<
ahy-miR159|aly-miR159a-3p|aof-miR159|ath-miR159a|atr-miR159|bna-miR159|bra-miR159a|cme-miR159a|cpa-miR159a|csi-miR159a-3p|fve-miR159a-3p|gma-miR159a-3p|gma-miR159e-3p|hbr-miR159a|htu-miR159a|mdm-miR159d|mdm-miR159e|mdm-miR159f|mes-miR159a-3p|mes-miR159b|mtr-miR159a|nta-miR159|ppe-miR159|ptc-miR159a|ptc-miR159b|pvu-miR159a.1|rco-miR159|sly-miR159|vca-miR159-3p|vvi-miR159c	ahy-miR159|aly-miR159a-3p|ath-miR159a|atr-miR159|bna-miR159|bra-miR159a|cme-miR159a|cpa-miR159a|csi-miR159|gma-miR159a-3p|gma-miR159e-3p|hbr-miR159a|htu-miR159a|mes-miR159a|mes-miR159b|mtr-miR159a|nta-miR159|ppe-miR159|ptc-miR159a|ptc-miR159b|pvu-miR159a.1|rco-miR159|sly-miR159|vvi-miR159c	tttggattgaagggagctcta	<	tttggattgaagggagctct	20	1937.54383440096	0.647600933848272	0.0924908959566794	0.330192852495876	802.515473985588	0.646130012741407	0.0273127354120926	0.147672336859251
aly-miR159b-3p|ath-miR159b-3p|cas-miR159b-3p|cas-miR159c-3p|lus-miR159c		tttggattgaagggagctctt	<
bdi-miR159b-3p.1|far-miR159|hvu-miR159a|hvu-miR159b|osa-miR159a.1|osa-miR159b|sbi-miR159a|sof-miR159a|sof-miR159b|sof-miR159d|ssp-miR159a|tae-miR159a|tae-miR159b|zma-miR159a-3p|zma-miR159b-3p|zma-miR159f-3p|zma-miR159j-3p|zma-miR159k-3p		tttggattgaagggagctctg	<
lus-miR159b		tttggattgaagggagctctc	<
zma-miR168a-3p	zma-miR168a-3p	cccgccttgcaccaagtgaa	=	cccgccttgcaccaagtgaa	20	136.903491330867	0.0308259219561747	0.948121157400262	0.98402830461937	134.136785045606	-0.860112356673417	0.0085180274645159	0.0651996012487212
bdi-miR1432	bdi-miR1432	ttcaggagagatgacaccgaca	<	ttcaggagagatgacaccgac	21	1255.46692517839	-0.304557747702603	0.295316930209593	0.619725865038309	1231.53827398015	-0.95289313377111	0.00461845057772742	0.0417367846521831
tae-miR9773	tae-miR9773	tttgtttttatgttattttgtgaa	>	tttgtttttatgttattttgtgaag	25	172.122876537651	-0.635485444252593	0.219237293870417	0.537913361002248	183.47206848358	-1.04345080516832	0.00243497664434167	0.0258634885552066
ata-miR156c-3p|sly-miR156d-3p|stu-miR156h-3p|stu-miR156i-3p|stu-miR156j-3p|stu-miR156k-3p|zma-miR156l-3p	ata-miR156c-3p|sly-miR156d-3p|stu-miR156h-3p|stu-miR156i-3p|stu-miR156j-3p|stu-miR156k-3p|zma-miR156l-3p	gctcactgctctatctgtcacc	=	gctcactgctctatctgtcacc	22	7.87365400019578	-1.24522825140169	0.108506768928357	0.363790864991846	20.4437585538875	-1.11656602598062	0.0200071497370962	0.118957384217945
bdi-miR408-3p|cpa-miR408|dpr-miR408|osa-miR408-3p|rco-miR408|sbi-miR408|sof-miR408a|sof-miR408b|sof-miR408c|sof-miR408d|ssp-miR408a|ssp-miR408d|tae-miR408|zma-miR408a|zma-miR408b-3p	bdi-miR408-3p|cpa-miR408|dpr-miR408|osa-miR408-3p|rco-miR408|sbi-miR408|sof-miR408a|sof-miR408b|sof-miR408c|sof-miR408d|ssp-miR408a|ssp-miR408d|tae-miR408|zma-miR408a|zma-miR408b-3p	ctgcactgcctcttccctggc	=	ctgcactgcctcttccctggc	21	7.82677531789731	-0.283604477353141	0.707639679858503	0.889032911994469	7.23287303234525	-1.51012266407892	0.0314448476336659	0.162156629889318
aqc-miR166a|aqc-miR166d|cme-miR166e|dpr-miR166a|lus-miR166e|mtr-miR166c|mtr-miR166f|osa-miR166g-3p|osa-miR166h-3p|pab-miR166a|sbi-miR166f|sly-miR166c-3p|ssl-miR166a|stu-miR166b|tcc-miR166c|zma-miR166l-3p|zma-miR166m-3p	aqc-miR166a|aqc-miR166d|cme-miR166e|dpr-miR166a|lus-miR166e|mes-miR166j|mtr-miR166c|mtr-miR166f|osa-miR166g-3p|osa-miR166h-3p|pab-miR166a|sbi-miR166f|sly-miR166c-3p|ssl-miR166a|stu-miR166b|tcc-miR166c|zma-miR166l-3p|zma-miR166m-3p	tcggaccaggcttcattcctc	=	tcggaccaggcttcattcctc	21	52.4192735331381	0.201677204978513	0.640618739210326	0.856888916019411	36.6064225961001	0.782884078469537	0.0560780925093455	0.236141749032331
sbi-miR156e|zma-miR156k-5p	sbi-miR156e|zma-miR156k-5p	tgacagaagagagcgagcac	=	tgacagaagagagcgagcac	20	13.0754769201871	-1.06405715100743	0.0945708277138993	0.334537831647417	12.6067722351465	-1.19882364791321	0.0591688027400522	0.243889046832537
tae-miR9662b-3p	tae-miR9662b-3p	tgaacatcccagagccaccgg	=	tgaacatcccagagccaccgg	21	4291.52283475266	-0.619247237883871	0.0789690768481547	0.299041938506449	2029.31464107744	-0.537424552934021	0.0633751766252898	0.254686787196726
ata-miR396a-5p|ata-miR396b-5p|ata-miR396d-5p|bdi-miR396a-5p|bdi-miR396b-5p|far-miR396|osa-miR396e-5p	ata-miR396a-5p|ata-miR396b-5p|ata-miR396d-5p|bdi-miR396a-5p|bdi-miR396b-5p|far-miR396|osa-miR396e-5p	tccacaggctttcttgaactg	=	tccacaggctttcttgaactg	21	62839.5767423575	0.0732647830501857	0.786484908827478	0.923295104808235	69232.8091927421	-0.511823417656757	0.0744195400179413	0.281657147175656
gma-miR164b|gma-miR164c|gma-miR164d	gma-miR164b|gma-miR164c|gma-miR164d	tggagaagcagggcacgtgc	>	ctggagaagcagggcacgtgc	21	6.75422329385829	-0.627287519476142	0.426682611839014	0.728899993568973	4.37490544063622	-1.41627770512027	0.0860272845715135	0.307876926090394
ata-miR393-5p	ata-miR393-5p	ttccaaagggatcgcattgat	>	ttccaaagggatcgcattgattt	23	3152.22581591701	0.533516350634568	0.0589899553159102	0.247599701116497	2409.81544498917	0.532097122372588	0.086283104885447	0.308468247329328
cme-miR166i	cme-miR166i	tcggaccaggcttcattctc	>	tcggaccaggcttcattctcc	21	308.21004198556	0.362512820170149	0.230316543110985	0.551439599950714	524.952205808051	0.68340916781929	0.10685610225374	0.349971171036469
ata-miR6201-5p|hvu-miR6201|tae-miR6201	ata-miR6201-5p|hvu-miR6201|tae-miR6201	tgaccctgaggcactcataccg	=	tgaccctgaggcactcataccg	22	457.700015171495	0.183403094474533	0.543530169652927	0.803758679762662	482.78841905205	-0.463954684314341	0.109744846051105	0.355487840944257
ata-miR167f-5p|tae-miR167c-5p	ata-miR167f-5p|tae-miR167c-5p	tgaagctgccagcatgatctgc	=	tgaagctgccagcatgatctgc	22	2835.41365923907	0.316186536244149	0.267280564248007	0.590968254357151	4034.08707936304	-0.469932526046669	0.113100437562224	0.361821210562461
aly-miR393a-5p|aly-miR393b-5p|ath-miR393a-5p|ath-miR393b-5p|atr-miR393|cas-miR393-5p|cpa-miR393|gma-miR393c-5p|gma-miR393d|gma-miR393e|gma-miR393f|gma-miR393g|htu-miR393a|htu-miR393b|htu-miR393c|mes-miR393b|stu-miR393-5p|tcc-miR393a|zma-miR393b-5p	aly-miR393a-5p|aly-miR393b-5p|ath-miR393a-5p|ath-miR393b-5p|atr-miR393|cpa-miR393|gma-miR393c-5p|gma-miR393d|gma-miR393e|gma-miR393f|gma-miR393g|htu-miR393a|htu-miR393b|htu-miR393c|mes-miR393a|mes-miR393b|stu-miR393-5p|tcc-miR393a|zma-miR393b-5p	tccaaagggatcgcattgatcc	<	tccaaagggatcgcattgat	20	10.9624144469763	-0.617462708790674	0.339722412153745	0.659866294234515	4.90048067580921	-1.24301694871908	0.117769839917889	0.370469068819176
csi-miR393b-5p|gma-miR393h|gma-miR393i|gma-miR393j|gma-miR393k		ttccaaagggatcgcattgatc	<
ata-miR393-5p		ttccaaagggatcgcattgat	<
csi-miR393a		atccaaagggatcgcattgatc	<
aof-miR393a		tccaaagggatcgcattgattc	<
aof-miR393b|fve-miR393b|ghr-miR393|mdm-miR393a|mdm-miR393b|mdm-miR393c|mes-miR393c|mes-miR393d|osa-miR393b-5p|zma-miR393a-5p|zma-miR393c-5p		tccaaagggatcgcattgatct	<
bdi-miR393a|bdi-miR393b-5p|bna-miR393|cme-miR393a|cme-miR393b|cme-miR393c|csi-miR393c-5p|fve-miR393a|gma-miR393a|lus-miR393a|lus-miR393b|lus-miR393c|lus-miR393d|mes-miR393a|mtr-miR393a|mtr-miR393b-5p|osa-miR393a|ppe-miR393b|ptc-miR393a-5p|ptc-miR393b-5p|ptc-miR393c|rco-miR393|sbi-miR393a|sbi-miR393b|tcc-miR393b|vca-miR393-5p|vvi-miR393a|vvi-miR393b		tccaaagggatcgcattgatc	<
sly-miR156e-5p	sly-miR156e-5p	tgatagaagagagtgagcac	=	tgatagaagagagtgagcac	20	9.14736214136731	-0.303106960184177	0.688609481348195	0.880185379956874	7.90271149620214	-1.03222266926516	0.129500009809431	0.391344604749156
hbr-miR6173	hbr-miR6173	agccgtaaacgatggatact	>	cctagccgtaaacgatggatact	23	5.55566696937679	1.03674912554689	0.264125160156073	0.587924083884007	7.07519136389328	1.52466175732308	0.131578104201555	0.394734005628712
osa-miR396d|osa-miR396g|osa-miR396h	osa-miR396d|osa-miR396g|osa-miR396h	tccacaggctttcttgaacgg	=	tccacaggctttcttgaacgg	21	36.6564497199347	0.492151559251382	0.416712183693203	0.721719222420803	41.0182754366031	-0.719214261313177	0.135718904067721	0.401578868594247
aly-miR159c-3p|ath-miR159c|cas-miR159a	aly-miR159c-3p|ath-miR159c	tttggattgaagggagctcct	<	tttggattgaagggagctcc	20	14.1106050636225	0.800465290377264	0.29153503604449	0.616119597560914	5.30170878959576	1.08295231970862	0.138992773138191	0.406714473973211
bdi-miR393a|bdi-miR393b-5p|bna-miR393|cme-miR393a|cme-miR393b|cme-miR393c|csi-miR393c-5p|fve-miR393a|gma-miR393a|lus-miR393a|lus-miR393b|lus-miR393c|lus-miR393d|mes-miR393a|mtr-miR393a|mtr-miR393b-5p|osa-miR393a|ppe-miR393b|ptc-miR393a-5p|ptc-miR393b-5p|ptc-miR393c|rco-miR393|sbi-miR393a|sbi-miR393b|tcc-miR393b|vca-miR393-5p|vvi-miR393a|vvi-miR393b	bdi-miR393a|bdi-miR393b-5p|bna-miR393|cme-miR393a|cme-miR393b|cme-miR393c|gma-miR393a|lus-miR393a|lus-miR393b|lus-miR393c|lus-miR393d|mtr-miR393a|mtr-miR393b-5p|osa-miR393a|ppe-miR393b|ptc-miR393a-5p|ptc-miR393b-5p|ptc-miR393c|rco-miR393|sbi-miR393a|sbi-miR393b|tcc-miR393b|vvi-miR393a|vvi-miR393b	tccaaagggatcgcattgatc	=	tccaaagggatcgcattgatc	21	661.406068704078	0.132274208600938	0.629788562956748	0.851820803335174	419.790740846683	-0.424310622191353	0.147536539436164	0.420323731356459
aly-miR159b-3p|ath-miR159b-3p|cas-miR159b-3p|cas-miR159c-3p|lus-miR159c	aly-miR159b-3p|ath-miR159b-3p|lus-miR159c	tttggattgaagggagctctt	>	tttggattgaagggagctcttt	22	307.36882137943	-0.458236253691908	0.153293213018392	0.445277586480157	203.438936870806	0.450364001866627	0.150809006443571	0.425275243208974
cpa-miR8155	cpa-miR8155	taacctggctctgatacca	<	aacctggctctgatacca	18	44.3976928566858	0.506149154158819	0.238558567673425	0.560928104186074	49.6843903925354	0.632463964259935	0.156584475378556	0.433752309595125
aof-miR5139a		gaaacctggctctgatacca	<
aof-miR8155		gtaacctggctctgatacca	<
aof-miR5139b		atcaacctggctctgatacca	<
cas-miR5139|rgl-miR5139		aaacctggctctgatacca	<
hvu-miR5049e	hvu-miR5049e	aattatttaggtacagaggga	=	aattatttaggtacagaggga	21	26.4883578455631	0.151318808123058	0.768804707061989	0.915593311461254	20.738849316863	-0.699018360590057	0.167945582114541	0.450270491491429
osa-miR396f-5p	osa-miR396f-5p	tctccacaggctttcttgaact	<	ctccacaggctttcttgaact	21	271.714734285098	-0.495775310142614	0.109688973868763	0.366380170521077	235.161237613174	-0.466372695255663	0.183667246904013	0.472588867833335
sbi-miR396d		ctccacaggctttcttgaactg	<
aly-miR156a-5p|aly-miR156b-5p|aly-miR156c-5p|aly-miR156d-5p|aly-miR156e-5p|aly-miR156f-5p|aof-miR156a|ata-miR156a-5p|ata-miR156b-5p|ata-miR156c-5p|ata-miR156d-5p|ata-miR156e-5p|ath-miR156a-5p|ath-miR156b-5p|ath-miR156c-5p|ath-miR156d-5p|ath-miR156e|ath-miR156f-5p|atr-miR156b|atr-miR156d|bdi-miR156b-5p|bdi-miR156c|bdi-miR156d-5p|bdi-miR156e-5p|bdi-miR156f-5p|bdi-miR156g-5p|bdi-miR156h-5p|bdi-miR15…	aly-miR156a-5p|aly-miR156b-5p|aly-miR156c-5p|aly-miR156d-5p|aly-miR156e-5p|aly-miR156f-5p|ata-miR156a-5p|ata-miR156b-5p|ata-miR156c-5p|ata-miR156d-5p|ata-miR156e-5p|ath-miR156a-5p|ath-miR156b-5p|ath-miR156c-5p|ath-miR156d-5p|ath-miR156e|ath-miR156f-5p|atr-miR156b|atr-miR156d|bdi-miR156b-5p|bdi-miR156c|bdi-miR156d-5p|bdi-miR156e-5p|bdi-miR156f-5p|bdi-miR156g-5p|bdi-miR156h-5p|bdi-miR156i-5p|bna-mi…	tgacagaagagagtgagcac	=	tgacagaagagagtgagcac	20	10302.3589130314	-0.514369250837526	0.0621290558332782	0.256037713900157	12744.9377647463	-0.514952273735592	0.192700730671106	0.48376879854078
bdi-miR444b|osa-miR444a-3p.2|osa-miR444d.2|osa-miR444e	bdi-miR444b|osa-miR444a-3p.2|osa-miR444d.2|osa-miR444e	tgcagttgctgcctcaagctt	=	tgcagttgctgcctcaagctt	21	12.7747392643435	1.03743432018894	0.101428637432104	0.349092720333241	17.0064176669205	0.725195494920724	0.192979196014913	0.484107759615474
ata-miR160c-3p|bdi-miR160b-3p|bdi-miR160c-3p|osa-miR160a-3p|osa-miR160b-3p|zma-miR160b-3p|zma-miR160g-3p	ata-miR160c-3p|bdi-miR160b-3p|bdi-miR160c-3p|osa-miR160a-3p|osa-miR160b-3p|zma-miR160b-3p|zma-miR160g-3p	gcgtgcaaggagccaagcatg	=	gcgtgcaaggagccaagcatg	21	1.61776686060914	-0.793412272372929	0.476834900133742	NA	3.97917440197705	-1.10536718324475	0.193501784651859	NA
sbi-miR396d	sbi-miR396d	ctccacaggctttcttgaactg	=	ctccacaggctttcttgaactg	22	56.8253134788401	0.229122244931054	0.569610399291556	0.818414217602154	57.7915903875494	-0.525508344827888	0.214010132246251	0.511025772243282
tae-miR5048-5p	tae-miR5048-5p	tttgcaggttttaggtctaagt	=	tttgcaggttttaggtctaagt	22	301.756429215327	-0.469592781638043	0.168330043188263	0.468606580618043	163.503284215977	0.368170403584494	0.225295706168542	0.524457774834182
ata-miR156d-3p	ata-miR156d-3p	gctcactcctctttctgtcagc	=	gctcactcctctttctgtcagc	22	48.0675642988839	-0.592208306589945	0.167851439577637	0.468047255164019	92.3643406295365	-0.473420280995239	0.225521158577132	0.524623932723593
aof-miR167b|ata-miR167b-5p|ata-miR167d-5p|bdi-miR167c-5p|bdi-miR167d-5p|bdi-miR167e-5p|bdi-miR167g|ccl-miR167a|ccl-miR167b|cpa-miR167d|ctr-miR167|eun-miR167a-5p|gma-miR167g|mes-miR167d|mes-miR167e|mes-miR167f|ppe-miR167c|vca-miR167a-5p|vca-miR167b-5p	ata-miR167b-5p|ata-miR167d-5p|bdi-miR167c-5p|bdi-miR167d-5p|bdi-miR167e-5p|bdi-miR167g|ccl-miR167a|ccl-miR167b|cpa-miR167d|ctr-miR167|gma-miR167g|mes-miR167d|mes-miR167e|mes-miR167f|ppe-miR167c	tgaagctgccagcatgatctga	=	tgaagctgccagcatgatctga	22	5498.25395338126	-0.240898201643944	0.36940818486685	0.685202387516752	6580.60495041823	-0.387261264408583	0.235595830672709	0.535775700273083
aly-miR167a-5p|aly-miR167b-5p|aof-miR167a|ata-miR167a-5p|ata-miR167c-5p|ata-miR167e-5p|ath-miR167a-5p|ath-miR167b|bdi-miR167a|bdi-miR167b|bdi-miR167f|bna-miR167c|bra-miR167a|bra-miR167b|bra-miR167c|bra-miR167d|cme-miR167a|cme-miR167b|cpa-miR167a|cpa-miR167b|csi-miR167d-5p|csi-miR167e-5p|dpr-miR167a|dpr-miR167b|ghr-miR167a|ghr-miR167b|gma-miR167a|gma-miR167b|gma-miR167d|lus-miR167c|lus-miR167d|lus…	aly-miR167a-5p|aly-miR167b-5p|ata-miR167a-5p|ata-miR167c-5p|ata-miR167e-5p|ath-miR167a-5p|ath-miR167b|bdi-miR167a|bdi-miR167b|bdi-miR167f|bna-miR167c|bra-miR167a|bra-miR167b|bra-miR167c|bra-miR167d|cme-miR167a|cme-miR167b|cpa-miR167a|cpa-miR167b|dpr-miR167a|dpr-miR167b|ghr-miR167a|ghr-miR167b|gma-miR167a|gma-miR167b|gma-miR167d|lus-miR167c|lus-miR167d|lus-miR167e|lus-miR167h|mdm-miR167b|mdm-miR16…	tgaagctgccagcatgatcta	=	tgaagctgccagcatgatcta	21	8.92792873442469	0.243741505515878	0.72697165502905	0.897745813354118	7.06208695823306	-0.785327618455065	0.242152045061799	0.543128801754816
gma-miR396h	gma-miR396h	tccacagctttcttgaactg	=	tccacagctttcttgaactg	20	7.94052846208387	-0.743715426337357	0.320426899655389	0.642856413599907	5.04846747114656	-0.804916165628113	0.271241679721873	0.573752701115623
ahy-miR394|aly-miR394a-5p|aly-miR394b-5p|aof-miR394|ata-miR394-5p|ath-miR394a|ath-miR394b-5p|atr-miR394|bdi-miR394|bna-miR394a|bna-miR394b|cca-miR394|cme-miR394a|cme-miR394b|cpa-miR394a|cpa-miR394b|csi-miR394a|csi-miR394b-5p|fve-miR394|ghr-miR394a|ghr-miR394b|gma-miR394a-5p|gma-miR394b-5p|gma-miR394c-5p|gma-miR394d|gma-miR394e|gma-miR394f|gma-miR394g|lus-miR394a|lus-miR394b|mdm-miR394a|mdm-miR394…	ahy-miR394|aly-miR394a-5p|aly-miR394b-5p|ata-miR394-5p|ath-miR394a|ath-miR394b-5p|atr-miR394|bdi-miR394|bna-miR394a|bna-miR394b|cca-miR394|cme-miR394a|cme-miR394b|cpa-miR394a|cpa-miR394b|csi-miR394|ghr-miR394a|ghr-miR394b|gma-miR394a-5p|gma-miR394b-5p|gma-miR394c-5p|gma-miR394d|gma-miR394e|gma-miR394f|gma-miR394g|lus-miR394a|lus-miR394b|mdm-miR394a|mdm-miR394b|mes-miR394a|mes-miR394b|nta-miR394|o…	ttggcattctgtccacctcc	=	ttggcattctgtccacctcc	20	214.75865383933	0.226597896949612	0.510272173934229	0.783348847589498	221.140244494522	-0.446258982785975	0.272595698471646	0.575098446422666
aly-miR158a-3p|ath-miR158a-3p	aly-miR158a-3p|ath-miR158a-3p	tcccaaatgtagacaaagca	=	tcccaaatgtagacaaagca	20	2.18336982145707	0.6379771028786	0.562999182725895	NA	3.51598006184414	1.01727406910701	0.2850990315357	NA
hci-miR156a	hci-miR156a	tgacagaagagagtgagtac	>	ttgacagaagagagtgagtac	21	47.1144272095274	-0.149508242675617	0.729596387198946	0.898713692025286	25.7523331937401	-0.486710668291573	0.300204741639322	0.60195433455128
osa-miR444b.1|osa-miR444c.1	osa-miR444b.1|osa-miR444c.1	tgttgtctcaagcttgctgcc	=	tgttgtctcaagcttgctgcc	21	2435.64759089838	-0.094756619971105	0.725544600056825	0.897024176337089	3836.13762559684	-0.317030243984727	0.312351136944883	0.61180395267232
aly-miR171b-3p|aly-miR171c-3p|ata-miR171c-3p|ath-miR171b-3p|ath-miR171c-3p|bna-miR171a|bna-miR171b|bna-miR171c|bna-miR171d|bna-miR171e|bol-miR171a|bra-miR171a|bra-miR171b|bra-miR171c|bra-miR171d|cas-miR171b|cas-miR171c-3p|cme-miR171b|cme-miR171d|gma-miR171i-3p|lus-miR171i|mdm-miR171f-3p|mes-miR171b|mes-miR171c|mtr-miR171f|ptc-miR171a-3p|ptc-miR171b|rco-miR171a|rco-miR171b|sly-miR171b-3p|ssl-miR17…	aly-miR171b-3p|aly-miR171c-3p|ata-miR171c-3p|ath-miR171b-3p|ath-miR171c-3p|bna-miR171a|bna-miR171b|bna-miR171c|bna-miR171d|bna-miR171e|bol-miR171a|bra-miR171a|bra-miR171b|bra-miR171c|bra-miR171d|cme-miR171b|cme-miR171d|gma-miR171i-3p|lus-miR171i|mdm-miR171f|mes-miR171b|mes-miR171c|mtr-miR171f|ptc-miR171a-3p|ptc-miR171b|rco-miR171a|rco-miR171b|sly-miR171b|ssl-miR171a|stu-miR171d-3p|tae-miR171b	ttgagccgtgccaatatcacg	=	ttgagccgtgccaatatcacg	21	10.856748730289	-0.0720942361753376	0.91063650796981	0.970899409360772	22.0395778772966	0.465298578491999	0.331767687080963	0.629459273662456
aof-miR167c|atr-miR167|cme-miR167d|cme-miR167f|csi-miR167a-5p|csi-miR167c-5p|dpr-miR167c|gma-miR167c|gma-miR167j|gso-miR167a|lja-miR167|lus-miR167f|lus-miR167g|lus-miR167i|mes-miR167a|mtr-miR167b-5p|osa-miR167d-5p|osa-miR167e-5p|osa-miR167f|osa-miR167g|osa-miR167h-5p|osa-miR167i-5p|osa-miR167j|ptc-miR167e|sbi-miR167c|sbi-miR167d|sbi-miR167e|sbi-miR167f|sbi-miR167g|sbi-miR167h|sof-miR167a|sof-miR1…	atr-miR167|cme-miR167d|cme-miR167f|csi-miR167a|csi-miR167c|dpr-miR167c|gma-miR167c|gma-miR167j|gso-miR167a|lja-miR167|lus-miR167f|lus-miR167g|lus-miR167i|mes-miR167a|mtr-miR167b-5p|osa-miR167d-5p|osa-miR167e-5p|osa-miR167f|osa-miR167g|osa-miR167h-5p|osa-miR167i-5p|osa-miR167j|ptc-miR167e|sbi-miR167c|sbi-miR167d|sbi-miR167e|sbi-miR167f|sbi-miR167g|sbi-miR167h|sof-miR167a|sof-miR167b|ssp-miR167b|vv…	tgaagctgccagcatgatctg	=	tgaagctgccagcatgatctg	21	190.593521730781	0.452224781766278	0.240135684423479	0.562810116004464	122.675802996777	0.338231365317061	0.360942114952924	0.655232360195584
ppt-miR166j|ppt-miR166k|ppt-miR166l	ppt-miR166j|ppt-miR166k|ppt-miR166l	tccggaccaggcttcattccc	=	tccggaccaggcttcattccc	21	6.56788835014984	-0.779399349611796	0.324523581434653	0.6459343852887	3.90917732659233	0.727763750873143	0.361186376018006	NA
ahy-miR167-5p|cme-miR167c|cpa-miR167c|csi-miR167b-5p|gma-miR167e|gma-miR167f|lus-miR167b|mes-miR167g|mes-miR167h|ptc-miR167f-5p|ptc-miR167g-5p|tcc-miR167c	ahy-miR167-5p|cme-miR167c|cpa-miR167c|csi-miR167b|gma-miR167e|gma-miR167f|lus-miR167b|mes-miR167g|mes-miR167h|ptc-miR167f-5p|ptc-miR167g-5p|tcc-miR167c	tgaagctgccagcatgatctt	<	tgaagctgccagcatgatc	19	38.9593231218301	-0.242240890755298	0.587226061521125	0.828734742846085	37.2308419562801	-0.366844789777486	0.364347050190403	0.657595936792992
ata-miR167f-5p|tae-miR167c-5p		tgaagctgccagcatgatctgc	<
aof-miR167c|atr-miR167|cme-miR167d|cme-miR167f|csi-miR167a-5p|csi-miR167c-5p|dpr-miR167c|gma-miR167c|gma-miR167j|gso-miR167a|lja-miR167|lus-miR167f|lus-miR167g|lus-miR167i|mes-miR167a|mtr-miR167b-5p|osa-miR167d-5p|osa-miR167e-5p|osa-miR167f|osa-miR167g|osa-miR167h-5p|osa-miR167i-5p|osa-miR167j|ptc-miR167e|sbi-miR167c|sbi-miR167d|sbi-miR167e|sbi-miR167f|sbi-miR167g|sbi-miR167h|sof-miR167a|sof-miR1…		tgaagctgccagcatgatctg	<
lus-miR167a|vvi-miR167c		tgaagctgccagcatgatctc	<
bna-miR167a|bna-miR167b		tgaagctgccagcatgatctaa	<
bna-miR167d|fve-miR167a|fve-miR167b|fve-miR167c|gma-miR167l|lja-miR167a|lja-miR167b|lja-miR167c|mes-miR167b		tgaagctgccagcatgatct	<
mdm-miR167h|mdm-miR167i|mdm-miR167j|ppe-miR167d		tgaagctgccagcatgatctta	<
aof-miR167b|ata-miR167b-5p|ata-miR167d-5p|bdi-miR167c-5p|bdi-miR167d-5p|bdi-miR167e-5p|bdi-miR167g|ccl-miR167a|ccl-miR167b|cpa-miR167d|ctr-miR167|eun-miR167a-5p|gma-miR167g|mes-miR167d|mes-miR167e|mes-miR167f|ppe-miR167c|vca-miR167a-5p|vca-miR167b-5p		tgaagctgccagcatgatctga	<
aly-miR167d-5p|ath-miR167d|cca-miR167|eun-miR167b-5p|nta-miR167a|nta-miR167b|nta-miR167c|pab-miR167b|rco-miR167c		tgaagctgccagcatgatctgg	<
aly-miR167a-5p|aly-miR167b-5p|aof-miR167a|ata-miR167a-5p|ata-miR167c-5p|ata-miR167e-5p|ath-miR167a-5p|ath-miR167b|bdi-miR167a|bdi-miR167b|bdi-miR167f|bna-miR167c|bra-miR167a|bra-miR167b|bra-miR167c|bra-miR167d|cme-miR167a|cme-miR167b|cpa-miR167a|cpa-miR167b|csi-miR167d-5p|csi-miR167e-5p|dpr-miR167a|dpr-miR167b|ghr-miR167a|ghr-miR167b|gma-miR167a|gma-miR167b|gma-miR167d|lus-miR167c|lus-miR167d|lus…		tgaagctgccagcatgatcta	<
fve-miR167d		tgaagctgccagcatgatctca	<
aly-miR165a-3p|aly-miR165b-3p	aly-miR165a-3p|aly-miR165b-3p	tcggaccaggcttcatcccc	=	tcggaccaggcttcatcccc	20	26.3275628891651	-0.582346391393978	0.260260272086387	0.583770970638679	45.4503282350533	0.376830466150746	0.375144005760975	0.666656498361733
aau-miR319|aly-miR319a-3p|aly-miR319b-3p|amg-miR319|aof-miR319a|aqc-miR319|ath-miR319a|ath-miR319b|bra-miR319-3p|cca-miR319|gma-miR319h|gma-miR319j|gma-miR319k|gma-miR319m|hbr-miR319|lus-miR319a|mdm-miR319a|mdm-miR319b-3p|mes-miR319a|mes-miR319b|mes-miR319c|mes-miR319d|mes-miR319e|mtr-miR319d-3p|nta-miR319a|nta-miR319b|rco-miR319a|rco-miR319b|rco-miR319c|sly-miR319b|stu-miR319a-3p|tae-miR319|vun-…	aau-miR319|aly-miR319a-3p|aly-miR319b-3p|amg-miR319|aqc-miR319|ath-miR319a|ath-miR319b|bra-miR319-3p|cca-miR319|gma-miR319h|gma-miR319j|gma-miR319k|gma-miR319m|hbr-miR319|lus-miR319a|mdm-miR319a|mdm-miR319b|mes-miR319a|mes-miR319b|mes-miR319c|mes-miR319d|mes-miR319e|mtr-miR319d-3p|nta-miR319a|nta-miR319b|rco-miR319a|rco-miR319b|rco-miR319c|sly-miR319b|stu-miR319a-3p|tae-miR319|vun-miR319a|vvi-miR…	ttggactgaagggagctccct	>	cttggactgaagggagctccct	22	2.77019553144642	0.258958218376052	0.799197092488516	0.928971983412809	4.41262656722236	-0.700631185389592	0.379694970325801	0.67014420366089
atr-miR319a|atr-miR319c|cme-miR319a|cme-miR319b|ctr-miR319|gma-miR319a|gma-miR319b|gma-miR319e|lus-miR319b|mtr-miR319a-3p|mtr-miR319b-3p|pab-miR319a|pab-miR319b|pab-miR319c|pab-miR319f|pab-miR319g|pab-miR319i|pab-miR319k|pab-miR319l|pab-miR319m|pab-miR319n|ppe-miR319a|ptc-miR319a|ptc-miR319b|ptc-miR319c|ptc-miR319d		ttggactgaagggagctccc	>
ppt-miR319a|ppt-miR319b|sly-miR319a		cttggactgaagggagctcc	>
pta-miR319		ttggactgaagggagctcc	>
csi-miR159c-3p|ppt-miR319c|ppt-miR319d-3p|ppt-miR319e		cttggactgaagggagctccc	>
hvu-miR444b	hvu-miR444b	tgcagttgctgtctcaagctt	=	tgcagttgctgtctcaagctt	21	47.6208577452906	0.513084812891111	0.227467393437521	0.548093275937065	55.111791301279	-0.338173157093186	0.381598914567366	0.671501030301515
ata-miR167d-3p	ata-miR167d-3p	aggtcatgtggcagcttcatt	=	aggtcatgtggcagcttcatt	21	3.57741311525692	-0.724872100692848	0.453003673470887	0.746987691900572	6.27911362866377	-0.579878667583656	0.381677624538855	0.671559899670291
bdi-miR827-3p|osa-miR827|ssp-miR827|zma-miR827-3p	bdi-miR827-3p|osa-miR827|ssp-miR827|zma-miR827-3p	ttagatgaccatcagcaaaca	=	ttagatgaccatcagcaaaca	21	18.1474211565788	-1.00191139107326	0.0699024663820622	0.276771120805943	25.7531969846009	-0.364553462881322	0.403533439843063	0.688652740531386
ata-miR164a-5p|bdi-miR164c-5p|cme-miR164a|osa-miR164d|sbi-miR164b|zma-miR164f-5p	ata-miR164a-5p|bdi-miR164c-5p|cme-miR164a|osa-miR164d|sbi-miR164b|zma-miR164f-5p	tggagaagcagggcacgtgct	=	tggagaagcagggcacgtgct	21	14.8396489228977	-0.683362389522454	0.25777866372254	0.58104551661655	12.6799801514906	0.451754922658507	0.417168104337104	0.699665247372468
aau-miR396|aly-miR396a-5p|amg-miR396|aof-miR396b|aqc-miR396a|ata-miR396e-5p|ath-miR396a-5p|bcy-miR396a|bdi-miR396c-5p|bdi-miR396d-5p|bgy-miR396a|cas-miR396a|cme-miR396b|cpa-miR396|csi-miR396a-5p|csi-miR396b-5p|dpr-miR396|eun-miR396b-5p|fve-miR396a-5p|fve-miR396c-5p|fve-miR396d|ghr-miR396a|ghr-miR396b|gma-miR396a-5p|gma-miR396i-5p|hbr-miR396b|lja-miR396|lus-miR396a|lus-miR396c|mdm-miR396b|mes-miR3…	aau-miR396|aly-miR396a-5p|amg-miR396|aqc-miR396a|ata-miR396e-5p|ath-miR396a-5p|bcy-miR396a|bdi-miR396c-5p|bdi-miR396d-5p|bgy-miR396a|cme-miR396b|cpa-miR396|csi-miR396a|csi-miR396b|dpr-miR396|ghr-miR396a|ghr-miR396b|gma-miR396a-5p|gma-miR396i-5p|hbr-miR396b|lja-miR396|lus-miR396a|lus-miR396c|mdm-miR396b|mes-miR396a|mes-miR396b|mtr-miR396b-5p|nta-miR396a|osa-miR396a-5p|osa-miR396b-5p|ptc-miR396a|pt…	ttccacagctttcttgaactg	=	ttccacagctttcttgaactg	21	579.675373093841	0.0167323737503856	0.953114439801194	0.98542084200011	567.149712225558	-0.250380979145765	0.417650258685195	0.699938048885487
aly-miR390a-5p|aly-miR390b-5p|aof-miR390|ata-miR390-5p|ath-miR390a-5p|ath-miR390b-5p|atr-miR390.2|bdi-miR390a-5p|bna-miR390a|bna-miR390b|bna-miR390c|bra-miR390-5p|cas-miR390a-5p|cas-miR390b|cme-miR390a|cme-miR390b|cme-miR390c|cme-miR390d|cpa-miR390a|cpa-miR390b|csi-miR390a-5p|fve-miR390a|fve-miR390b|ghr-miR390a|ghr-miR390b|ghr-miR390c|gma-miR390a-5p|gma-miR390f|gma-miR390g|hex-miR390a|hex-miR390b…	aly-miR390a-5p|aly-miR390b-5p|ata-miR390-5p|ath-miR390a-5p|ath-miR390b-5p|atr-miR390.2|bdi-miR390a-5p|bna-miR390a|bna-miR390b|bna-miR390c|bra-miR390-5p|cme-miR390a|cme-miR390b|cme-miR390c|cme-miR390d|cpa-miR390a|cpa-miR390b|csi-miR390|ghr-miR390a|ghr-miR390b|ghr-miR390c|gma-miR390a-5p|gma-miR390f|gma-miR390g|hex-miR390a|hex-miR390b|lja-miR390a-5p|lja-miR390b-5p|lus-miR390a|lus-miR390b|lus-miR390c…	aagctcaggagggatagcgcc	=	aagctcaggagggatagcgcc	21	186.613369612666	-0.314660710564894	0.335331400107786	0.655978177369374	348.410287288175	-0.249132740503622	0.426901606096901	0.706672439018639
csi-miR393b-5p|gma-miR393h|gma-miR393i|gma-miR393j|gma-miR393k	gma-miR393h|gma-miR393i|gma-miR393j|gma-miR393k	ttccaaagggatcgcattgatc	=	ttccaaagggatcgcattgatc	22	37.8107158937852	0.549289067811065	0.205212090224749	0.52061258873106	25.4844188551555	-0.349266497694753	0.4463440320937	0.721335643287313
cpa-miR166d|gma-miR166j-3p	cpa-miR166d|gma-miR166j-3p	tcggaccaggcttcattcccg	=	tcggaccaggcttcattcccg	21	7.6505351591321	-0.0274286681359843	0.971869516080897	0.99111156442109	12.6406492440825	0.413498131487148	0.455231588878887	0.728066874739823
hvu-miR6213	hvu-miR6213	acagattgctacagactggtc	>	atacagattgctacagactggtct	24	3.57170215047633	-0.397854905172683	0.679549245982089	0.876136992109768	2.45990823433699	-0.657915485835363	0.459745933981305	NA
aof-miR171a|aqc-miR171a|aqc-miR171b|aqc-miR171d|ata-miR171b-3p|ata-miR171d-3p|bdi-miR171b|bdi-miR171c-3p|bdi-miR171d-3p|bdi-miR171e|cme-miR171c|cme-miR171f|cpa-miR171a|cpa-miR171b|cpa-miR171c|cpa-miR171d|crt-miR171|csi-miR171c-3p|csi-miR171d-3p|csi-miR171f-3p|csi-miR171h-3p|csi-miR171i-3p|far-miR171|fve-miR171a|fve-miR171c-3p|fve-miR171d|fve-miR171e|fve-miR171g|gma-miR171e|gma-miR171f|gma-miR171g…	aqc-miR171a|aqc-miR171b|aqc-miR171d|ata-miR171b-3p|ata-miR171d-3p|bdi-miR171b|bdi-miR171c-3p|bdi-miR171d-3p|bdi-miR171e|cme-miR171c|cme-miR171f|cpa-miR171a|cpa-miR171b|cpa-miR171c|cpa-miR171d|crt-miR171|far-miR171|gma-miR171e|gma-miR171f|gma-miR171g|gma-miR171j-3p|gma-miR171u|hpa-miR171a|htu-miR171b|htu-miR171c|hvu-miR171-3p|lja-miR171a|lus-miR171b|lus-miR171c|lus-miR171e|mdm-miR171g|mdm-miR171h|…	tgattgagccgtgccaatatc	=	tgattgagccgtgccaatatc	21	72.8716412942511	-0.240929454727209	0.549798058473167	0.80713434951741	72.3547808190818	-0.259787885211282	0.461946374602544	0.732258185087675
cas-miR5139|rgl-miR5139	rgl-miR5139	aaacctggctctgatacca	>	cgaaacctggctctgatacca	21	28.2534859504533	0.71619481470819	0.171371732324441	0.473360915809719	20.8504559650082	0.337130118600309	0.47460599430019	0.740951673412962
aof-miR5139a		gaaacctggctctgatacca	>
lus-miR159b	lus-miR159b	tttggattgaagggagctctc	>	tttggattgaagggagctctct	22	64.4911277386061	0.146678950078673	0.728743765560694	0.898344741358028	42.71141203859	0.355737697709865	0.474614216108774	0.740951673412962
bdi-miR319b-3p	bdi-miR319b-3p	ttggactgaagggtgctccct	=	ttggactgaagggtgctccct	21	30729.2608873404	-0.336391907484306	0.231068254897454	0.552377372563494	16607.5562504305	0.235327129925608	0.48582707729768	0.748068046637179
cme-miR156g|cme-miR156h|dpr-miR156a|hci-miR156b|ptc-miR156k|vvi-miR156a	cme-miR156g|cme-miR156h|dpr-miR156a|hci-miR156b|ptc-miR156k|vvi-miR156a	tgacagaagagagggagcac	>	ttgacagaagagagggagcac	21	3.61319085478281	-1.43232406202964	0.156997634578317	0.451174000151532	4.33024855295023	0.546869213410995	0.499521899660791	0.757217189456224
har-miR156c		tgacagaagagagggagca	>
ata-miR9863a-3p|ata-miR9863b-3p	ata-miR9863a-3p|ata-miR9863b-3p	tgagaaggtagatcataatagc	=	tgagaaggtagatcataatagc	22	211.672198867343	0.433944663246127	0.243926394184119	0.566958610633115	129.636708032067	0.257850344796472	0.513387544622312	0.766091757904732
aly-miR167d-5p|ath-miR167d|cca-miR167|eun-miR167b-5p|nta-miR167a|nta-miR167b|nta-miR167c|pab-miR167b|rco-miR167c	aly-miR167d-5p|ath-miR167d|cca-miR167|nta-miR167a|nta-miR167b|nta-miR167c|rco-miR167c	tgaagctgccagcatgatctgg	=	tgaagctgccagcatgatctgg	22	6.48751022787555	-0.369775717914367	0.656554793021839	0.865042653999602	15.5647296389155	-0.435301354603232	0.516769972514134	0.768397030201617
vca-miR396-5p|vvi-miR396b	vvi-miR396b	ttccacagctttcttgaact	=	ttccacagctttcttgaact	20	52.7672077203684	-0.337970900493316	0.408014508066883	0.714977373473998	82.7033073124401	-0.257241647628231	0.524661317986969	0.772753471081767
hbr-miR166a|mes-miR166j|pde-miR166a|pde-miR166b|vvi-miR166a|vvi-miR166b	hbr-miR166a|pde-miR166a|pde-miR166b|vvi-miR166a|vvi-miR166b	tcggaccaggcttcattcc	=	tcggaccaggcttcattcc	19	713.246321377216	-0.274829709089579	0.367902612516902	0.683841925901353	1823.50891208648	0.206296730691092	0.563913322001806	0.796956702682324
zma-miR319b-5p|zma-miR319d-5p	zma-miR319b-5p|zma-miR319d-5p	agagcgtccttcagtccactc	=	agagcgtccttcagtccactc	21	161.045565609587	-0.140888495983288	0.690491747146389	0.881089302699141	257.058066272094	0.182645624877983	0.566887487325927	0.798579367922899
cpa-miR166e	cpa-miR166e	ggaccaggcttcattcccc	=	ggaccaggcttcattcccc	19	51.1811772952365	-0.217727140571174	0.581360044767136	0.825080183913761	83.3984072339037	0.22532804658099	0.579832247100754	0.806261383066496
ata-miR399a-3p|ata-miR399b-3p|bdi-miR399b|bdi-miR399c|csi-miR399c-3p|gma-miR399i|lus-miR399b|lus-miR399d|mdm-miR399a|mdm-miR399b|mdm-miR399c|mes-miR399a|osa-miR399a|osa-miR399b|osa-miR399c|ptc-miR399f|ptc-miR399g|sbi-miR399a|sbi-miR399c|sbi-miR399h|sbi-miR399j|tcc-miR399g|vun-miR399b|vvi-miR399a|vvi-miR399h|zma-miR399a-3p|zma-miR399c-3p|zma-miR399h-3p	ata-miR399a-3p|ata-miR399b-3p|bdi-miR399b|bdi-miR399c|csi-miR399c|csi-miR399e|gma-miR399i|lus-miR399b|lus-miR399d|mdm-miR399a|mdm-miR399b|mdm-miR399c|mes-miR399a|osa-miR399a|osa-miR399b|osa-miR399c|ptc-miR399f|ptc-miR399g|sbi-miR399a|sbi-miR399c|sbi-miR399h|sbi-miR399j|tcc-miR399g|vun-miR399b|vvi-miR399a|vvi-miR399h|zma-miR399a-3p|zma-miR399c-3p|zma-miR399h-3p	tgccaaaggagaattgccctg	=	tgccaaaggagaattgccctg	21	3.65700849814767	0.532553228975726	0.569322789107007	0.818242103087327	3.8428923003759	-0.507506909068271	0.581154405328683	NA
aof-miR393b|fve-miR393b|ghr-miR393|mdm-miR393a|mdm-miR393b|mdm-miR393c|mes-miR393c|mes-miR393d|osa-miR393b-5p|zma-miR393a-5p|zma-miR393c-5p	ghr-miR393|mdm-miR393a|mdm-miR393b|mdm-miR393c|mes-miR393c|mes-miR393d|osa-miR393b-5p|zma-miR393a-5p|zma-miR393c-5p	tccaaagggatcgcattgatct	=	tccaaagggatcgcattgatct	22	16.8671031061758	0.175576520966941	0.794175262058586	0.926623679521492	15.3157910614665	0.282114275709851	0.583625728857737	0.808257585946234
gma-miR408d	gma-miR408d	tgcactgcctcttccctggc	=	tgcactgcctcttccctggc	20	29.5991262350213	-0.315704666187212	0.507874092307422	0.781698042757205	40.7110005415689	-0.252893489600926	0.589190388612083	0.811317092193651
osa-miR530-5p	osa-miR530-5p	tgcatttgcacctgcaccta	>	ctgcatttgcacctgcaccta	21	37.9924706950511	0.720731135955517	0.0934996906014502	0.332141963740787	27.0336077672966	-0.319108898697622	0.596557676695295	0.815462026904973
stu-miR319-3p	stu-miR319-3p	ttggactgaagggttcccttc	<	ttggactgaagggttccct	19	20.98552382786	-0.0349056182840456	0.948504386469121	0.984096984704252	8.04410299798554	0.359997492043191	0.598426517764277	0.816830606511943
bdi-miR444c|bdi-miR444d|osa-miR444b.2|osa-miR444c.2|ssp-miR444c-3p|zma-miR444a|zma-miR444b	bdi-miR444c|bdi-miR444d|osa-miR444b.2|osa-miR444c.2|ssp-miR444c-3p|zma-miR444a|zma-miR444b	tgcagttgttgtctcaagctt	=	tgcagttgttgtctcaagctt	21	9.54830989905071	0.0723510077446813	0.914059411669434	0.972151318401191	19.2176072626773	0.243790554419169	0.601305643298288	0.818428769712603
aly-miR156g-5p|ath-miR156g|smo-miR156a	aly-miR156g-5p|ath-miR156g|smo-miR156a	cgacagaagagagtgagcac	>	tcgacagaagagagtgagcac	21	4.49224990113853	0.00440141553724351	0.995939253172146	0.998461007856387	2.58657297884834	0.440307733899232	0.611430896638798	NA
cas-miR156g		gacagaagagagtgagcac	>
ghr-miR156c	ghr-miR156c	tgtcagaagagagtgagcac	>	ttgtcagaagagagtgagcac	21	1.39993262344433	0.197751012286092	0.860730362488956	NA	1.06535164142417	-0.533190448438284	0.616960779156535	NA
hvu-miR5048a|hvu-miR5048b	hvu-miR5048a|hvu-miR5048b	tatttgcaggttttaggtctaa	=	tatttgcaggttttaggtctaa	22	201.243601634632	-0.600227194855984	0.0834874147764634	0.30973239508557	98.9222962389817	0.165787886436962	0.618222278527597	0.828002214244503
ata-miR528-5p|bdi-miR528-5p|osa-miR528-5p|sbi-miR528|ssp-miR528|vca-miR528-5p|zma-miR528a-5p|zma-miR528b-5p	ata-miR528-5p|bdi-miR528-5p|osa-miR528-5p|sbi-miR528|ssp-miR528|zma-miR528a-5p|zma-miR528b-5p	tggaaggggcatgcagaggag	=	tggaaggggcatgcagaggag	21	8.74318329420466	0.0168615268944898	0.980621597809819	0.993669126010454	9.57263575832845	0.273778078845909	0.633819444831103	0.836204883002801
aof-miR393a		tccaaagggatcgcattgattc	<	tccaaagggatcgcattgatt	21	7.18159498946924	0.537928193532209	0.487192266726685	0.769120690346742	6.33694345891612	0.361957765413872	0.635886771618613	0.837201203935536
ahy-miR160-5p|aof-miR160a|bdi-miR160e-5p|cme-miR160d|cpa-miR160d|mes-miR160f|mtr-miR160c|osa-miR160f-5p|ptc-miR160e-5p|ptc-miR160f|rco-miR160c|sbi-miR160f|tcc-miR160a|vca-miR160-5p	ahy-miR160-5p|bdi-miR160e-5p|cme-miR160d|cpa-miR160d|mtr-miR160c|osa-miR160f-5p|ptc-miR160e-5p|ptc-miR160f|rco-miR160c|sbi-miR160f|tcc-miR160a	tgcctggctccctgaatgcca	=	tgcctggctccctgaatgcca	21	14.4773448579256	-0.547360268718814	0.353423956048359	0.67183116969075	21.3010913777763	0.359713321965124	0.644130861982057	0.841775144004535
mes-miR166i	mes-miR166i	ttggaccaggcttcattcccc	=	ttggaccaggcttcattcccc	21	634.975980827934	-0.123313070904215	0.670955856994114	0.871743870705856	704.406769017888	0.151626269730709	0.669750665945391	0.855092447154115
cca-miR156b	cca-miR156b	tgacagaagagagtgagcata	<	tgacagaagagagtgagcat	20	37.8521855920959	0.152811051230715	0.751071560745244	0.908154724997018	40.1619621645577	0.210674585481059	0.670647923458355	0.855536630132698
ama-miR156	ama-miR156	ctgacagaagagagtgagcac	=	ctgacagaagagagtgagcac	21	25.0541901686162	-0.473574718220646	0.35663156165437	0.674676965091139	30.6127420039397	-0.162366028639912	0.711473187519257	0.87703382607216
aof-miR166c|ath-miR165a-3p|ath-miR165b|bna-miR166f|cas-miR165a|lus-miR166b	ath-miR165a-3p|ath-miR165b|bna-miR166f|lus-miR166b	tcggaccaggcttcatccccc	=	tcggaccaggcttcatccccc	21	382.208204248119	-0.275307207700907	0.353171766255723	0.671587403050123	565.319819489042	0.124257606914813	0.750901794394101	0.89688277764944
ata-miR169a-3p|ata-miR169j-3p	ata-miR169a-3p|ata-miR169j-3p	tgggcaagtcaccctggctacc	=	tgggcaagtcaccctggctacc	22	18.1178655393367	0.927211281287385	0.132073886594542	0.408921967560945	22.4685530066559	0.157680656958871	0.76254234518247	0.902252344834092
atr-miR396a	atr-miR396a	tccacaggctttcttgaacat	<	tccacaggctttcttgaaca	20	2.86728753262425	-0.5466814661536	0.604609799887263	0.837860009254804	1.22131744372171	0.310225501506772	0.762960050035249	NA
aly-miR171a-3p|ath-miR171a-3p|atr-miR171a|atr-miR171c|bdi-miR171a|bna-miR171f|bra-miR171e|ccl-miR171|cme-miR171a|cme-miR171e|cme-miR171g|mdm-miR171c|mdm-miR171d|mdm-miR171e|osa-miR171a|sbi-miR171g|sbi-miR171j|tcc-miR171a|vvi-miR171e|zma-miR171n-3p	aly-miR171a-3p|ath-miR171a-3p|atr-miR171a|atr-miR171c|bdi-miR171a|bna-miR171f|bra-miR171e|ccl-miR171|cme-miR171a|cme-miR171e|cme-miR171g|mdm-miR171c|mdm-miR171d|mdm-miR171e|osa-miR171a|sbi-miR171g|sbi-miR171j|tcc-miR171a|vvi-miR171e|zma-miR171n-3p	tgattgagccgcgccaatatc	=	tgattgagccgcgccaatatc	21	29.6265413897574	-0.262112247403556	0.589201067134115	0.829860579632597	28.5385162270743	-0.115438530241039	0.785314412076117	0.912830472229594
ata-miR390-3p|osa-miR390-3p	ata-miR390-3p|osa-miR390-3p	cgctatctatcctgagctcc	<	gctatctatcctgagctcc	19	2.38970421635361	-0.200505149090777	0.843900247828391	0.946439130769285	7.030643840468	-0.19797885919174	0.791331827382913	0.915611435411301
bdi-miR390a-3p|zma-miR390a-3p|zma-miR390b-3p		cgctatctatcctgagctcca	<
csi-miR390b-5p|gma-miR390e	gma-miR390e	agctcaggagggatagcgcc	=	agctcaggagggatagcgcc	20	2.85352455295437	0.0345140620516298	0.972312132110386	0.99126903427877	6.51975314291557	-0.141918101566585	0.835610335762536	0.935797438781887
aof-miR166a|atr-miR166b|bdi-miR166f|csi-miR166b-3p|csi-miR166d-3p|csi-miR166g-3p|gma-miR166h-3p|gma-miR166k|pab-miR166e	atr-miR166b|bdi-miR166f|gma-miR166h-3p|gma-miR166k	tctcggaccaggcttcattcc	=	tctcggaccaggcttcattcc	21	57.5419593188889	-0.742287686925086	0.0567684102995108	0.241445288266403	66.3836184023748	-0.09379914931662	0.836468559236555	0.936293083668069
gma-miR156q|gma-miR156s	gma-miR156q|gma-miR156s	tgacagaagagagtgagcact	=	tgacagaagagagtgagcact	21	1924.82120295546	0.0407759065214829	0.890298101436451	0.963942315332518	1444.94722944274	0.0717638123773079	0.847306373425041	0.941396669918116
crt-miR166b	crt-miR166b	tcggaccaggcttcattccctt	<	cggaccaggcttcattccct	20	8.71413117270358	-0.947159382978048	0.193314163960846	0.504710474179623	7.29996085620906	0.135390245881825	0.848166695250567	0.941857501030895
cas-miR166e|csi-miR166f-3p|osa-miR166m		tcggaccaggcttcattccct	<
aly-miR166a-3p|aly-miR166b-3p|aly-miR166c-3p|aly-miR166d-3p|aly-miR166e-3p|aly-miR166f-3p|aly-miR166g-3p|aly-miR166h-3p|aof-miR166d|aqc-miR166b|aqc-miR166e|ata-miR166a-3p|ata-miR166b-3p|ata-miR166d-3p|ata-miR166e-3p|ath-miR166a-3p|ath-miR166b-3p|ath-miR166c|ath-miR166d|ath-miR166e-3p|ath-miR166f|ath-miR166g|atr-miR166a|atr-miR166c|atr-miR166d|bdi-miR166a-3p|bdi-miR166b-3p|bdi-miR166c-3p|bdi-miR16…	aly-miR166a-3p|aly-miR166b-3p|aly-miR166c-3p|aly-miR166d-3p|aly-miR166e-3p|aly-miR166f-3p|aly-miR166g-3p|aly-miR166h-3p|aqc-miR166b|aqc-miR166e|ata-miR166a-3p|ata-miR166b-3p|ata-miR166d-3p|ata-miR166e-3p|ath-miR166a-3p|ath-miR166b-3p|ath-miR166c|ath-miR166d|ath-miR166e-3p|ath-miR166f|ath-miR166g|atr-miR166a|atr-miR166c|atr-miR166d|bdi-miR166a-3p|bdi-miR166b-3p|bdi-miR166c-3p|bdi-miR166d-3p|bdi-mi…	tcggaccaggcttcattcccc	=	tcggaccaggcttcattcccc	21	135905.13396308	-0.427043225328144	0.11103280587164	0.369076646765551	281746.894046805	-0.0724186034426959	0.849176951477343	0.942161742870176
gma-miR166m	gma-miR166m	cggaccaggcttcattcccc	=	cggaccaggcttcattcccc	20	233.478193376949	-0.474836030896586	0.213936466364789	0.531614489725414	527.662023857554	-0.095144375777233	0.852429045443947	0.943792321474174
ata-miR167b-3p|bdi-miR167e-3p	ata-miR167b-3p|bdi-miR167e-3p	aggtcatgctggagtttcatc	=	aggtcatgctggagtttcatc	21	490.007840310875	-0.411058789268251	0.154699430803502	0.447542092303969	878.037751250877	0.0660706767158808	0.861083197242	0.946955702370609
zma-miR172c-5p	zma-miR172c-5p	cagcaccaccaagattcaca	>	cagcaccaccaagattcacat	21	1.20766047805031	-0.430831314573749	0.70683393190483	NA	4.02281455316001	0.105258511940198	0.902708199699338	0.963069960446993
csi-miR166a-3p|ctr-miR166|hbr-miR166b|lus-miR166i|lus-miR166k	csi-miR166a|ctr-miR166|hbr-miR166b|lus-miR166i|lus-miR166k	tcggaccaggcttcattccccc	=	tcggaccaggcttcattccccc	22	8.68284132113258	-0.745190037442901	0.342663837394113	0.662810622476146	16.7810002513969	0.0461084899357338	0.923993100213939	0.971630992448482
tae-miR9662a-3p	tae-miR9662a-3p	ttgaacatcccagagccaccg	=	ttgaacatcccagagccaccg	21	1858.01659577934	-0.039660804065374	0.885193818394859	0.961988424555577	2545.61553531973	0.0193290681543123	0.944978629753888	0.97992557217249
ata-miR396e-3p|bdi-miR396c-3p|bdi-miR396d-3p|vca-miR396-3p|zma-miR396a-3p|zma-miR396b-3p	ata-miR396e-3p|bdi-miR396c-3p|bdi-miR396d-3p|zma-miR396a-3p|zma-miR396b-3p	gttcaataaagctgtgggaaa	<	ttcaataaagctgtgggaaa	20	10.2308898275843	-0.189132137815509	0.778975854364816	0.919767968419329	3.87126152604042	-0.0362929518070468	0.962395949128791	NA
bdi-miR5200c	bdi-miR5200c	tgtagatactctctaaggctt	<	tagatactctctaaggct	18	3.82475835209553	-0.487311396552669	0.595055499958646	0.832752346647672	4.15063357048215	-0.0335288558823246	0.968141249355104	0.988356212801323
aly-miR160a-5p|aly-miR160b-5p|aly-miR160c-5p|aof-miR160c|aqc-miR160b|ata-miR160a-5p|ata-miR160b-5p|ata-miR160c-5p|ath-miR160a-5p|ath-miR160b|ath-miR160c-5p|atr-miR160|bdi-miR160a-5p|bdi-miR160b-5p|bdi-miR160c-5p|bdi-miR160d-5p|bna-miR160a|bna-miR160b|bna-miR160c|bna-miR160d|bra-miR160a-5p|cca-miR160b|cme-miR160a|cme-miR160b|cme-miR160c|cpa-miR160a|cpa-miR160b|cpa-miR160c-5p|cpa-miR160e|cpa-miR160…	aly-miR160a-5p|aly-miR160b-5p|aly-miR160c-5p|aqc-miR160b|ata-miR160a-5p|ata-miR160b-5p|ata-miR160c-5p|ath-miR160a-5p|ath-miR160b|ath-miR160c-5p|atr-miR160|bdi-miR160a-5p|bdi-miR160b-5p|bdi-miR160c-5p|bdi-miR160d-5p|bna-miR160a|bna-miR160b|bna-miR160c|bna-miR160d|bra-miR160a-5p|cca-miR160b|cme-miR160a|cme-miR160b|cme-miR160c|cpa-miR160a|cpa-miR160b|cpa-miR160c-5p|cpa-miR160e|cpa-miR160f-5p|far-miR…	tgcctggctccctgtatgcca	=	tgcctggctccctgtatgcca	21	23.4346567597618	-0.229359010898477	0.656871910301697	0.865162647609007	112.556786555628	2.08400580846368	NA	NA
tae-miR7757-5p	tae-miR7757-5p	ataaaaccttcagctatccatc	=	ataaaaccttcagctatccatc	22	131.57013647017	0.0896103415472714	0.792663925346018	0.925982183728614	322.035015108284	0.984517430544366	NA	NA
