# Supplementary material for: MicroRNA172b-5p/trehalose-6-phosphate synthase module stimulates trehalose synthesis and microRNA172b-3p/AP2-like module accelerates flowering in barley upon drought stress
Source: Front Plant Sci. 2023 Mar 6;14:1124785. doi: 10.3389/fpls.2023.1124785 (PMC10025483; doi:10.3389/fpls.2023.1124785)
Supplement: Supplementary file 3 [file Table_3.xlsx]

## Sheet: Supplementary Table 3
Supplementary Table 3. mRNA targets identified in control plants.
mirna	seq	size	range	cdna	size	range	cut*	cut+	score	mfe
1120c	tccgtcccataatataagagc	21	01:21:00	MLOC_11943.1	2859	2484:2505	c:2496(5.11|5|13)*	c:2497(24.77|1|63)+	15.5	-20.60
1120c	tccgtcccataatataagagc	21	01:21:00	MLOC_11943.2	2754	2383:2404	c:2395(5.26|5|13)*	c:2396(25.49|1|63)+	15.5	-20.60
1120c	tccgtcccataatataagagc	21	01:21:00	MLOC_11943.3	2359	2109:2130	c:2121(7.30|2|13)*	c:2122(35.36|1|63)+	15.5	-20.60
1120c	tccgtcccataatataagagc	21	01:21:00	MLOC_11943.4	2509	2264:2285	c:2276(7.34|2|13)*	c:2277(35.56|1|63)+	15.5	-20.60
1120c	tccgtcccataatataagagc	21	01:21:00	MLOC_12224.1	1885	1829:1849	-	c:1840(6.16|8|12)+	8	-22.70
1120c	tccgtcccataatataagagc	21	01:21:00	MLOC_12224.6	1771	1701:1721	-	c:1712(5.70|9|12)+	8	-22.70
1120c	tccgtcccataatataagagc	21	01:21:00	MLOC_12224.7	1805	1735:1755	-	c:1746(5.71|9|12)+	8	-22.70
1120c	tccgtcccataatataagagc	21	01:21:00	MLOC_12224.8	1691	1628:1648	-	c:1639(5.85|9|12)+	8	-22.70
1120c	tccgtcccataatataagagc	21	01:21:00	MLOC_14214.1	1136	821:844	c:833(4.54|6|44)*	c:834(5.78|2|56)+	16	-16.60
1120c	tccgtcccataatataagagc	21	01:21:00	MLOC_14214.2	1029	714:737	c:726(4.54|6|44)*	c:727(5.78|2|56)+	16	-16.60
1120c	tccgtcccataatataagagc	21	01:21:00	MLOC_14214.3	2385	2169:2192	c:2181(3.93|5|44)*	c:2182(5.01|2|56)+	16	-16.60
1120c	tccgtcccataatataagagc	21	03:21:00	MLOC_15866.1	1918	1761:1779	-	c:1773(5.08|2|11)+	17.5	-13.10
1120c	tccgtcccataatataagagc	21	03:21:00	MLOC_15866.2	1911	1754:1772	-	c:1766(5.09|2|11)+	17.5	-13.10
1120c	tccgtcccataatataagagc	21	03:21:00	MLOC_15866.3	1702	1664:1682	-	c:1676(9.84|1|11)+	17.5	-13.10
1120c	tccgtcccataatataagagc	21	02:19:00	MLOC_16677.1	2282	2054:2071	c:2063(8.64|4|20)*	c:2064(13.83|2|32)+	15	-13.80
1120c	tccgtcccataatataagagc	21	03:21:00	MLOC_19537.2	2301	2058:2077	-	c:2071(11.16|1|17)+	17	-11.00
1120c	tccgtcccataatataagagc	21	03:21:00	MLOC_19537.3	2246	2105:2124	-	c:2118(11.58|1|17)+	17	-11.00
1120c	tccgtcccataatataagagc	21	03:21:00	MLOC_19537.4	2221	1959:1978	-	c:1972(10.99|1|17)+	17	-11.00
1120c	tccgtcccataatataagagc	21	01:21:00	MLOC_20023.1	1190	1099:1120	c:1110(4.13|8|37)*	-	7	-23.70
1120c	tccgtcccataatataagagc	21	01:20:00	MLOC_21142.1	1603	1493:1511	c:1503(6.68|6|23)*	-	16	-13.80
1120c	tccgtcccataatataagagc	21	01:20:00	MLOC_21142.2	1814	1704:1722	c:1714(6.70|6|23)*	-	16	-13.80
1120c	tccgtcccataatataagagc	21	01:20:00	MLOC_21142.3	1567	1475:1493	c:1485(7.12|6|23)*	-	16	-13.80
1120c	tccgtcccataatataagagc	21	01:20:00	MLOC_21142.4	1712	1620:1638	c:1630(7.10|6|23)*	-	16	-13.80
1120c	tccgtcccataatataagagc	21	01:20:00	MLOC_21142.5	1631	1521:1539	c:1531(6.68|6|23)*	-	16	-13.80
1120c	tccgtcccataatataagagc	21	01:20:00	MLOC_21142.8	1633	1541:1559	c:1551(7.12|6|23)*	-	16	-13.80
1120c	tccgtcccataatataagagc	21	02:21:00	MLOC_33439.1	2312	2101:2120	c:2112(5.77|2|8)*	-	17.5	-15.40
1120c	tccgtcccataatataagagc	21	01:20:00	MLOC_36455.1	1191	1017:1037	c:1027(4.91|2|8)*	-	5	-29.60
1120c	tccgtcccataatataagagc	21	02:21:00	MLOC_37953.1	896	754:774	c:766(13.00|3|48)*	-	15.5	-12.50
1120c	tccgtcccataatataagagc	21	02:21:00	MLOC_37953.2	667	592:612	c:604(13.05|3|48)*	-	15.5	-12.50
1120c	tccgtcccataatataagagc	21	01:21:00	MLOC_38775.1	702	559:581	c:570(3.88|4|10)*	c:571(3.10|5|8)+	13.5	-22.00
1120c	tccgtcccataatataagagc	21	01:21:00	MLOC_38775.3	694	551:573	c:562(3.88|4|10)*	c:563(3.10|5|8)+	13.5	-22.00
1120c	tccgtcccataatataagagc	21	01:21:00	MLOC_40011.1	1413	1276:1296	-	c:1287(5.10|5|15)+	18	-11.00
1120c	tccgtcccataatataagagc	21	01:21:00	MLOC_40011.2	988	853:873	-	c:864(5.13|5|15)+	18	-11.00
1120c	tccgtcccataatataagagc	21	01:21:00	MLOC_40011.3	1169	1034:1054	-	c:1045(5.13|5|15)+	18	-11.00
1120c	tccgtcccataatataagagc	21	01:21:00	MLOC_40011.4	1031	900:920	-	c:911(5.10|5|15)+	18	-11.00
1120c	tccgtcccataatataagagc	21	01:17:00	MLOC_44251.1	1371	1319:1336	c:1326(3.16|6|6)*	c:1327(3.68|5|7)+	16.5	-13.40
1120c	tccgtcccataatataagagc	21	01:17:00	MLOC_44251.2	1317	1265:1282	c:1272(3.18|6|6)*	c:1273(3.71|5|7)+	16.5	-13.40
1120c	tccgtcccataatataagagc	21	03:19:00	MLOC_4908.4	1844	1788:1805	-	c:1799(6.84|2|10)+	16	-19.00
1120c	tccgtcccataatataagagc	21	04:21:00	MLOC_52947.1	3261	2082:2098	-	c:2093(3.43|2|2)+	18	-16.90
1120c	tccgtcccataatataagagc	21	02:21:00	MLOC_54044.1	3839	3764:3783	c:3775(8.13|3|15)*	c:3776(12.46|2|23)+	14.5	-22.20
1120c	tccgtcccataatataagagc	21	01:21:00	MLOC_54392.1	1272	1190:1211	c:1202(4.18|3|7)*	c:1203(5.97|2|10)+	13.5	-14.60
1120c	tccgtcccataatataagagc	21	01:21:00	MLOC_54392.2	2159	2079:2100	c:2091(4.19|3|7)*	c:2092(5.99|2|10)+	13.5	-14.60
1120c	tccgtcccataatataagagc	21	03:21:00	MLOC_54430.1	1598	1495:1513	-	c:1507(8.50|2|44)+	14.5	-15.90
1120c	tccgtcccataatataagagc	21	02:19:00	MLOC_55101.1	1458	1179:1196	-	c:1189(3.49|6|7)+	17	-13.90
1120c	tccgtcccataatataagagc	21	02:19:00	MLOC_55101.2	1421	1289:1306	-	c:1299(4.14|4|7)+	17	-13.90
1120c	tccgtcccataatataagagc	21	03:21:00	MLOC_56293.1	3214	2969:2989	-	c:2983(8.25|4|31)+	17.5	-19.70
1120c	tccgtcccataatataagagc	21	03:21:00	MLOC_56293.2	2455	2216:2236	-	c:2230(8.19|4|31)+	17.5	-19.70
1120c	tccgtcccataatataagagc	21	03:21:00	MLOC_56293.3	2934	2720:2740	-	c:2734(8.28|4|31)+	17.5	-19.70
1120c	tccgtcccataatataagagc	21	03:21:00	MLOC_56293.4	2134	2017:2037	-	c:2031(8.69|3|31)+	17.5	-19.70
1120c	tccgtcccataatataagagc	21	01:21:00	MLOC_61003.1	888	810:832	c:822(6.22|1|8)*	-	1.5	-32.10
1120c	tccgtcccataatataagagc	21	03:21:00	MLOC_61259.1	2007	1698:1717	-	c:1711(4.35|8|11)+	16.5	-21.30
1120c	tccgtcccataatataagagc	21	01:20:00	MLOC_62568.1	1184	1107:1127	c:1117(3.96|9|13)*	c:1118(3.66|10|12)+	16	-20.50
1120c	tccgtcccataatataagagc	21	01:21:00	MLOC_62859.1	2032	1949:1969	c:1960(3.53|5|7)*	-	15	-12.60
1120c	tccgtcccataatataagagc	21	01:21:00	MLOC_65318.2	2004	1880:1903	-	c:1894(5.54|5|8)+	16	-13.70
1120c	tccgtcccataatataagagc	21	01:19:00	MLOC_65876.3	824	723:743	-	c:733(37.15|3|514)+	15.5	-19.40
1120c	tccgtcccataatataagagc	21	02:19:00	MLOC_66415.1	2173	2077:2093	-	c:2086(25.42|4|177)+	16	-12.80
1120c	tccgtcccataatataagagc	21	02:21:00	MLOC_66693.1	1298	1181:1202	-	c:1195(12.32|5|73)+	18	-15.50
1120c	tccgtcccataatataagagc	21	01:21:00	MLOC_69284.1	2509	2168:2189	c:2180(4.15|6|8)*	-	17	-13.10
1120c	tccgtcccataatataagagc	21	01:21:00	MLOC_69831.1	4887	4770:4791	c:4781(8.60|8|26)*	-	18	-14.20
1120c	tccgtcccataatataagagc	21	01:21:00	MLOC_69831.3	5006	4918:4939	c:4929(8.64|8|26)*	-	18	-14.20
1120c	tccgtcccataatataagagc	21	01:21:00	MLOC_70707.1	2236	1638:1658	-	c:1650(4.92|2|9)+	16	-10.90
1120c	tccgtcccataatataagagc	21	01:21:00	MLOC_70707.2	2181	1635:1655	-	c:1647(4.92|2|9)+	16	-10.90
1120c	tccgtcccataatataagagc	21	01:21:00	MLOC_70707.3	3337	1635:1655	-	c:1647(3.93|6|9)+	16	-10.90
1120c	tccgtcccataatataagagc	21	01:21:00	MLOC_70707.4	3150	1219:1239	-	c:1231(3.97|6|9)+	16	-10.90
1120c	tccgtcccataatataagagc	21	02:21:00	MLOC_72585.1	907	462:482	c:474(12.80|2|74)*	c:475(5.88|5|34)+	16.5	-15.00
1120c	tccgtcccataatataagagc	21	01:21:00	MLOC_73487.1	3839	3732:3753	c:3743(18.23|2|28)*	c:3744(12.39|3|17)+	16.5	-18.30
1120c	tccgtcccataatataagagc	21	01:21:00	MLOC_73487.2	4594	4487:4508	c:4498(18.23|2|28)*	c:4499(12.39|3|17)+	16.5	-18.30
1120c	tccgtcccataatataagagc	21	01:21:00	MLOC_73487.3	4361	4323:4344	c:4334(19.08|2|28)*	-	16.5	-18.30
1120c	tccgtcccataatataagagc	21	01:18:00	MLOC_73581.1	1095	1036:1054	-	c:1045(13.96|1|20)+	10	-22.70
1120c	tccgtcccataatataagagc	21	01:18:00	MLOC_73581.3	1928	1848:1866	-	c:1857(7.81|3|20)+	10	-22.70
1120c	tccgtcccataatataagagc	21	02:20:00	MLOC_74389.1	2367	2194:2212	-	c:2205(3.01|4|5)+	12	-20.30
1120c	tccgtcccataatataagagc	21	02:20:00	MLOC_74389.2	1445	1341:1359	-	c:1352(3.02|4|5)+	12	-20.30
1120c	tccgtcccataatataagagc	21	02:20:00	MLOC_74389.3	1442	1338:1356	-	c:1349(3.02|4|5)+	12	-20.30
1120c	tccgtcccataatataagagc	21	03:21:00	MLOC_76072.1	3648	3403:3421	-	c:3415(6.91|6|21)+	17.5	-14.00
1120c	tccgtcccataatataagagc	21	03:21:00	MLOC_76072.2	2344	2099:2117	-	c:2111(7.03|5|21)+	17.5	-14.00
1120c	tccgtcccataatataagagc	21	03:21:00	MLOC_76072.3	2216	1984:2002	-	c:1996(6.97|5|21)+	17.5	-14.00
1120c	tccgtcccataatataagagc	21	01:20:00	MLOC_78935.1	1107	894:915	c:905(22.40|1|75)*	c:906(7.76|4|26)+	17.5	-12.20
1120c	tccgtcccataatataagagc	21	03:21:00	MLOC_828.1	3224	2618:2637	-	c:2631(10.88|1|34)+	16	-16.30
1120c	tccgtcccataatataagagc	21	03:21:00	MLOC_828.2	1602	1482:1501	-	c:1495(11.44|1|34)+	16	-16.30
1120c	tccgtcccataatataagagc	21	01:21:00	MLOC_8353.1	1146	975:998	c:987(5.00|7|15)*	c:988(4.67|8|14)+	16.5	-24.40
1130_1	tctgtaacttaatataagacg	21	01:20:00	MLOC_13052.1	880	581:600	c:591(3.95|2|9)*	-	18	-10.20
1130_1	tctgtaacttaatataagacg	21	03:17:00	MLOC_13912.1	1707	1641:1655	-	c:1649(3.92|9|7)+	16.5	-14.00
1130_1	tctgtaacttaatataagacg	21	03:17:00	MLOC_13912.2	1824	1769:1783	-	c:1777(3.94|9|7)+	16.5	-14.00
1130_1	tctgtaacttaatataagacg	21	03:17:00	MLOC_13912.3	1631	1582:1596	-	c:1590(4.01|9|7)+	16.5	-14.00
1130_1	tctgtaacttaatataagacg	21	03:17:00	MLOC_13912.4	1659	1612:1626	-	c:1620(4.01|9|7)+	16.5	-14.00
1130_1	tctgtaacttaatataagacg	21	01:21:00	MLOC_36662.2	1691	1610:1630	c:1621(12.20|6|41)*	c:1622(7.14|8|24)+	16.5	-11.70
1130_1	tctgtaacttaatataagacg	21	01:21:00	MLOC_36763.1	1919	1732:1753	-	c:1744(5.91|5|15)+	18	-12.70
1130_1	tctgtaacttaatataagacg	21	01:21:00	MLOC_48209.1	1427	1331:1350	-	c:1343(3.64|6|12)+	17.5	-10.70
1130_1	tctgtaacttaatataagacg	21	04:21:00	MLOC_60842.2	2578	2483:2501	-	c:2496(32.29|1|82)+	16.5	-11.60
1130_1	tctgtaacttaatataagacg	21	01:21:00	MLOC_67854.1	928	651:671	c:662(8.59|1|88)*	-	15.5	-8.80
1130_1	tctgtaacttaatataagacg	21	02:21:00	MLOC_69728.1	1604	1531:1550	c:1542(5.28|1|7)*	-	17.5	-8.90
1130_1	tctgtaacttaatataagacg	21	01:21:00	MLOC_78066.1	1989	1578:1599	c:1590(3.33|3|6)*	-	16.5	-10.60
1130_1	tctgtaacttaatataagacg	21	01:21:00	MLOC_78066.2	1260	1117:1138	c:1129(3.57|2|6)*	-	16.5	-10.60
1130_1	tctgtaacttaatataagacg	21	01:21:00	MLOC_78066.3	1006	595:616	c:607(3.39|3|6)*	-	16.5	-10.60
1130_1	tctgtaacttaatataagacg	21	02:20:00	MLOC_79728.1	2138	1924:1941	c:1933(3.24|6|3)*	-	12.5	-13.50
1130_1	tctgtaacttaatataagacg	21	03:21:00	MLOC_81087.3	1033	985:1002	c:995(3.21|9|8)*	-	17.5	-14.90
1133_1	ttttcggacagagggagtata	21	01:20:00	MLOC_11246.1	1858	1165:1184	c:1175(5.29|2|10)*	-	16.5	-17.50
1133_1	ttttcggacagagggagtata	21	01:20:00	MLOC_11246.2	1863	1165:1184	c:1175(5.29|2|10)*	-	16.5	-17.50
1133_1	ttttcggacagagggagtata	21	01:20:00	MLOC_11246.3	1720	1521:1540	c:1531(4.83|3|10)*	-	16.5	-17.50
1133_1	ttttcggacagagggagtata	21	01:18:00	MLOC_12947.1	1541	1496:1514	c:1504(5.35|4|14)*	c:1505(4.21|7|11)+	14	-18.40
1133_1	ttttcggacagagggagtata	21	01:21:00	MLOC_12984.1	1478	1404:1427	-	c:1417(4.38|7|15)+	17.5	-14.70
1133_1	ttttcggacagagggagtata	21	01:21:00	MLOC_12984.2	1628	1493:1516	-	c:1506(4.56|6|15)+	17.5	-14.70
1133_1	ttttcggacagagggagtata	21	03:21:00	MLOC_13167.1	2576	2424:2443	c:2436(3.15|6|7)*	c:2437(5.40|3|12)+	16	-19.40
1133_1	ttttcggacagagggagtata	21	03:21:00	MLOC_13167.2	1764	1612:1631	c:1624(3.15|6|7)*	c:1625(5.39|3|12)+	16	-19.40
1133_1	ttttcggacagagggagtata	21	01:18:00	MLOC_14153.1	2444	2327:2344	c:2335(8.47|4|16)*	-	18	-12.90
1133_1	ttttcggacagagggagtata	21	01:18:00	MLOC_14153.2	2302	2202:2219	c:2210(8.99|3|16)*	-	18	-12.90
1133_1	ttttcggacagagggagtata	21	01:21:00	MLOC_17850.2	3498	3178:3197	c:3188(4.07|6|8)*	-	14	-16.40
1133_1	ttttcggacagagggagtata	21	01:18:00	MLOC_21132.1	1103	991:1009	c:999(3.22|4|6)*	-	15.5	-14.50
1133_1	ttttcggacagagggagtata	21	03:21:00	MLOC_34542.1	1573	1234:1252	c:1245(3.10|8|6)*	-	13.5	-23.00
1133_1	ttttcggacagagggagtata	21	03:21:00	MLOC_34542.3	1329	1046:1064	c:1057(3.10|8|6)*	-	13.5	-23.00
1133_1	ttttcggacagagggagtata	21	01:19:00	MLOC_37545.1	3343	3173:3191	c:3182(14.03|1|45)*	-	16	-17.20
1133_1	ttttcggacagagggagtata	21	01:19:00	MLOC_37545.2	3374	3255:3273	c:3264(14.03|1|45)*	-	16	-17.20
1133_1	ttttcggacagagggagtata	21	01:19:00	MLOC_38673.3	904	414:433	-	c:424(4.75|9|24)+	13	-25.90
1133_1	ttttcggacagagggagtata	21	01:18:00	MLOC_3946.1	1884	1756:1773	c:1764(3.80|6|8)*	-	17.5	-21.00
1133_1	ttttcggacagagggagtata	21	01:18:00	MLOC_3946.2	1946	1818:1835	c:1826(3.79|6|8)*	-	17.5	-21.00
1133_1	ttttcggacagagggagtata	21	01:18:00	MLOC_3946.3	1298	1179:1196	c:1187(3.81|6|8)*	-	17.5	-21.00
1133_1	ttttcggacagagggagtata	21	01:18:00	MLOC_3946.4	2165	2047:2064	c:2055(3.85|6|8)*	-	17.5	-21.00
1133_1	ttttcggacagagggagtata	21	01:18:00	MLOC_3946.5	1876	1758:1775	c:1766(3.79|6|8)*	-	17.5	-21.00
1133_1	ttttcggacagagggagtata	21	01:18:00	MLOC_3946.6	2148	2031:2048	c:2039(3.85|6|8)*	-	17.5	-21.00
1133_1	ttttcggacagagggagtata	21	01:18:00	MLOC_3946.7	2204	2088:2105	c:2096(3.85|6|8)*	-	17.5	-21.00
1133_1	ttttcggacagagggagtata	21	01:21:00	MLOC_43891.1	2600	2340:2361	c:2352(5.74|1|8)*	-	17.5	-14.70
1133_1	ttttcggacagagggagtata	21	01:21:00	MLOC_43891.2	1686	1452:1473	c:1464(5.81|1|8)*	-	17.5	-14.70
1133_1	ttttcggacagagggagtata	21	01:21:00	MLOC_43891.3	2304	2077:2098	c:2089(5.73|1|8)*	-	17.5	-14.70
1133_1	ttttcggacagagggagtata	21	04:21:00	MLOC_58181.2	2296	1546:1564	c:1558(3.65|3|3)*	c:1559(3.65|3|3)+	17.5	-20.40
1133_1	ttttcggacagagggagtata	21	01:21:00	MLOC_61004.1	740	537:557	c:548(3.90|6|10)*	-	13	-24.70
1133_1	ttttcggacagagggagtata	21	01:20:00	MLOC_6120.1	1611	1505:1524	c:1515(3.21|2|5)*	-	12.5	-18.30
1133_1	ttttcggacagagggagtata	21	01:20:00	MLOC_6120.2	1496	1390:1409	c:1400(3.21|2|5)*	-	12.5	-18.30
1133_1	ttttcggacagagggagtata	21	01:18:00	MLOC_61339.1	1503	1449:1466	c:1457(5.41|3|11)*	-	14.5	-16.00
1133_1	ttttcggacagagggagtata	21	01:18:00	MLOC_61339.2	2905	1417:1434	c:1425(5.32|3|11)*	-	14.5	-16.00
1133_1	ttttcggacagagggagtata	21	01:18:00	MLOC_6223.2	4511	1484:1504	c:1494(3.39|7|5)*	-	17	-20.90
1133_1	ttttcggacagagggagtata	21	01:21:00	MLOC_63995.2	1233	1163:1184	c:1174(10.17|2|10)*	-	16.5	-16.20
1133_1	ttttcggacagagggagtata	21	01:18:00	MLOC_67396.1	2460	2411:2428	c:2419(9.30|5|20)*	-	18	-16.10
1133_1	ttttcggacagagggagtata	21	01:18:00	MLOC_67396.2	2115	2066:2083	c:2074(9.37|5|20)*	-	18	-16.10
1133_1	ttttcggacagagggagtata	21	01:21:00	MLOC_69815.1	1303	1202:1224	c:1215(7.65|2|9)*	-	14	-15.90
1133_1	ttttcggacagagggagtata	21	03:21:00	MLOC_70041.2	1452	1267:1286	c:1279(3.74|9|12)*	-	13	-19.60
1133_1	ttttcggacagagggagtata	21	03:21:00	MLOC_70041.4	1932	1757:1776	c:1769(3.66|10|12)*	-	13	-19.60
1133_1	ttttcggacagagggagtata	21	01:18:00	MLOC_77536.1	800	661:678	c:669(5.37|10|55)*	-	15.5	-22.50
1133_1	ttttcggacagagggagtata	21	02:21:00	MLOC_78625.3	1990	1832:1851	c:1843(7.07|2|19)*	-	15.5	-19.40
1133_1	ttttcggacagagggagtata	21	02:21:00	MLOC_78625.4	2085	1938:1957	c:1949(7.04|2|19)*	-	15.5	-19.40
1133_1	ttttcggacagagggagtata	21	02:21:00	MLOC_78625.5	1247	1000:1019	c:1011(6.93|2|19)*	-	15.5	-19.40
1133_1	ttttcggacagagggagtata	21	01:21:00	MLOC_81215.3	907	839:861	c:852(3.06|9|5)*	c:853(3.06|9|5)+	13	-18.70
1133_1	ttttcggacagagggagtata	21	01:21:00	MLOC_81825.1	1420	1370:1392	c:1382(3.50|6|5)*	c:1383(5.60|3|8)+	17	-12.90
1133_1	ttttcggacagagggagtata	21	01:21:00	MLOC_82073.1	876	791:812	c:802(3.12|1|3)*	-	16.5	-13.50
1133_1	ttttcggacagagggagtata	21	01:21:00	MLOC_82073.2	1491	1418:1439	c:1429(3.25|1|3)*	-	16.5	-13.50
1133_3	ttttgggacggagggagtata	21	03:21:00	MLOC_10075.2	2145	1878:1896	c:1889(4.04|1|6)*	-	14.5	-33.90
1133_3	ttttgggacggagggagtata	21	03:21:00	MLOC_10075.3	2274	2120:2138	c:2131(4.23|1|6)*	-	14.5	-33.90
1133_3	ttttgggacggagggagtata	21	03:21:00	MLOC_10075.4	2277	2123:2141	c:2134(4.23|1|6)*	-	14.5	-33.90
1133_3	ttttgggacggagggagtata	21	03:21:00	MLOC_10075.5	1859	1782:1800	c:1793(5.12|1|6)*	-	14.5	-33.90
1133_3	ttttgggacggagggagtata	21	03:21:00	MLOC_10075.6	1922	1845:1863	c:1856(5.12|1|6)*	-	14.5	-33.90
1133_3	ttttgggacggagggagtata	21	01:21:00	MLOC_19136.1	2371	2194:2215	c:2205(3.13|7|4)*	c:2206(3.92|6|5)+	17	-16.50
1133_3	ttttgggacggagggagtata	21	01:21:00	MLOC_21045.1	1425	1382:1404	c:1394(10.01|4|25)*	-	14	-20.50
1133_3	ttttgggacggagggagtata	21	01:21:00	MLOC_21045.4	1011	872:894	c:884(8.60|5|25)*	-	14	-20.50
1133_3	ttttgggacggagggagtata	21	01:21:00	MLOC_21045.6	567	448:470	c:460(7.16|5|25)*	-	14	-20.50
1133_3	ttttgggacggagggagtata	21	01:21:00	MLOC_26643.10	1250	964:985	c:975(5.14|4|16)*	-	6	-31.70
1133_3	ttttgggacggagggagtata	21	01:21:00	MLOC_26643.11	1245	959:980	c:970(5.22|4|16)*	-	6	-31.70
1133_3	ttttgggacggagggagtata	21	01:21:00	MLOC_26643.4	1258	970:991	c:981(5.19|4|16)*	-	6	-31.70
1133_3	ttttgggacggagggagtata	21	01:21:00	MLOC_26643.5	1271	983:1004	c:994(5.17|4|16)*	-	6	-31.70
1133_3	ttttgggacggagggagtata	21	01:21:00	MLOC_26643.6	1391	1103:1124	c:1114(5.27|4|16)*	-	6	-31.70
1133_3	ttttgggacggagggagtata	21	01:21:00	MLOC_26643.8	1351	1065:1086	c:1076(5.19|4|16)*	-	6	-31.70
1133_3	ttttgggacggagggagtata	21	01:21:00	MLOC_26643.9	1252	966:987	c:977(5.22|4|16)*	-	6	-31.70
1133_3	ttttgggacggagggagtata	21	01:21:00	MLOC_36491.3	2086	2043:2062	c:2053(14.95|3|98)*	-	18	-21.70
1133_3	ttttgggacggagggagtata	21	01:21:00	MLOC_36491.4	2076	2033:2052	c:2043(14.75|3|98)*	-	18	-21.70
1133_3	ttttgggacggagggagtata	21	01:20:00	MLOC_4326.10	2689	257:277	-	c:268(3.15|2|3)+	3	-37.10
1133_3	ttttgggacggagggagtata	21	01:20:00	MLOC_4326.9	2555	257:277	-	c:268(3.07|2|3)+	3	-37.10
1133_3	ttttgggacggagggagtata	21	01:21:00	MLOC_52653.1	4484	1108:1129	-	c:1120(5.33|6|10)+	2	-38.70
1133_3	ttttgggacggagggagtata	21	04:21:00	MLOC_53358.5	1989	1772:1789	c:1783(4.99|5|16)*	-	15.5	-31.90
1133_3	ttttgggacggagggagtata	21	01:21:00	MLOC_54106.1	3004	2525:2546	-	c:2537(4.10|6|5)+	12	-15.50
1133_3	ttttgggacggagggagtata	21	01:21:00	MLOC_54106.2	3759	3280:3301	-	c:3292(4.10|6|5)+	12	-15.50
1133_3	ttttgggacggagggagtata	21	01:21:00	MLOC_54106.3	2653	2586:2607	-	c:2598(4.10|6|5)+	12	-15.50
1133_3	ttttgggacggagggagtata	21	01:21:00	MLOC_56162.2	1091	902:923	c:913(3.32|4|6)*	-	8.5	-25.90
1133_3	ttttgggacggagggagtata	21	01:21:00	MLOC_56162.3	1736	1567:1588	c:1578(3.42|4|6)*	-	8.5	-25.90
1133_3	ttttgggacggagggagtata	21	01:21:00	MLOC_56162.4	2083	1919:1940	c:1930(3.28|4|6)*	-	8.5	-25.90
1133_3	ttttgggacggagggagtata	21	01:21:00	MLOC_56394.2	2043	1727:1748	c:1739(4.62|8|14)*	-	17	-19.30
1133_3	ttttgggacggagggagtata	21	01:21:00	MLOC_56394.3	1611	1526:1547	c:1538(6.61|4|14)*	-	17	-19.30
1133_3	ttttgggacggagggagtata	21	01:21:00	MLOC_56394.4	2334	2292:2313	c:2304(7.75|2|14)*	-	17	-19.30
1133_3	ttttgggacggagggagtata	21	01:21:00	MLOC_56394.5	2690	2374:2395	c:2386(4.54|8|14)*	-	17	-19.30
1133_3	ttttgggacggagggagtata	21	01:21:00	MLOC_56394.6	1916	1829:1850	c:1841(6.40|5|14)*	-	17	-19.30
1133_3	ttttgggacggagggagtata	21	01:19:00	MLOC_5745.1	1857	1155:1173	c:1164(5.73|2|3)*	-	18	-16.20
1133_3	ttttgggacggagggagtata	21	01:19:00	MLOC_57851.1	1537	1436:1455	c:1445(8.07|1|15)*	-	18	-16.00
1133_3	ttttgggacggagggagtata	21	01:19:00	MLOC_57851.2	1578	1503:1522	c:1512(8.38|1|15)*	-	18	-16.00
1133_3	ttttgggacggagggagtata	21	01:19:00	MLOC_57851.3	1678	1603:1622	c:1612(8.35|1|15)*	-	18	-16.00
1133_3	ttttgggacggagggagtata	21	01:21:00	MLOC_61904.2	4947	4892:4914	c:4904(11.46|1|9)*	c:4905(6.36|3|5)+	2.5	-36.00
1133_3	ttttgggacggagggagtata	21	01:21:00	MLOC_61904.6	4850	4795:4817	c:4807(11.46|1|9)*	c:4808(6.36|3|5)+	2.5	-36.00
1133_3	ttttgggacggagggagtata	21	03:21:00	MLOC_61944.1	1686	1159:1178	-	c:1172(4.16|8|11)+	18	-17.90
1133_3	ttttgggacggagggagtata	21	03:21:00	MLOC_61944.2	1569	1159:1178	c:1171(3.58|6|7)*	c:1172(5.62|2|11)+	18	-17.90
1133_3	ttttgggacggagggagtata	21	02:21:00	MLOC_64202.1	2462	2400:2419	-	c:2412(3.48|10|5)+	18	-22.40
1133_3	ttttgggacggagggagtata	21	02:21:00	MLOC_64202.2	2287	2245:2264	-	c:2257(3.64|8|5)+	18	-22.40
1133_3	ttttgggacggagggagtata	21	01:21:00	MLOC_69582.1	1491	1365:1387	-	c:1378(5.32|8|9)+	0	-38.90
1135_a	acgacaagtaattccgaacgga	22	01:22:00	MLOC_10389.1	2017	1861:1885	c:1875(92.62|1|253)*	-	16	-15.60
1135_a	acgacaagtaattccgaacgga	22	01:22:00	MLOC_10389.2	1507	1365:1389	c:1379(91.56|1|253)*	-	16	-15.60
1135_a	acgacaagtaattccgaacgga	22	01:22:00	MLOC_14345.1	1653	1610:1632	-	c:1624(3.43|8|9)+	13	-17.80
1135_a	acgacaagtaattccgaacgga	22	01:22:00	MLOC_17904.1	876	710:733	c:723(3.23|10|18)*	c:724(3.41|9|19)+	16.5	-11.70
1135_a	acgacaagtaattccgaacgga	22	01:22:00	MLOC_4737.1	3940	3831:3851	c:3842(3.14|8|5)*	-	17.5	-15.20
1135_a	acgacaagtaattccgaacgga	22	01:22:00	MLOC_4737.2	4146	4037:4057	c:4048(3.14|8|5)*	-	17.5	-15.20
1135_a	acgacaagtaattccgaacgga	22	01:22:00	MLOC_50479.1	1335	1167:1188	c:1178(3.82|4|5)*	-	18	-13.20
1135_a	acgacaagtaattccgaacgga	22	01:21:00	MLOC_55615.3	2438	2372:2391	c:2382(4.30|1|4)*	-	17	-12.10
1135_a	acgacaagtaattccgaacgga	22	01:21:00	MLOC_55615.4	2426	2334:2353	c:2344(4.16|1|4)*	-	17	-12.10
1135_a	acgacaagtaattccgaacgga	22	01:21:00	MLOC_55615.5	1516	1317:1336	c:1327(3.89|1|4)*	-	17	-12.10
1135_a	acgacaagtaattccgaacgga	22	02:20:00	MLOC_73857.2	2223	2020:2038	-	c:2031(3.01|7|6)+	16	-19.40
1135_a	acgacaagtaattccgaacgga	22	02:20:00	MLOC_73857.3	1819	1674:1692	-	c:1685(3.23|3|6)+	16	-19.40
1135_a	acgacaagtaattccgaacgga	22	02:22:00	MLOC_74390.1	1470	1069:1090	c:1082(3.92|5|8)*	c:1083(4.41|4|9)+	6.5	-29.90
1432-3p	ggtgtcagctcgcctgaac	19	01:19:00	MLOC_22248.6	1382	1083:1105	-	c:1096(3.03|3|4)+	17.5	-14.00
1432-3p	ggtgtcagctcgcctgaac	19	01:19:00	MLOC_22248.7	1445	1146:1168	-	c:1159(3.02|3|4)+	17.5	-14.00
1432-3p	ggtgtcagctcgcctgaac	19	02:18:00	MLOC_28676.2	694	622:637	c:629(3.09|3|7)*	-	16	-20.20
1432-3p	ggtgtcagctcgcctgaac	19	01:19:00	MLOC_3255.1	1969	1909:1928	c:1918(3.07|6|4)*	-	15	-15.60
1432-3p	ggtgtcagctcgcctgaac	19	02:19:00	MLOC_33273.1	1384	1288:1305	-	c:1298(4.85|4|12)+	16.5	-11.80
1432-3p	ggtgtcagctcgcctgaac	19	02:19:00	MLOC_34417.1	6760	6322:6341	-	c:6334(3.14|3|4)+	11.5	-22.30
1432-3p	ggtgtcagctcgcctgaac	19	02:19:00	MLOC_34417.10	6571	6094:6113	-	c:6106(3.22|2|4)+	11.5	-22.30
1432-3p	ggtgtcagctcgcctgaac	19	01:19:00	MLOC_3823.1	3273	2960:2979	c:2970(3.84|3|6)*	-	18	-16.50
1432-3p	ggtgtcagctcgcctgaac	19	01:19:00	MLOC_3823.2	3129	2816:2835	c:2826(3.84|3|6)*	-	18	-16.50
1432-3p	ggtgtcagctcgcctgaac	19	01:19:00	MLOC_3823.3	1236	974:993	c:984(3.82|3|6)*	-	18	-16.50
1432-3p	ggtgtcagctcgcctgaac	19	01:19:00	MLOC_38451.1	2016	1620:1639	c:1629(3.36|4|5)*	-	16	-13.20
1432-3p	ggtgtcagctcgcctgaac	19	01:18:00	MLOC_47634.7	2013	1836:1852	c:1844(4.83|6|12)*	-	17.5	-20.00
1432-3p	ggtgtcagctcgcctgaac	19	01:19:00	MLOC_50055.1	2354	1113:1132	c:1123(7.20|5|27)*	-	13	-17.10
1432-3p	ggtgtcagctcgcctgaac	19	01:19:00	MLOC_50055.1	2354	958:974	-	c:966(7.20|5|27)+	18	-15.60
1432-3p	ggtgtcagctcgcctgaac	19	01:19:00	MLOC_50055.2	2116	1110:1129	c:1120(7.36|5|27)*	-	13	-17.10
1432-3p	ggtgtcagctcgcctgaac	19	01:19:00	MLOC_50055.2	2116	955:971	-	c:963(7.36|5|27)+	18	-15.60
1432-3p	ggtgtcagctcgcctgaac	19	01:17:00	MLOC_51223.1	2692	2533:2551	c:2541(4.84|2|7)*	-	17	-20.70
1432-3p	ggtgtcagctcgcctgaac	19	01:17:00	MLOC_51223.2	2504	2345:2363	c:2353(4.84|2|7)*	-	17	-20.70
1432-3p	ggtgtcagctcgcctgaac	19	01:17:00	MLOC_51223.4	2602	2443:2461	c:2451(4.76|2|7)*	-	17	-20.70
1432-3p	ggtgtcagctcgcctgaac	19	01:18:00	MLOC_5172.1	1240	1038:1055	-	c:1047(3.11|2|4)+	16	-19.30
1432-3p	ggtgtcagctcgcctgaac	19	01:18:00	MLOC_5172.2	2393	2193:2210	-	c:2202(3.13|2|4)+	16	-19.30
1432-3p	ggtgtcagctcgcctgaac	19	01:18:00	MLOC_5172.3	2925	2728:2745	-	c:2737(3.13|2|4)+	16	-19.30
1432-3p	ggtgtcagctcgcctgaac	19	01:18:00	MLOC_5172.4	1747	1656:1673	-	c:1665(3.47|1|4)+	16	-19.30
1432-3p	ggtgtcagctcgcctgaac	19	01:19:00	MLOC_52604.3	2465	2344:2362	c:2352(3.06|7|5)*	c:2353(4.90|3|8)+	17.5	-12.80
1432-3p	ggtgtcagctcgcctgaac	19	01:17:00	MLOC_52698.1	3339	3264:3281	-	c:3272(5.46|4|4)+	13.5	-18.30
1432-3p	ggtgtcagctcgcctgaac	19	03:19:00	MLOC_52787.1	2047	1938:1954	-	c:1948(4.98|2|7)+	16.5	-19.50
1432-3p	ggtgtcagctcgcctgaac	19	03:19:00	MLOC_52787.3	1544	1468:1484	-	c:1478(4.95|2|7)+	16.5	-19.50
1432-3p	ggtgtcagctcgcctgaac	19	02:19:00	MLOC_5438.1	4637	4336:4353	-	c:4346(3.15|10|7)+	15.5	-19.60
1432-3p	ggtgtcagctcgcctgaac	19	02:19:00	MLOC_5438.2	4727	4424:4441	-	c:4434(3.15|10|7)+	15.5	-19.60
1432-3p	ggtgtcagctcgcctgaac	19	01:19:00	MLOC_54515.1	1677	1380:1398	c:1389(3.09|6|9)*	-	13	-15.40
1432-3p	ggtgtcagctcgcctgaac	19	01:18:00	MLOC_55684.3	1696	1657:1674	-	c:1665(13.10|3|22)+	17	-13.60
1432-3p	ggtgtcagctcgcctgaac	19	01:15:00	MLOC_57925.8	2951	2791:2806	-	c:2798(3.11|5|5)+	18	-18.10
1432-3p	ggtgtcagctcgcctgaac	19	01:15:00	MLOC_57925.9	3180	3020:3035	-	c:3027(3.16|5|5)+	18	-18.10
1432-3p	ggtgtcagctcgcctgaac	19	01:18:00	MLOC_59749.3	2442	2358:2376	-	c:2367(3.30|8|11)+	15.5	-22.90
1432-3p	ggtgtcagctcgcctgaac	19	01:18:00	MLOC_59749.4	2336	2252:2270	-	c:2261(3.32|8|11)+	15.5	-22.90
1432-3p	ggtgtcagctcgcctgaac	19	01:18:00	MLOC_59749.5	2333	2249:2267	-	c:2258(3.32|8|11)+	15.5	-22.90
1432-3p	ggtgtcagctcgcctgaac	19	01:18:00	MLOC_59749.6	2230	2149:2167	-	c:2158(3.64|7|11)+	15.5	-22.90
1432-3p	ggtgtcagctcgcctgaac	19	01:18:00	MLOC_59749.7	2452	2375:2393	-	c:2384(4.95|5|11)+	15.5	-22.90
1432-3p	ggtgtcagctcgcctgaac	19	01:18:00	MLOC_59749.8	2458	2381:2399	-	c:2390(4.95|5|11)+	15.5	-22.90
1432-3p	ggtgtcagctcgcctgaac	19	02:17:00	MLOC_60074.4	1442	1296:1311	-	c:1304(5.34|6|11)+	15	-18.30
1432-3p	ggtgtcagctcgcctgaac	19	02:17:00	MLOC_60074.5	1481	1312:1327	-	c:1320(5.35|6|11)+	15	-18.30
1432-3p	ggtgtcagctcgcctgaac	19	02:17:00	MLOC_60074.6	1531	1362:1377	-	c:1370(5.33|6|11)+	15	-18.30
1432-3p	ggtgtcagctcgcctgaac	19	01:17:00	MLOC_61704.1	2445	2268:2285	c:2276(5.11|3|10)*	c:2277(6.13|1|12)+	17.5	-19.10
1432-3p	ggtgtcagctcgcctgaac	19	01:18:00	MLOC_63578.2	1189	905:922	-	c:915(3.09|7|8)+	16.5	-23.20
1432-3p	ggtgtcagctcgcctgaac	19	01:18:00	MLOC_63578.3	1297	1029:1046	-	c:1039(3.08|7|8)+	16.5	-23.20
1432-3p	ggtgtcagctcgcctgaac	19	01:19:00	MLOC_67012.1	762	523:542	c:533(9.72|3|74)*	c:534(10.11|2|77)+	16	-19.40
1432-3p	ggtgtcagctcgcctgaac	19	01:19:00	MLOC_67841.3	1812	1580:1596	-	c:1588(3.13|1|4)+	13.5	-19.00
1432-3p	ggtgtcagctcgcctgaac	19	02:19:00	MLOC_679.1	2973	2598:2615	c:2607(3.25|3|5)*	-	17	-15.60
1432-3p	ggtgtcagctcgcctgaac	19	02:19:00	MLOC_679.3	2866	2498:2515	c:2507(3.32|3|5)*	-	17	-15.60
1432-3p	ggtgtcagctcgcctgaac	19	01:19:00	MLOC_69391.1	2489	2267:2284	-	c:2275(5.26|9|16)+	18	-13.40
1432-3p	ggtgtcagctcgcctgaac	19	01:19:00	MLOC_69391.2	2058	1844:1861	-	c:1852(5.27|9|16)+	18	-13.40
1432-3p	ggtgtcagctcgcctgaac	19	01:17:00	MLOC_69600.1	1585	1520:1538	-	c:1529(5.16|9|35)+	18	-13.70
1432-3p	ggtgtcagctcgcctgaac	19	01:19:00	MLOC_70176.1	4905	4638:4656	-	c:4647(6.05|2|12)+	18	-14.10
1432-3p	ggtgtcagctcgcctgaac	19	01:19:00	MLOC_70176.2	4657	4390:4408	-	c:4399(6.05|2|12)+	18	-14.10
1432-3p	ggtgtcagctcgcctgaac	19	01:19:00	MLOC_70589.3	1763	1724:1744	-	c:1735(23.40|2|33)+	15	-20.10
1432-3p	ggtgtcagctcgcctgaac	19	01:19:00	MLOC_70589.4	1859	1685:1705	-	c:1696(9.97|5|33)+	15	-20.10
1432-3p	ggtgtcagctcgcctgaac	19	01:16:00	MLOC_73672.2	1349	1264:1278	c:1270(4.60|5|15)*	-	17.5	-24.30
1432-3p	ggtgtcagctcgcctgaac	19	01:17:00	MLOC_74354.2	1888	1599:1616	-	c:1607(3.51|3|6)+	17	-21.50
1432-3p	ggtgtcagctcgcctgaac	19	01:19:00	MLOC_77105.2	1005	754:772	c:763(3.50|1|4)*	-	16	-15.60
1432-5p	ttcaggagagatgacaccgac	21	02:21:00	MLOC_10049.3	1598	1550:1569	-	c:1562(3.99|9|4)+	16.5	-17.50
1432-5p	ttcaggagagatgacaccgac	21	01:21:00	MLOC_32914.1	2045	1892:1915	c:1904(3.41|10|8)*	c:1905(3.84|9|9)+	18	-19.40
1432-5p	ttcaggagagatgacaccgac	21	01:21:00	MLOC_32914.2	1941	1790:1813	c:1802(3.41|10|8)*	c:1803(3.84|9|9)+	18	-19.40
1432-5p	ttcaggagagatgacaccgac	21	01:17:00	MLOC_36310.1	2665	2533:2550	c:2540(9.71|4|18)*	-	18	-16.50
1432-5p	ttcaggagagatgacaccgac	21	01:17:00	MLOC_36310.4	2669	2627:2644	c:2634(12.61|3|18)*	-	18	-16.50
1432-5p	ttcaggagagatgacaccgac	21	02:21:00	MLOC_42.1	1936	1 day, 1:44:00	c:36(3.12|4|5)*	-	10	-31.60
1432-5p	ttcaggagagatgacaccgac	21	02:21:00	MLOC_42.2	1917	1 day, 0:43:00	c:35(3.17|4|5)*	-	10	-31.60
1432-5p	ttcaggagagatgacaccgac	21	02:21:00	MLOC_4341.1	1890	1756:1777	c:1769(4.97|7|14)*	c:1770(4.97|7|14)+	18	-15.80
1432-5p	ttcaggagagatgacaccgac	21	01:21:00	MLOC_53048.2	3188	2120:2138	c:2128(9.08|3|15)*	c:2129(18.76|1|31)+	15.5	-15.40
1432-5p	ttcaggagagatgacaccgac	21	02:21:00	MLOC_54525.4	1859	1733:1752	-	c:1745(4.36|1|4)+	13.5	-13.60
1432-5p	ttcaggagagatgacaccgac	21	02:21:00	MLOC_54525.5	1684	1559:1578	-	c:1571(4.36|1|4)+	13.5	-13.60
1432-5p	ttcaggagagatgacaccgac	21	01:21:00	MLOC_55557.3	3943	3847:3866	c:3857(26.09|2|29)*	c:3858(54.88|1|61)+	16	-16.70
1432-5p	ttcaggagagatgacaccgac	21	01:20:00	MLOC_5668.1	2049	1875:1894	-	c:1886(10.41|4|110)+	13	-19.60
1432-5p	ttcaggagagatgacaccgac	21	02:20:00	MLOC_57708.2	961	598:616	c:608(4.02|8|6)*	-	18	-20.10
1432-5p	ttcaggagagatgacaccgac	21	02:21:00	MLOC_61497.1	1339	995:1014	c:1006(110.72|1|876)*	-	8.5	-30.20
1432-5p	ttcaggagagatgacaccgac	21	02:21:00	MLOC_61497.2	739	357:376	c:368(93.69|1|876)*	-	8.5	-30.20
1432-5p	ttcaggagagatgacaccgac	21	01:21:00	MLOC_62885.1	1951	1731:1753	c:1744(8.74|2|12)*	c:1745(13.84|1|19)+	16	-24.20
1432-5p	ttcaggagagatgacaccgac	21	01:21:00	MLOC_63153.1	1484	1277:1298	c:1289(6.19|3|11)*	c:1290(12.94|2|23)+	17.5	-14.50
1432-5p	ttcaggagagatgacaccgac	21	02:21:00	MLOC_63726.1	3550	3487:3506	c:3498(6.48|4|3)*	-	18	-12.70
1432-5p	ttcaggagagatgacaccgac	21	01:17:00	MLOC_66594.1	1871	1801:1818	-	c:1809(10.10|5|21)+	17	-13.30
1432-5p	ttcaggagagatgacaccgac	21	01:21:00	MLOC_70272.1	1299	283:304	c:295(7.49|2|19)*	-	3.5	-39.80
1432-5p	ttcaggagagatgacaccgac	21	01:21:00	MLOC_70788.1	800	148:168	c:159(12.68|1|23)*	-	3.5	-35.70
1432-5p	ttcaggagagatgacaccgac	21	01:21:00	MLOC_70788.2	557	68:88	c:79(13.07|1|23)*	-	3.5	-35.70
1432-5p	ttcaggagagatgacaccgac	21	02:21:00	MLOC_76112.6	1715	81:100	c:93(3.96|2|5)*	-	17.5	-21.20
1432-5p	ttcaggagagatgacaccgac	21	02:21:00	MLOC_76112.7	2368	81:100	c:93(3.90|2|5)*	-	17.5	-21.20
1432-5p	ttcaggagagatgacaccgac	21	01:21:00	MLOC_7799.1	3455	1732:1753	-	c:1744(4.15|7|6)+	18	-18.70
1432-5p	ttcaggagagatgacaccgac	21	01:21:00	MLOC_7799.3	2834	1722:1743	-	c:1734(4.17|7|6)+	18	-18.70
1432-5p	ttcaggagagatgacaccgac	21	01:21:00	MLOC_7958.2	2147	1984:2002	c:1994(3.44|8|15)*	-	14	-25.00
1436_1	attatgggacggagggagtag	21	04:21:00	MLOC_11729.10	2177	1844:1862	-	c:1857(3.89|4|4)+	16	-26.90
1436_1	attatgggacggagggagtag	21	04:21:00	MLOC_11729.6	2527	2147:2165	-	c:2160(3.72|4|4)+	16	-26.90
1436_1	attatgggacggagggagtag	21	04:21:00	MLOC_11729.7	2499	2119:2137	-	c:2132(3.72|4|4)+	16	-26.90
1436_1	attatgggacggagggagtag	21	04:21:00	MLOC_11729.8	1721	1388:1406	-	c:1401(3.91|4|4)+	16	-26.90
1436_1	attatgggacggagggagtag	21	04:21:00	MLOC_11729.9	2362	2029:2047	-	c:2042(3.90|4|4)+	16	-26.90
1436_1	attatgggacggagggagtag	21	04:21:00	MLOC_1579.2	1612	1150:1168	-	c:1163(3.65|3|5)+	17.5	-22.50
1436_1	attatgggacggagggagtag	21	01:21:00	MLOC_21595.1	3152	2981:3003	-	c:2994(3.07|8|6)+	17.5	-15.10
1436_1	attatgggacggagggagtag	21	01:21:00	MLOC_21595.3	5254	3039:3061	-	c:3052(3.07|8|6)+	17.5	-15.10
1436_1	attatgggacggagggagtag	21	01:21:00	MLOC_34470.1	1350	734:757	-	c:748(4.78|8|17)+	18	-15.60
1436_1	attatgggacggagggagtag	21	01:19:00	MLOC_36965.2	1155	1117:1135	c:1125(5.51|9|39)*	-	15	-23.80
1436_1	attatgggacggagggagtag	21	02:21:00	MLOC_38808.1	1454	1407:1426	c:1418(3.80|3|9)*	-	18	-16.70
1436_1	attatgggacggagggagtag	21	01:21:00	MLOC_40035.1	1027	447:468	-	c:459(28.46|1|58)+	13.5	-19.50
1436_1	attatgggacggagggagtag	21	04:21:00	MLOC_4326.10	2689	256:274	c:268(3.15|2|3)*	-	12	-36.50
1436_1	attatgggacggagggagtag	21	04:21:00	MLOC_4326.9	2555	256:274	c:268(3.07|2|3)*	-	12	-36.50
1436_1	attatgggacggagggagtag	21	01:21:00	MLOC_51845.1	1104	1011:1032	c:1023(5.60|3|48)*	-	16.5	-17.60
1436_1	attatgggacggagggagtag	21	04:21:00	MLOC_52653.1	4484	1109:1126	c:1120(5.33|6|10)*	c:1121(5.33|6|10)+	13.5	-34.60
1436_1	attatgggacggagggagtag	21	01:21:00	MLOC_53538.1	2456	1657:1678	c:1668(3.89|1|3)*	-	18	-22.40
1436_1	attatgggacggagggagtag	21	02:20:00	MLOC_53633.1	1114	952:971	-	c:964(4.62|2|8)+	17	-19.20
1436_1	attatgggacggagggagtag	21	02:20:00	MLOC_53633.2	1031	869:888	-	c:881(4.54|2|8)+	17	-19.20
1436_1	attatgggacggagggagtag	21	01:21:00	MLOC_53914.1	1660	1434:1455	c:1445(14.96|4|137)*	-	10.5	-30.30
1436_1	attatgggacggagggagtag	21	01:21:00	MLOC_53914.2	2406	2225:2247	c:2237(15.16|4|137)*	-	10.5	-30.30
1436_1	attatgggacggagggagtag	21	04:21:00	MLOC_53989.2	3383	3325:3341	-	c:3336(7.24|6|20)+	13.5	-34.40
1436_1	attatgggacggagggagtag	21	04:21:00	MLOC_53989.3	3415	3357:3373	-	c:3368(7.21|6|20)+	13.5	-34.40
1436_1	attatgggacggagggagtag	21	04:21:00	MLOC_53989.4	3419	3320:3337	-	c:3332(7.26|6|20)+	13.5	-34.40
1436_1	attatgggacggagggagtag	21	04:21:00	MLOC_53989.5	3451	3353:3369	-	c:3364(7.21|6|20)+	13.5	-34.40
1436_1	attatgggacggagggagtag	21	04:21:00	MLOC_53989.6	3415	3317:3333	-	c:3328(7.24|6|20)+	13.5	-34.40
1436_1	attatgggacggagggagtag	21	01:21:00	MLOC_60455.1	1516	1231:1252	c:1242(3.25|9|9)*	-	15.5	-21.20
1436_1	attatgggacggagggagtag	21	04:21:00	MLOC_61904.2	4947	4894:4911	c:4905(6.36|3|5)*	-	15.5	-31.70
1436_1	attatgggacggagggagtag	21	04:21:00	MLOC_61904.6	4850	4797:4814	c:4808(6.36|3|5)*	-	15.5	-31.70
1436_1	attatgggacggagggagtag	21	01:21:00	MLOC_66756.1	2272	2012:2034	c:2024(4.02|6|3)*	-	12	-22.00
1436_1	attatgggacggagggagtag	21	01:21:00	MLOC_6897.4	1419	1230:1252	-	c:1243(139.92|1|1138)+	5	-32.10
1436_1	attatgggacggagggagtag	21	01:21:00	MLOC_6897.5	1159	981:1003	-	c:994(137.94|1|1138)+	5	-32.10
1436_1	attatgggacggagggagtag	21	01:21:00	MLOC_69339.1	2600	1662:1684	-	c:1674(5.08|1|7)+	18	-19.90
1436_1	attatgggacggagggagtag	21	01:21:00	MLOC_69339.10	2441	1188:1210	-	c:1200(5.40|1|7)+	18	-19.90
1436_1	attatgggacggagggagtag	21	01:21:00	MLOC_69339.11	2264	1070:1092	-	c:1082(5.43|1|7)+	18	-19.90
1436_1	attatgggacggagggagtag	21	01:21:00	MLOC_69339.12	2428	1175:1197	-	c:1187(5.43|1|7)+	18	-19.90
1436_1	attatgggacggagggagtag	21	01:21:00	MLOC_69339.13	2697	1444:1466	-	c:1456(5.40|1|7)+	18	-19.90
1436_1	attatgggacggagggagtag	21	01:21:00	MLOC_69339.14	2579	1326:1348	-	c:1338(5.43|1|7)+	18	-19.90
1436_1	attatgggacggagggagtag	21	01:21:00	MLOC_69339.3	2585	1251:1273	-	c:1263(5.43|1|7)+	18	-19.90
1436_1	attatgggacggagggagtag	21	01:21:00	MLOC_69339.4	2362	1175:1197	-	c:1187(5.40|1|7)+	18	-19.90
1436_1	attatgggacggagggagtag	21	04:21:00	MLOC_69582.1	1491	1367:1384	c:1378(5.32|8|9)*	c:1379(4.14|10|7)+	13.5	-34.60
1436_1	attatgggacggagggagtag	21	01:21:00	MLOC_77001.2	2238	1986:2008	c:1998(8.54|1|14)*	-	14	-19.90
1436_1	attatgggacggagggagtag	21	01:20:00	MLOC_80550.1	594	381:400	-	c:391(3.43|6|10)+	16.5	-17.40
156_1	tgacagaagagagtgagcaca	21	01:20:00	MLOC_11199.6	2441	2060:2080	c:2070(25.58|1|65)*	c:2071(12.58|3|32)+	4.5	-31.70
156_1	tgacagaagagagtgagcaca	21	01:20:00	MLOC_11199.7	3162	2781:2801	c:2791(26.43|1|65)*	c:2792(13.00|3|32)+	4.5	-31.70
156_1	tgacagaagagagtgagcaca	21	01:20:00	MLOC_13032.1	1112	740:760	c:750(51.57|1|144)*	c:751(8.24|3|23)+	4.5	-30.80
156_1	tgacagaagagagtgagcaca	21	01:21:00	MLOC_36953.1	1791	1689:1710	-	c:1702(3.64|4|3)+	14.5	-21.10
156_1	tgacagaagagagtgagcaca	21	01:20:00	MLOC_54260.1	1264	1037:1055	-	c:1047(3.01|9|6)+	16.5	-22.00
156_1	tgacagaagagagtgagcaca	21	01:21:00	MLOC_62426.1	1539	922:942	c:932(6.45|5|39)*	-	3	-35.50
156_1	tgacagaagagagtgagcaca	21	02:21:00	MLOC_65446.1	2123	2057:2077	-	c:2070(3.26|5|6)+	16	-17.40
156_1	tgacagaagagagtgagcaca	21	01:21:00	MLOC_66534.1	2052	948:968	c:959(3.40|6|9)*	-	16.5	-18.10
156_1	tgacagaagagagtgagcaca	21	01:21:00	MLOC_66534.2	984	741:761	c:752(3.68|5|9)*	-	16.5	-18.10
156_1	tgacagaagagagtgagcaca	21	01:21:00	MLOC_66534.3	1231	1062:1082	c:1073(3.38|6|9)*	-	16.5	-18.10
156_1	tgacagaagagagtgagcaca	21	01:20:00	MLOC_71125.1	3033	2953:2972	c:2963(3.15|3|4)*	-	18	-16.80
156_1	tgacagaagagagtgagcaca	21	01:20:00	MLOC_71125.2	3132	3061:3080	c:3071(3.41|2|4)*	-	18	-16.80
156_1	tgacagaagagagtgagcaca	21	01:21:00	MLOC_71830.2	1703	1332:1355	c:1345(3.10|2|2)*	-	16.5	-12.20
156_1	tgacagaagagagtgagcaca	21	01:21:00	MLOC_71830.4	1520	1331:1354	c:1344(3.07|1|2)*	-	16.5	-12.20
156_1	tgacagaagagagtgagcaca	21	01:21:00	MLOC_71830.7	1524	1330:1353	c:1343(3.86|1|2)*	-	16.5	-12.20
159_1	tttggattgaagggagctctg	21	01:19:00	MLOC_10182.1	2548	1942:1961	c:1951(25.88|1|64)*	c:1952(4.45|7|11)+	18	-13.70
159_1	tttggattgaagggagctctg	21	01:19:00	MLOC_10182.2	1798	1597:1616	c:1606(25.90|1|64)*	c:1607(4.45|7|11)+	18	-13.70
159_1	tttggattgaagggagctctg	21	01:21:00	MLOC_19204.4	2416	2320:2341	-	c:2332(7.00|5|10)+	18	-21.50
159_1	tttggattgaagggagctctg	21	01:21:00	MLOC_19204.5	1705	1609:1630	-	c:1621(7.02|5|10)+	18	-21.50
159_1	tttggattgaagggagctctg	21	01:20:00	MLOC_19702.1	797	672:692	c:683(3.33|1|4)*	-	15	-13.80
159_1	tttggattgaagggagctctg	21	01:20:00	MLOC_19702.2	894	770:790	c:781(3.25|1|4)*	-	15	-13.80
159_1	tttggattgaagggagctctg	21	01:20:00	MLOC_19702.3	1049	925:945	c:936(3.04|1|4)*	-	15	-13.80
159_1	tttggattgaagggagctctg	21	01:19:00	MLOC_21053.2	1089	941:960	c:950(3.05|10|3)*	-	17.5	-19.00
159_1	tttggattgaagggagctctg	21	01:21:00	MLOC_37055.1	516	454:473	c:464(4.77|1|8)*	-	15.5	-16.80
159_1	tttggattgaagggagctctg	21	01:21:00	MLOC_37422.1	2672	1516:1538	c:1528(4.01|1|5)*	-	10.5	-22.60
159_1	tttggattgaagggagctctg	21	01:21:00	MLOC_37422.2	3556	1516:1538	c:1528(4.01|1|5)*	-	10.5	-22.60
159_1	tttggattgaagggagctctg	21	01:21:00	MLOC_37422.3	3394	1516:1538	c:1528(4.01|1|5)*	-	10.5	-22.60
159_1	tttggattgaagggagctctg	21	01:21:00	MLOC_37733.1	1451	1006:1027	-	c:1019(3.33|2|5)+	17.5	-20.50
159_1	tttggattgaagggagctctg	21	01:19:00	MLOC_37733.2	2072	1635:1653	-	c:1645(3.37|2|5)+	17.5	-20.50
159_1	tttggattgaagggagctctg	21	01:21:00	MLOC_39115.1	1073	551:573	c:564(3.49|1|5)*	-	18	-20.70
159_1	tttggattgaagggagctctg	21	01:21:00	MLOC_43948.3	1333	1293:1316	-	c:1307(3.51|2|5)+	16.5	-22.10
159_1	tttggattgaagggagctctg	21	01:20:00	MLOC_4459.1	2625	2094:2115	c:2106(39.29|1|69)*	-	17	-14.60
159_1	tttggattgaagggagctctg	21	01:20:00	MLOC_4459.2	2575	2044:2065	c:2056(43.88|1|69)*	-	17	-14.60
159_1	tttggattgaagggagctctg	21	01:20:00	MLOC_4459.4	2464	2071:2092	c:2083(41.18|1|69)*	-	17	-14.60
159_1	tttggattgaagggagctctg	21	01:20:00	MLOC_4459.5	3994	3601:3622	c:3613(46.15|1|69)*	-	17	-14.60
159_1	tttggattgaagggagctctg	21	01:20:00	MLOC_4459.6	4162	3716:3737	c:3728(41.09|1|69)*	-	17	-14.60
159_1	tttggattgaagggagctctg	21	01:20:00	MLOC_4459.9	4269	3796:3817	c:3808(41.03|1|69)*	-	17	-14.60
159_1	tttggattgaagggagctctg	21	01:21:00	MLOC_46130.4	626	463:484	-	c:476(3.75|1|1)+	12	-17.90
159_1	tttggattgaagggagctctg	21	01:21:00	MLOC_53905.1	2175	1647:1665	c:1656(7.80|4|20)*	-	17.5	-12.00
159_1	tttggattgaagggagctctg	21	01:21:00	MLOC_53905.2	2170	1642:1660	c:1651(7.82|4|20)*	-	17.5	-12.00
159_1	tttggattgaagggagctctg	21	01:21:00	MLOC_53905.3	1823	1304:1322	c:1313(7.82|4|20)*	-	17.5	-12.00
159_1	tttggattgaagggagctctg	21	01:21:00	MLOC_53905.4	1733	1235:1253	c:1244(7.89|4|20)*	-	17.5	-12.00
159_1	tttggattgaagggagctctg	21	01:21:00	MLOC_53905.5	1908	1452:1470	c:1461(9.34|2|20)*	-	17.5	-12.00
159_1	tttggattgaagggagctctg	21	01:21:00	MLOC_55324.1	1336	105:127	c:117(10.53|2|20)*	-	5.5	-28.60
159_1	tttggattgaagggagctctg	21	01:21:00	MLOC_56129.1	1761	1655:1677	c:1667(3.95|6|8)*	-	17	-12.90
159_1	tttggattgaagggagctctg	21	01:21:00	MLOC_56129.2	1254	1148:1170	c:1160(3.95|6|8)*	-	17	-12.90
159_1	tttggattgaagggagctctg	21	01:21:00	MLOC_56129.3	895	811:833	c:823(4.36|4|8)*	-	17	-12.90
159_1	tttggattgaagggagctctg	21	01:21:00	MLOC_56129.4	1374	1303:1325	c:1315(4.34|4|8)*	-	17	-12.90
159_1	tttggattgaagggagctctg	21	01:21:00	MLOC_59223.2	1663	1194:1214	c:1204(3.33|1|4)*	-	16	-15.60
159_1	tttggattgaagggagctctg	21	01:21:00	MLOC_59223.3	1899	1434:1454	c:1444(3.35|1|4)*	-	16	-15.60
159_1	tttggattgaagggagctctg	21	01:19:00	MLOC_60274.1	4097	3932:3950	c:3940(6.95|3|16)*	-	15	-15.10
159_1	tttggattgaagggagctctg	21	01:19:00	MLOC_60274.2	3019	2880:2898	c:2888(7.05|3|16)*	-	15	-15.10
159_1	tttggattgaagggagctctg	21	01:19:00	MLOC_60274.3	4054	3915:3933	c:3923(6.96|3|16)*	-	15	-15.10
159_1	tttggattgaagggagctctg	21	01:19:00	MLOC_60274.4	3399	3262:3280	c:3270(7.04|3|16)*	-	15	-15.10
159_1	tttggattgaagggagctctg	21	01:19:00	MLOC_60274.5	4124	3987:4005	c:3995(6.95|3|16)*	-	15	-15.10
159_1	tttggattgaagggagctctg	21	01:19:00	MLOC_60274.6	2997	2866:2884	c:2874(7.04|3|16)*	-	15	-15.10
159_1	tttggattgaagggagctctg	21	02:18:00	MLOC_61065.1	1127	1041:1057	c:1049(5.68|5|16)*	-	17.5	-20.90
159_1	tttggattgaagggagctctg	21	01:21:00	MLOC_61166.1	4014	3936:3958	-	c:3949(4.90|6|13)+	16.5	-15.80
159_1	tttggattgaagggagctctg	21	01:21:00	MLOC_61166.7	4243	4131:4153	-	c:4144(4.81|6|13)+	16.5	-15.80
159_1	tttggattgaagggagctctg	21	01:21:00	MLOC_61166.8	4083	4032:4054	-	c:4045(6.34|4|13)+	16.5	-15.80
159_1	tttggattgaagggagctctg	21	01:21:00	MLOC_6666.1	1571	526:547	-	c:538(5.91|2|10)+	13.5	-16.60
159_1	tttggattgaagggagctctg	21	01:21:00	MLOC_6666.2	1591	1150:1171	-	c:1162(6.15|2|10)+	13.5	-16.60
159_1	tttggattgaagggagctctg	21	01:21:00	MLOC_6666.3	2267	1826:1847	-	c:1838(6.18|2|10)+	13.5	-16.60
159_1	tttggattgaagggagctctg	21	01:21:00	MLOC_6666.4	1763	1612:1633	-	c:1624(7.61|2|10)+	13.5	-16.60
159_1	tttggattgaagggagctctg	21	01:21:00	MLOC_66677.1	1345	1056:1075	-	c:1067(3.29|4|5)+	16	-20.20
159_1	tttggattgaagggagctctg	21	01:21:00	MLOC_66677.2	1903	1843:1862	-	c:1854(4.83|4|5)+	16	-20.20
159_1	tttggattgaagggagctctg	21	01:19:00	MLOC_67144.1	1543	1482:1500	-	c:1492(13.17|1|10)+	17	-13.00
159_1	tttggattgaagggagctctg	21	01:19:00	MLOC_67144.2	1584	1523:1541	-	c:1533(13.32|1|10)+	17	-13.00
159_1	tttggattgaagggagctctg	21	01:19:00	MLOC_67144.3	1652	1611:1629	-	c:1621(13.46|1|10)+	17	-13.00
159_1	tttggattgaagggagctctg	21	01:19:00	MLOC_67144.4	1677	1636:1654	-	c:1646(13.47|1|10)+	17	-13.00
159_1	tttggattgaagggagctctg	21	01:21:00	MLOC_71332.2	1877	852:873	c:863(6.38|4|20)*	-	6	-32.50
159_1	tttggattgaagggagctctg	21	01:18:00	MLOC_72282.1	2742	598:615	-	c:607(3.19|10|10)+	18	-16.60
159_1	tttggattgaagggagctctg	21	01:18:00	MLOC_72282.2	2738	598:615	-	c:607(3.19|10|10)+	18	-16.60
159_1	tttggattgaagggagctctg	21	01:18:00	MLOC_72282.3	2732	598:615	-	c:607(3.19|10|10)+	18	-16.60
159_1	tttggattgaagggagctctg	21	01:18:00	MLOC_72282.5	799	742:759	-	c:751(3.03|8|10)+	18	-16.60
159_1	tttggattgaagggagctctg	21	01:21:00	MLOC_72824.1	2757	2383:2404	c:2395(3.07|6|5)*	-	13.5	-22.90
159_1	tttggattgaagggagctctg	21	01:21:00	MLOC_72824.2	2760	2386:2407	c:2398(3.07|6|5)*	-	13.5	-22.90
159_1	tttggattgaagggagctctg	21	01:21:00	MLOC_72824.4	1719	1350:1371	c:1362(3.09|6|5)*	-	13.5	-22.90
159_1	tttggattgaagggagctctg	21	01:21:00	MLOC_72824.5	1885	1516:1537	c:1528(3.09|6|5)*	-	13.5	-22.90
159_1	tttggattgaagggagctctg	21	02:21:00	MLOC_74457.1	1717	1484:1503	c:1495(3.97|2|6)*	-	16.5	-16.10
159_1	tttggattgaagggagctctg	21	01:18:00	MLOC_77778.2	1243	1208:1226	c:1216(3.14|2|4)*	-	15.5	-19.10
159_1	tttggattgaagggagctctg	21	02:20:00	MLOC_78265.1	2104	2039:2057	c:2049(5.06|2|9)*	-	17	-16.30
159_1	tttggattgaagggagctctg	21	02:20:00	MLOC_78265.2	3693	3566:3584	c:3576(3.58|4|9)*	-	17	-16.30
159_1	tttggattgaagggagctctg	21	01:17:00	MLOC_7945.1	2930	2881:2897	c:2888(4.08|4|2)*	-	16	-11.50
159_2	ttggattgaagggagctct	19	01:19:00	MLOC_10214.1	3356	1299:1319	c:1309(13.00|1|28)*	-	6	-26.50
159_2	ttggattgaagggagctct	19	01:19:00	MLOC_11621.1	2235	2168:2187	c:2178(3.35|7|6)*	c:2179(8.93|2|16)+	16.5	-14.50
159_2	ttggattgaagggagctct	19	01:19:00	MLOC_11621.2	2307	2252:2271	c:2262(3.35|7|6)*	c:2263(8.93|2|16)+	16.5	-14.50
159_2	ttggattgaagggagctct	19	01:19:00	MLOC_11621.3	2309	2254:2273	c:2264(3.35|7|6)*	c:2265(8.93|2|16)+	16.5	-14.50
159_2	ttggattgaagggagctct	19	01:19:00	MLOC_12004.1	2044	1512:1533	c:1523(8.79|1|13)*	-	9	-23.40
159_2	ttggattgaagggagctct	19	01:19:00	MLOC_12004.2	2462	1767:1788	c:1778(7.97|1|13)*	-	9	-23.40
159_2	ttggattgaagggagctct	19	02:16:00	MLOC_12333.1	1922	1857:1871	c:1863(14.41|2|50)*	c:1864(27.39|1|95)+	16.5	-20.60
159_2	ttggattgaagggagctct	19	02:16:00	MLOC_12333.2	1983	1918:1932	c:1924(14.41|2|50)*	c:1925(27.39|1|95)+	16.5	-20.60
159_2	ttggattgaagggagctct	19	02:16:00	MLOC_12333.3	1979	1914:1928	c:1920(14.41|2|50)*	c:1921(27.39|1|95)+	16.5	-20.60
159_2	ttggattgaagggagctct	19	02:16:00	MLOC_12333.4	2376	2312:2326	c:2318(13.25|2|50)*	c:2319(25.17|1|95)+	16.5	-20.60
159_2	ttggattgaagggagctct	19	02:16:00	MLOC_12333.5	1840	1779:1793	c:1785(14.75|2|50)*	c:1786(28.03|1|95)+	16.5	-20.60
159_2	ttggattgaagggagctct	19	02:16:00	MLOC_12333.6	2852	2795:2809	c:2801(14.20|2|50)*	c:2802(26.99|1|95)+	16.5	-20.60
159_2	ttggattgaagggagctct	19	02:19:00	MLOC_12549.1	3138	3008:3026	c:3018(7.23|1|10)*	-	17.5	-15.20
159_2	ttggattgaagggagctct	19	02:19:00	MLOC_12549.2	3089	2983:3001	c:2993(7.25|1|10)*	-	17.5	-15.20
159_2	ttggattgaagggagctct	19	01:19:00	MLOC_13074.1	4104	1705:1724	c:1715(4.21|1|5)*	-	12	-17.20
159_2	ttggattgaagggagctct	19	01:19:00	MLOC_13074.2	1609	1075:1094	c:1085(4.25|1|5)*	-	12	-17.20
159_2	ttggattgaagggagctct	19	01:19:00	MLOC_13074.3	3517	1063:1082	c:1073(4.35|1|5)*	-	12	-17.20
159_2	ttggattgaagggagctct	19	01:19:00	MLOC_13074.4	4374	1604:1623	c:1614(4.08|1|5)*	-	12	-17.20
159_2	ttggattgaagggagctct	19	01:19:00	MLOC_13074.5	3655	980:999	c:990(4.22|1|5)*	-	12	-17.20
159_2	ttggattgaagggagctct	19	01:19:00	MLOC_13074.6	4153	1383:1402	c:1393(4.16|1|5)*	-	12	-17.20
159_2	ttggattgaagggagctct	19	01:19:00	MLOC_13074.7	3750	980:999	c:990(4.20|1|5)*	-	12	-17.20
159_2	ttggattgaagggagctct	19	01:18:00	MLOC_15914.2	1248	727:746	-	c:737(3.17|3|5)+	15	-13.30
159_2	ttggattgaagggagctct	19	01:19:00	MLOC_19702.1	797	672:692	-	c:683(3.33|1|4)+	15.5	-13.60
159_2	ttggattgaagggagctct	19	01:19:00	MLOC_19702.2	894	770:790	-	c:781(3.25|1|4)+	15.5	-13.60
159_2	ttggattgaagggagctct	19	01:19:00	MLOC_19702.3	1049	925:945	-	c:936(3.04|1|4)+	15.5	-13.60
159_2	ttggattgaagggagctct	19	01:19:00	MLOC_19974.1	2353	2177:2197	-	c:2189(4.05|1|5)+	13.5	-13.00
159_2	ttggattgaagggagctct	19	01:18:00	MLOC_21053.2	1089	941:959	-	c:950(3.05|10|3)+	18	-18.30
159_2	ttggattgaagggagctct	19	01:17:00	MLOC_32990.1	1129	884:899	-	c:891(4.64|9|20)+	15.5	-16.80
159_2	ttggattgaagggagctct	19	01:17:00	MLOC_32990.3	978	930:945	-	c:937(4.69|9|20)+	15.5	-16.80
159_2	ttggattgaagggagctct	19	01:16:00	MLOC_34657.1	2897	2792:2808	c:2799(3.57|3|8)*	-	17.5	-12.10
159_2	ttggattgaagggagctct	19	01:16:00	MLOC_34657.2	1956	1851:1867	c:1858(3.57|3|8)*	-	17.5	-12.10
159_2	ttggattgaagggagctct	19	01:19:00	MLOC_37055.1	516	454:473	-	c:464(4.77|1|8)+	14	-15.80
159_2	ttggattgaagggagctct	19	01:19:00	MLOC_37146.1	2504	2364:2383	c:2374(3.18|7|6)*	-	17	-12.00
159_2	ttggattgaagggagctct	19	01:19:00	MLOC_37146.2	2463	2369:2388	c:2379(3.20|7|6)*	-	17	-12.00
159_2	ttggattgaagggagctct	19	01:19:00	MLOC_37146.3	1043	959:978	c:969(3.17|7|6)*	-	17	-12.00
159_2	ttggattgaagggagctct	19	01:16:00	MLOC_37422.1	2672	1521:1537	-	c:1528(4.01|1|5)+	15	-19.50
159_2	ttggattgaagggagctct	19	01:16:00	MLOC_37422.2	3556	1521:1537	-	c:1528(4.01|1|5)+	15	-19.50
159_2	ttggattgaagggagctct	19	01:16:00	MLOC_37422.3	3394	1521:1537	-	c:1528(4.01|1|5)+	15	-19.50
159_2	ttggattgaagggagctct	19	01:18:00	MLOC_37459.1	6929	6822:6840	-	c:6831(4.04|5|8)+	18	-20.70
159_2	ttggattgaagggagctct	19	01:18:00	MLOC_37459.2	6912	6808:6826	-	c:6817(4.04|5|8)+	18	-20.70
159_2	ttggattgaagggagctct	19	01:18:00	MLOC_37459.3	6164	6121:6139	-	c:6130(4.06|5|8)+	18	-20.70
159_2	ttggattgaagggagctct	19	01:17:00	MLOC_37703.3	3122	2878:2894	-	c:2885(11.10|1|15)+	17	-11.00
159_2	ttggattgaagggagctct	19	01:17:00	MLOC_37703.5	2654	2362:2378	-	c:2369(11.04|1|15)+	17	-11.00
159_2	ttggattgaagggagctct	19	01:17:00	MLOC_37703.6	2650	2358:2374	-	c:2365(11.04|1|15)+	17	-11.00
159_2	ttggattgaagggagctct	19	01:17:00	MLOC_37703.8	684	477:493	-	c:484(8.33|1|15)+	17	-11.00
159_2	ttggattgaagggagctct	19	01:17:00	MLOC_37774.2	1777	1667:1684	c:1675(8.28|2|13)*	-	13	-16.30
159_2	ttggattgaagggagctct	19	01:17:00	MLOC_37774.3	1934	1824:1841	c:1832(8.31|2|13)*	-	13	-16.30
159_2	ttggattgaagggagctct	19	02:19:00	MLOC_38387.1	1984	1802:1818	c:1810(5.54|4|8)*	-	14	-18.40
159_2	ttggattgaagggagctct	19	02:19:00	MLOC_38505.1	2070	1767:1784	-	c:1777(3.78|4|6)+	18	-14.60
159_2	ttggattgaagggagctct	19	02:19:00	MLOC_38505.2	2162	1859:1876	-	c:1869(3.78|4|6)+	18	-14.60
159_2	ttggattgaagggagctct	19	02:19:00	MLOC_38505.3	1845	1763:1780	-	c:1773(3.83|4|6)+	18	-14.60
159_2	ttggattgaagggagctct	19	02:19:00	MLOC_38505.4	1845	1763:1780	-	c:1773(3.79|4|6)+	18	-14.60
159_2	ttggattgaagggagctct	19	01:19:00	MLOC_39990.1	1130	1056:1074	c:1065(4.81|8|14)*	-	15	-12.70
159_2	ttggattgaagggagctct	19	01:19:00	MLOC_39990.2	1137	1080:1098	c:1089(6.24|6|14)*	-	15	-12.70
159_2	ttggattgaagggagctct	19	01:19:00	MLOC_39990.3	1565	1510:1528	c:1519(6.24|6|14)*	-	15	-12.70
159_2	ttggattgaagggagctct	19	01:16:00	MLOC_4008.2	5776	5677:5693	-	c:5684(7.79|1|13)+	17	-11.80
159_2	ttggattgaagggagctct	19	01:16:00	MLOC_4008.3	5690	5591:5607	-	c:5598(7.79|1|13)+	17	-11.80
159_2	ttggattgaagggagctct	19	01:16:00	MLOC_4008.4	5711	5486:5502	-	c:5493(7.80|1|13)+	17	-11.80
159_2	ttggattgaagggagctct	19	01:16:00	MLOC_4008.5	6006	5561:5577	-	c:5568(7.80|1|13)+	17	-11.80
159_2	ttggattgaagggagctct	19	01:16:00	MLOC_4008.6	1642	1331:1347	-	c:1338(7.61|1|13)+	17	-11.80
159_2	ttggattgaagggagctct	19	01:18:00	MLOC_43525.15	1539	1301:1321	-	c:1312(4.48|2|5)+	17.5	-16.60
159_2	ttggattgaagggagctct	19	01:18:00	MLOC_43830.1	2134	1685:1704	c:1694(4.06|8|25)*	-	16.5	-13.50
159_2	ttggattgaagggagctct	19	01:18:00	MLOC_43830.2	2038	1589:1608	c:1598(4.06|8|25)*	-	16.5	-13.50
159_2	ttggattgaagggagctct	19	01:18:00	MLOC_43830.4	1937	1832:1851	c:1841(3.86|8|25)*	-	16.5	-13.50
159_2	ttggattgaagggagctct	19	01:18:00	MLOC_43830.5	1853	1750:1769	c:1759(3.84|8|25)*	-	16.5	-13.50
159_2	ttggattgaagggagctct	19	01:18:00	MLOC_43830.6	2140	1787:1806	c:1796(4.03|8|25)*	-	16.5	-13.50
159_2	ttggattgaagggagctct	19	01:18:00	MLOC_43830.8	2325	1876:1895	c:1885(4.04|8|25)*	-	16.5	-13.50
159_2	ttggattgaagggagctct	19	01:19:00	MLOC_52316.1	3615	3473:3495	-	c:3486(3.14|4|5)+	14	-19.00
159_2	ttggattgaagggagctct	19	01:17:00	MLOC_53258.1	3309	829:845	c:836(7.48|9|113)*	c:837(7.22|10|109)+	18	-13.40
159_2	ttggattgaagggagctct	19	01:17:00	MLOC_53258.2	1779	845:861	c:852(7.46|9|113)*	c:853(7.19|10|109)+	18	-13.40
159_2	ttggattgaagggagctct	19	01:19:00	MLOC_55324.1	1336	106:126	-	c:117(10.53|2|20)+	5.5	-25.80
159_2	ttggattgaagggagctct	19	01:17:00	MLOC_55375.1	2051	1782:1798	-	c:1790(7.02|7|29)+	15	-17.00
159_2	ttggattgaagggagctct	19	01:17:00	MLOC_55375.2	4306	4082:4098	-	c:4090(7.50|4|29)+	15	-17.00
159_2	ttggattgaagggagctct	19	02:19:00	MLOC_55588.1	2593	2249:2267	c:2259(3.10|10|9)*	c:2260(3.45|8|10)+	16.5	-19.40
159_2	ttggattgaagggagctct	19	02:19:00	MLOC_55588.2	2620	2268:2286	c:2278(3.10|10|9)*	c:2279(3.45|8|10)+	16.5	-19.40
159_2	ttggattgaagggagctct	19	01:19:00	MLOC_56293.4	2134	1904:1922	-	c:1914(5.05|10|18)+	16.5	-11.90
159_2	ttggattgaagggagctct	19	01:19:00	MLOC_56777.1	2461	2331:2348	-	c:2340(3.21|8|5)+	18	-12.90
159_2	ttggattgaagggagctct	19	01:19:00	MLOC_56777.2	2481	2351:2368	-	c:2360(3.21|8|5)+	18	-12.90
159_2	ttggattgaagggagctct	19	03:18:00	MLOC_57408.3	3661	3596:3610	c:3603(5.62|3|6)*	-	18	-13.80
159_2	ttggattgaagggagctct	19	01:19:00	MLOC_58431.4	4441	4351:4370	c:4361(3.19|8|2)*	-	12.5	-16.50
159_2	ttggattgaagggagctct	19	01:16:00	MLOC_58799.2	2708	2552:2568	c:2558(6.48|3|15)*	c:2559(8.63|1|20)+	18	-11.90
159_2	ttggattgaagggagctct	19	01:19:00	MLOC_59223.2	1663	1194:1213	-	c:1204(3.33|1|4)+	16	-14.50
159_2	ttggattgaagggagctct	19	01:19:00	MLOC_59223.3	1899	1434:1453	-	c:1444(3.35|1|4)+	16	-14.50
159_2	ttggattgaagggagctct	19	01:16:00	MLOC_5936.2	2624	2363:2379	-	c:2370(5.04|3|6)+	18	-10.60
159_2	ttggattgaagggagctct	19	01:17:00	MLOC_59466.2	2100	1959:1975	-	c:1967(8.62|3|10)+	16	-15.70
159_2	ttggattgaagggagctct	19	01:16:00	MLOC_60074.1	1460	1144:1160	c:1150(3.00|1|1)*	-	12	-17.30
159_2	ttggattgaagggagctct	19	01:18:00	MLOC_60274.1	4097	3932:3949	-	c:3940(6.95|3|16)+	13.5	-13.80
159_2	ttggattgaagggagctct	19	01:18:00	MLOC_60274.2	3019	2880:2897	-	c:2888(7.05|3|16)+	13.5	-13.80
159_2	ttggattgaagggagctct	19	01:18:00	MLOC_60274.3	4054	3915:3932	-	c:3923(6.96|3|16)+	13.5	-13.80
159_2	ttggattgaagggagctct	19	01:18:00	MLOC_60274.4	3399	3262:3279	-	c:3270(7.04|3|16)+	13.5	-13.80
159_2	ttggattgaagggagctct	19	01:18:00	MLOC_60274.5	4124	3987:4004	-	c:3995(6.95|3|16)+	13.5	-13.80
159_2	ttggattgaagggagctct	19	01:18:00	MLOC_60274.6	2997	2866:2883	-	c:2874(7.04|3|16)+	13.5	-13.80
159_2	ttggattgaagggagctct	19	01:17:00	MLOC_61065.1	1127	1041:1057	-	c:1049(5.68|5|16)+	14.5	-20.90
159_2	ttggattgaagggagctct	19	01:16:00	MLOC_61497.1	1339	1296:1312	-	c:1303(3.41|9|27)+	18	-10.70
159_2	ttggattgaagggagctct	19	01:19:00	MLOC_62667.2	909	768:790	c:780(3.51|1|1)*	-	16.5	-11.20
159_2	ttggattgaagggagctct	19	03:19:00	MLOC_63357.1	2879	2766:2783	c:2776(6.63|5|37)*	-	16.5	-14.40
159_2	ttggattgaagggagctct	19	03:19:00	MLOC_63357.2	2601	2488:2505	c:2498(6.58|5|37)*	-	16.5	-14.40
159_2	ttggattgaagggagctct	19	03:19:00	MLOC_63357.5	3053	2958:2975	c:2968(6.63|5|37)*	-	16.5	-14.40
159_2	ttggattgaagggagctct	19	03:19:00	MLOC_63357.6	2938	2819:2836	c:2829(6.63|5|37)*	-	16.5	-14.40
159_2	ttggattgaagggagctct	19	03:19:00	MLOC_63357.7	2694	2602:2619	c:2612(6.60|5|37)*	-	16.5	-14.40
159_2	ttggattgaagggagctct	19	01:19:00	MLOC_63544.1	4268	3871:3889	-	c:3881(3.95|5|9)+	15.5	-10.90
159_2	ttggattgaagggagctct	19	01:19:00	MLOC_63544.2	4347	3776:3794	-	c:3786(3.79|7|9)+	15.5	-10.90
159_2	ttggattgaagggagctct	19	01:19:00	MLOC_63544.3	4403	3832:3850	-	c:3842(3.85|7|9)+	15.5	-10.90
159_2	ttggattgaagggagctct	19	01:19:00	MLOC_63544.4	3754	3585:3603	-	c:3595(4.00|5|9)+	15.5	-10.90
159_2	ttggattgaagggagctct	19	01:19:00	MLOC_63544.5	3599	3297:3315	-	c:3307(3.92|5|9)+	15.5	-10.90
159_2	ttggattgaagggagctct	19	01:18:00	MLOC_63956.1	444	374:392	c:382(3.41|3|5)*	-	16.5	-11.80
159_2	ttggattgaagggagctct	19	01:19:00	MLOC_63989.1	1930	1255:1274	c:1264(4.55|2|11)*	-	5.5	-29.30
159_2	ttggattgaagggagctct	19	01:19:00	MLOC_63989.2	1436	869:888	c:878(4.50|2|11)*	-	5.5	-29.30
159_2	ttggattgaagggagctct	19	02:19:00	MLOC_64943.4	1649	1167:1184	-	c:1177(3.02|7|6)+	17.5	-13.20
159_2	ttggattgaagggagctct	19	01:19:00	MLOC_65736.1	1745	1672:1691	c:1682(3.53|9|6)*	c:1683(3.53|9|6)+	15	-12.80
159_2	ttggattgaagggagctct	19	01:19:00	MLOC_65736.2	1645	1578:1597	c:1588(3.53|9|6)*	c:1589(3.53|9|6)+	15	-12.80
159_2	ttggattgaagggagctct	19	01:19:00	MLOC_66800.1	1741	1657:1676	c:1667(10.42|2|12)*	-	18	-13.20
159_2	ttggattgaagggagctct	19	02:19:00	MLOC_67953.1	2457	2376:2396	c:2388(16.36|2|15)*	c:2389(9.81|3|9)+	15.5	-19.70
159_2	ttggattgaagggagctct	19	01:19:00	MLOC_68285.1	2494	1210:1230	c:1220(6.98|2|15)*	-	6.5	-26.20
159_2	ttggattgaagggagctct	19	01:19:00	MLOC_68285.2	1938	1205:1225	c:1215(7.30|2|15)*	-	6.5	-26.20
159_2	ttggattgaagggagctct	19	02:17:00	MLOC_68427.1	4153	3277:3292	-	c:3285(4.74|3|7)+	16.5	-16.50
159_2	ttggattgaagggagctct	19	02:17:00	MLOC_68427.2	4308	3432:3447	-	c:3440(4.54|3|7)+	16.5	-16.50
159_2	ttggattgaagggagctct	19	02:16:00	MLOC_68842.2	1920	1779:1793	c:1785(6.67|6|13)*	-	17	-15.60
159_2	ttggattgaagggagctct	19	02:16:00	MLOC_68842.3	1994	1819:1833	c:1825(6.64|6|13)*	-	17	-15.60
159_2	ttggattgaagggagctct	19	02:16:00	MLOC_68842.5	4749	2871:2885	c:2877(6.36|7|13)*	-	17	-15.60
159_2	ttggattgaagggagctct	19	02:16:00	MLOC_68842.6	1640	1575:1589	c:1581(8.73|2|13)*	c:1582(3.36|9|5)+	17	-15.60
159_2	ttggattgaagggagctct	19	01:19:00	MLOC_69757.1	768	632:652	c:642(3.36|5|5)*	-	15.5	-14.30
159_2	ttggattgaagggagctct	19	01:19:00	MLOC_70393.1	3115	2973:2992	c:2983(3.47|6|10)*	-	17.5	-13.50
159_2	ttggattgaagggagctct	19	01:19:00	MLOC_70393.2	3024	2885:2904	c:2895(5.23|4|10)*	-	17.5	-13.50
159_2	ttggattgaagggagctct	19	01:19:00	MLOC_70393.3	1739	1603:1622	c:1613(5.21|4|10)*	-	17.5	-13.50
159_2	ttggattgaagggagctct	19	01:19:00	MLOC_70393.4	1872	1738:1757	c:1748(5.42|4|10)*	-	17.5	-13.50
159_2	ttggattgaagggagctct	19	01:19:00	MLOC_70393.5	1669	1535:1554	c:1545(5.42|4|10)*	-	17.5	-13.50
159_2	ttggattgaagggagctct	19	01:19:00	MLOC_70393.6	3078	2944:2963	c:2954(5.31|4|10)*	-	17.5	-13.50
159_2	ttggattgaagggagctct	19	01:19:00	MLOC_71332.2	1877	852:872	-	c:863(6.38|4|20)+	4	-31.30
159_2	ttggattgaagggagctct	19	01:19:00	MLOC_72581.1	1884	1406:1426	c:1416(13.05|2|38)*	-	9	-22.90
159_2	ttggattgaagggagctct	19	01:19:00	MLOC_72581.2	1870	1392:1412	c:1402(13.05|2|38)*	-	9	-22.90
159_2	ttggattgaagggagctct	19	01:19:00	MLOC_72581.3	2116	1638:1658	c:1648(13.05|2|38)*	-	9	-22.90
159_2	ttggattgaagggagctct	19	01:19:00	MLOC_72824.1	2757	2384:2404	-	c:2395(3.07|6|5)+	15.5	-20.20
159_2	ttggattgaagggagctct	19	01:19:00	MLOC_72824.2	2760	2387:2407	-	c:2398(3.07|6|5)+	15.5	-20.20
159_2	ttggattgaagggagctct	19	01:19:00	MLOC_72824.4	1719	1351:1371	-	c:1362(3.09|6|5)+	15.5	-20.20
159_2	ttggattgaagggagctct	19	01:19:00	MLOC_72824.5	1885	1517:1537	-	c:1528(3.09|6|5)+	15.5	-20.20
159_2	ttggattgaagggagctct	19	02:16:00	MLOC_73883.4	1952	1389:1403	-	c:1396(3.39|8|3)+	16.5	-20.60
159_2	ttggattgaagggagctct	19	02:16:00	MLOC_73883.5	1957	1394:1408	-	c:1401(3.41|8|3)+	16.5	-20.60
159_2	ttggattgaagggagctct	19	01:19:00	MLOC_74457.1	1717	1485:1503	-	c:1495(3.97|2|6)+	16.5	-14.00
159_2	ttggattgaagggagctct	19	02:19:00	MLOC_7493.1	2035	1868:1886	-	c:1879(3.71|10|8)+	17.5	-12.00
159_2	ttggattgaagggagctct	19	01:17:00	MLOC_77778.2	1243	1208:1225	c:1215(4.71|1|6)*	c:1216(3.14|2|4)+	11.5	-18.80
159_2	ttggattgaagggagctct	19	02:19:00	MLOC_77796.1	960	585:604	-	c:597(3.02|4|6)+	17	-16.60
159_2	ttggattgaagggagctct	19	01:19:00	MLOC_78265.1	2104	2039:2057	-	c:2049(5.06|2|9)+	14	-16.30
159_2	ttggattgaagggagctct	19	01:19:00	MLOC_78265.2	3693	3566:3584	-	c:3576(3.58|4|9)+	14	-16.30
159_2	ttggattgaagggagctct	19	01:16:00	MLOC_7945.1	2930	2881:2897	-	c:2888(4.08|4|2)+	14.5	-11.30
159_2	ttggattgaagggagctct	19	01:19:00	MLOC_80571.2	1373	1285:1303	-	c:1295(3.80|10|14)+	16.5	-12.10
159_2	ttggattgaagggagctct	19	01:19:00	MLOC_80571.3	1253	1165:1183	-	c:1175(3.78|10|14)+	16.5	-12.10
159_2	ttggattgaagggagctct	19	01:16:00	MLOC_80652.1	1731	1632:1648	c:1638(5.27|2|5)*	-	17.5	-13.70
159_2	ttggattgaagggagctct	19	01:18:00	MLOC_80818.3	2919	1883:1902	c:1892(4.04|2|5)*	-	15.5	-15.50
159_2	ttggattgaagggagctct	19	01:17:00	MLOC_80978.1	992	915:932	-	c:923(4.54|10|15)+	17	-14.50
159_2	ttggattgaagggagctct	19	01:17:00	MLOC_80978.2	1259	1185:1202	-	c:1193(5.52|8|15)+	17	-14.50
159_2	ttggattgaagggagctct	19	01:17:00	MLOC_80978.3	1169	1095:1112	-	c:1103(5.52|8|15)+	17	-14.50
159_2	ttggattgaagggagctct	19	01:17:00	MLOC_80978.4	1257	1183:1200	-	c:1191(5.52|8|15)+	17	-14.50
159_2	ttggattgaagggagctct	19	01:17:00	MLOC_80978.5	1033	965:982	-	c:973(5.50|8|15)+	17	-14.50
159_2	ttggattgaagggagctct	19	01:19:00	MLOC_8100.1	637	318:337	c:328(5.29|3|46)*	c:329(4.37|5|38)+	14	-21.40
160_1	gtgcctggctccctgtatgcc	21	01:21:00	MLOC_11548.2	2367	2293:2313	-	c:2304(10.41|6|26)+	13.5	-23.70
160_1	gtgcctggctccctgtatgcc	21	01:20:00	MLOC_12923.1	3335	3168:3187	c:3177(4.68|5|15)*	c:3178(3.43|7|11)+	14.5	-20.40
160_1	gtgcctggctccctgtatgcc	21	01:20:00	MLOC_12923.2	3315	3162:3181	c:3171(4.68|5|15)*	c:3172(3.43|7|11)+	14.5	-20.40
160_1	gtgcctggctccctgtatgcc	21	01:20:00	MLOC_12923.3	2972	2915:2934	c:2924(4.62|5|15)*	c:2925(3.39|7|11)+	14.5	-20.40
160_1	gtgcctggctccctgtatgcc	21	01:20:00	MLOC_12923.4	2962	2905:2924	c:2914(4.62|5|15)*	c:2915(3.39|7|11)+	14.5	-20.40
160_1	gtgcctggctccctgtatgcc	21	01:21:00	MLOC_13781.1	1753	1602:1621	c:1612(5.31|7|16)*	-	17.5	-20.70
160_1	gtgcctggctccctgtatgcc	21	01:21:00	MLOC_24543.1	1001	727:748	c:739(7.58|1|16)*	-	18	-22.10
160_1	gtgcctggctccctgtatgcc	21	01:21:00	MLOC_24543.2	709	578:599	c:590(8.50|1|16)*	-	18	-22.10
160_1	gtgcctggctccctgtatgcc	21	01:21:00	MLOC_40393.1	3166	2710:2731	c:2720(4.77|4|5)*	-	17	-22.80
160_1	gtgcctggctccctgtatgcc	21	01:21:00	MLOC_43235.1	929	510:531	c:521(3.15|3|5)*	-	16.5	-17.70
160_1	gtgcctggctccctgtatgcc	21	01:21:00	MLOC_5173.1	2637	2382:2402	c:2393(3.40|7|7)*	-	16.5	-24.00
160_1	gtgcctggctccctgtatgcc	21	01:21:00	MLOC_5173.2	2472	2216:2236	c:2227(3.43|7|7)*	-	16.5	-24.00
160_1	gtgcctggctccctgtatgcc	21	01:21:00	MLOC_5173.3	2552	2296:2316	c:2307(3.43|7|7)*	-	16.5	-24.00
160_1	gtgcctggctccctgtatgcc	21	01:21:00	MLOC_5173.4	1925	1761:1781	c:1772(3.80|5|7)*	-	16.5	-24.00
160_1	gtgcctggctccctgtatgcc	21	01:21:00	MLOC_5173.5	1896	1803:1823	c:1814(4.42|1|7)*	-	16.5	-24.00
160_1	gtgcctggctccctgtatgcc	21	02:21:00	MLOC_51778.1	2362	2305:2324	c:2317(3.88|7|5)*	c:2318(4.65|6|6)+	17.5	-28.60
160_1	gtgcctggctccctgtatgcc	21	01:21:00	MLOC_69873.1	1648	1018:1039	-	c:1031(3.95|9|14)+	16.5	-24.60
160_3	tgcctggctccctgaatgcca	21	01:21:00	MLOC_51778.1	2362	2305:2324	-	c:2317(3.88|7|5)+	16.5	-29.20
160_3	tgcctggctccctgaatgcca	21	01:21:00	MLOC_51886.4	1035	563:583	c:574(3.06|3|4)*	-	15.5	-25.40
160_3	tgcctggctccctgaatgcca	21	01:21:00	MLOC_64795.1	2903	1808:1828	c:1818(20.33|4|232)*	-	3	-41.40
160_3	tgcctggctccctgaatgcca	21	01:21:00	MLOC_64795.2	2881	1810:1830	c:1820(21.75|4|232)*	-	3	-41.40
160_3	tgcctggctccctgaatgcca	21	01:21:00	MLOC_64795.3	2542	1502:1522	c:1512(30.64|3|232)*	-	3	-41.40
160_3	tgcctggctccctgaatgcca	21	01:21:00	MLOC_67174.1	1692	447:467	c:457(71.62|1|419)*	-	4.5	-37.30
160_3	tgcctggctccctgaatgcca	21	01:21:00	MLOC_67174.2	1422	446:466	c:456(122.02|1|419)*	-	4.5	-37.30
160_3	tgcctggctccctgaatgcca	21	01:21:00	MLOC_69381.1	1726	1427:1448	-	c:1439(3.58|2|6)+	18	-17.90
160_3	tgcctggctccctgaatgcca	21	01:21:00	MLOC_69988.1	2040	894:914	c:904(25.58|3|168)*	-	3	-41.40
160_3	tgcctggctccctgaatgcca	21	01:21:00	MLOC_75899.4	1761	1698:1717	c:1708(3.18|5|5)*	c:1709(4.45|3|7)+	16.5	-26.50
160_3	tgcctggctccctgaatgcca	21	01:21:00	MLOC_77438.2	2550	1494:1514	c:1504(17.56|1|44)*	-	3	-41.40
160_3	tgcctggctccctgaatgcca	21	01:21:00	MLOC_81649.1	483	392:411	c:402(7.28|1|13)*	-	14.5	-24.60
160_3	tgcctggctccctgaatgcca	21	01:21:00	MLOC_81649.2	1453	580:599	c:590(5.95|1|13)*	-	14.5	-24.60
160_3	tgcctggctccctgaatgcca	21	01:21:00	MLOC_81649.3	892	559:577	c:568(7.92|1|13)*	-	14.5	-24.80
160a	tgcctggctccctgtatgcca	21	01:20:00	MLOC_40393.1	3166	2710:2730	-	c:2720(4.77|4|5)+	18	-21.30
160a	tgcctggctccctgtatgcca	21	01:21:00	MLOC_51778.1	2362	2305:2324	-	c:2317(3.88|7|5)+	15.5	-30.00
160a	tgcctggctccctgtatgcca	21	01:21:00	MLOC_51886.4	1035	563:583	c:574(3.06|3|4)*	-	15.5	-25.40
160a	tgcctggctccctgtatgcca	21	01:21:00	MLOC_6059.2	2849	2695:2715	-	c:2706(3.03|7|6)+	18	-19.10
160a	tgcctggctccctgtatgcca	21	01:21:00	MLOC_6065.1	1474	1245:1265	c:1256(5.42|9|59)*	-	18	-16.20
160a	tgcctggctccctgtatgcca	21	01:21:00	MLOC_64795.1	2903	1808:1828	c:1818(20.33|4|232)*	-	1.5	-46.10
160a	tgcctggctccctgtatgcca	21	01:21:00	MLOC_64795.2	2881	1810:1830	c:1820(21.75|4|232)*	-	1.5	-46.10
160a	tgcctggctccctgtatgcca	21	01:21:00	MLOC_64795.3	2542	1502:1522	c:1512(30.64|3|232)*	-	1.5	-46.10
160a	tgcctggctccctgtatgcca	21	01:21:00	MLOC_67174.1	1692	447:467	c:457(71.62|1|419)*	-	3	-42.00
160a	tgcctggctccctgtatgcca	21	01:21:00	MLOC_67174.2	1422	446:466	c:456(122.02|1|419)*	-	3	-42.00
160a	tgcctggctccctgtatgcca	21	01:21:00	MLOC_69988.1	2040	894:914	c:904(25.58|3|168)*	-	1.5	-46.10
160a	tgcctggctccctgtatgcca	21	01:21:00	MLOC_75899.4	1761	1698:1717	c:1708(3.18|5|5)*	c:1709(4.45|3|7)+	14	-30.70
160a	tgcctggctccctgtatgcca	21	01:21:00	MLOC_77438.2	2550	1494:1514	c:1504(17.56|1|44)*	-	1.5	-46.10
160a	tgcctggctccctgtatgcca	21	01:20:00	MLOC_77784.1	858	684:702	c:693(4.54|7|18)*	-	17.5	-16.90
160a	tgcctggctccctgtatgcca	21	01:20:00	MLOC_77784.2	1354	1278:1296	c:1287(5.30|7|18)*	-	17.5	-16.90
160a	tgcctggctccctgtatgcca	21	01:20:00	MLOC_77784.3	1604	1528:1546	c:1537(5.34|7|18)*	-	17.5	-16.90
160a	tgcctggctccctgtatgcca	21	01:20:00	MLOC_77784.4	1600	1524:1542	c:1533(5.34|7|18)*	-	17.5	-16.90
160a	tgcctggctccctgtatgcca	21	01:18:00	MLOC_81649.1	483	395:411	c:402(7.28|1|13)*	-	11.5	-28.50
160a	tgcctggctccctgtatgcca	21	01:18:00	MLOC_81649.2	1453	583:599	c:590(5.95|1|13)*	-	11.5	-28.50
160a	tgcctggctccctgtatgcca	21	01:18:00	MLOC_81649.3	892	561:577	c:568(7.92|1|13)*	-	11.5	-28.50
164_1	tggagaagcagggcacttgc	20	01:18:00	MLOC_10428.1	1135	1052:1070	c:1060(5.88|4|6)*	-	18	-18.90
164_1	tggagaagcagggcacttgc	20	01:16:00	MLOC_12034.1	783	717:733	c:723(3.10|3|2)*	-	15	-21.80
164_1	tggagaagcagggcacttgc	20	01:20:00	MLOC_13082.1	1120	1039:1061	c:1051(5.53|4|11)*	c:1052(5.53|4|11)+	18	-14.40
164_1	tggagaagcagggcacttgc	20	02:20:00	MLOC_27099.1	404	294:312	c:304(3.70|1|7)*	-	14	-22.40
164_1	tggagaagcagggcacttgc	20	02:20:00	MLOC_27099.2	292	182:200	c:192(3.56|1|7)*	-	14	-22.40
164_1	tggagaagcagggcacttgc	20	01:19:00	MLOC_29799.1	863	405:423	c:414(3.62|6|4)*	-	17	-15.60
164_1	tggagaagcagggcacttgc	20	02:20:00	MLOC_30690.1	686	567:585	c:577(4.24|1|7)*	-	14	-22.40
164_1	tggagaagcagggcacttgc	20	02:20:00	MLOC_30690.2	710	591:609	c:601(4.76|1|7)*	-	14	-22.40
164_1	tggagaagcagggcacttgc	20	01:18:00	MLOC_34425.2	1025	982:998	-	c:990(3.89|10|8)+	18	-16.40
164_1	tggagaagcagggcacttgc	20	01:19:00	MLOC_37402.7	4706	4560:4578	c:4569(6.71|5|4)*	-	18	-16.20
164_1	tggagaagcagggcacttgc	20	01:20:00	MLOC_38557.5	3202	3124:3143	c:3134(20.51|1|24)*	-	17.5	-14.70
164_1	tggagaagcagggcacttgc	20	01:20:00	MLOC_38557.6	3192	3114:3133	c:3124(20.51|1|24)*	-	17.5	-14.70
164_1	tggagaagcagggcacttgc	20	01:17:00	MLOC_47794.11	809	390:406	c:396(3.53|4|7)*	-	15.5	-16.30
164_1	tggagaagcagggcacttgc	20	01:17:00	MLOC_47794.3	726	390:406	c:396(3.74|4|7)*	-	15.5	-16.30
164_1	tggagaagcagggcacttgc	20	01:17:00	MLOC_47794.5	835	390:406	c:396(3.72|4|7)*	-	15.5	-16.30
164_1	tggagaagcagggcacttgc	20	01:17:00	MLOC_47794.9	1221	390:406	c:396(3.67|4|7)*	-	15.5	-16.30
164_1	tggagaagcagggcacttgc	20	02:20:00	MLOC_52016.1	2265	2196:2214	c:2206(6.61|3|16)*	-	18	-15.50
164_1	tggagaagcagggcacttgc	20	02:20:00	MLOC_52016.2	2471	2404:2422	c:2414(6.61|3|16)*	-	18	-15.50
164_1	tggagaagcagggcacttgc	20	01:20:00	MLOC_52082.2	2152	1439:1459	c:1450(3.49|6|11)*	-	15	-21.20
164_1	tggagaagcagggcacttgc	20	01:20:00	MLOC_52203.5	4692	4513:4533	c:4524(3.72|5|5)*	-	17.5	-17.10
164_1	tggagaagcagggcacttgc	20	01:20:00	MLOC_53744.1	1634	1056:1077	c:1067(10.00|1|17)*	-	0	-42.10
164_1	tggagaagcagggcacttgc	20	01:20:00	MLOC_54940.1	6168	5899:5919	-	c:5910(3.90|4|6)+	17.5	-22.40
164_1	tggagaagcagggcacttgc	20	01:20:00	MLOC_54940.2	5678	5409:5429	-	c:5420(3.90|4|6)+	17.5	-22.40
164_1	tggagaagcagggcacttgc	20	01:18:00	MLOC_56254.1	2330	2065:2083	c:2073(6.85|1|16)*	-	11.5	-24.60
164_1	tggagaagcagggcacttgc	20	01:18:00	MLOC_56254.2	1912	1702:1720	c:1710(6.89|1|16)*	-	11.5	-24.60
164_1	tggagaagcagggcacttgc	20	01:18:00	MLOC_56254.3	1518	1336:1354	c:1344(6.78|1|16)*	-	11.5	-24.60
164_1	tggagaagcagggcacttgc	20	01:17:00	MLOC_56293.4	2134	1938:1955	c:1945(5.05|10|18)*	-	14	-20.50
164_1	tggagaagcagggcacttgc	20	01:20:00	MLOC_59521.2	1509	1408:1428	-	c:1420(6.21|1|16)+	17	-13.90
164_1	tggagaagcagggcacttgc	20	01:20:00	MLOC_59521.3	778	679:699	-	c:691(5.73|1|16)+	17	-13.90
164_1	tggagaagcagggcacttgc	20	01:20:00	MLOC_61273.2	1005	937:957	c:948(8.89|4|18)*	-	18	-13.60
164_1	tggagaagcagggcacttgc	20	01:19:00	MLOC_61488.6	2677	2440:2459	-	c:2449(3.56|6|5)+	17	-22.30
164_1	tggagaagcagggcacttgc	20	01:20:00	MLOC_62134.2	2050	1989:2010	c:2000(6.20|4|18)*	-	14.5	-21.20
164_1	tggagaagcagggcacttgc	20	01:20:00	MLOC_62134.3	2040	1979:2000	c:1990(6.20|4|18)*	-	14.5	-21.20
164_1	tggagaagcagggcacttgc	20	01:20:00	MLOC_62134.4	2046	1985:2006	c:1996(6.20|4|18)*	-	14.5	-21.20
164_1	tggagaagcagggcacttgc	20	01:20:00	MLOC_62134.5	2046	1985:2006	c:1996(6.20|4|18)*	-	14.5	-21.20
164_1	tggagaagcagggcacttgc	20	01:20:00	MLOC_62134.6	1982	1913:1934	c:1924(4.79|7|18)*	-	14.5	-21.20
164_1	tggagaagcagggcacttgc	20	01:20:00	MLOC_62134.7	1151	1082:1103	c:1093(4.67|7|18)*	-	14.5	-21.20
164_1	tggagaagcagggcacttgc	20	02:16:00	MLOC_62918.1	1945	1890:1904	c:1896(6.58|3|11)*	-	18	-19.60
164_1	tggagaagcagggcacttgc	20	02:16:00	MLOC_62918.5	1880	1633:1647	c:1639(4.92|7|11)*	-	18	-19.60
164_1	tggagaagcagggcacttgc	20	01:20:00	MLOC_64240.2	1322	795:816	c:806(29.53|1|97)*	-	0	-42.10
164_1	tggagaagcagggcacttgc	20	01:20:00	MLOC_64240.3	929	436:457	c:447(28.62|1|97)*	-	0	-42.10
164_1	tggagaagcagggcacttgc	20	01:20:00	MLOC_64374.4	2117	1788:1808	c:1799(6.05|10|161)*	c:1800(6.50|6|173)+	16	-18.10
164_1	tggagaagcagggcacttgc	20	01:20:00	MLOC_65293.1	1104	689:708	-	c:700(3.76|6|12)+	18	-17.70
164_1	tggagaagcagggcacttgc	20	01:20:00	MLOC_67778.1	1589	1239:1259	c:1249(3.28|3|9)*	-	18	-16.70
164_1	tggagaagcagggcacttgc	20	02:17:00	MLOC_71498.1	2545	2050:2065	-	c:2058(3.26|10|8)+	18	-16.60
164_1	tggagaagcagggcacttgc	20	02:17:00	MLOC_71498.4	2102	1851:1866	-	c:1859(3.87|9|8)+	18	-16.60
164_1	tggagaagcagggcacttgc	20	01:17:00	MLOC_74277.2	941	303:320	c:310(4.11|1|5)*	-	8	-31.80
164_1	tggagaagcagggcacttgc	20	01:20:00	MLOC_7551.1	3011	2495:2515	c:2505(3.48|2|2)*	c:2506(3.48|2|2)+	14.5	-20.70
164_1	tggagaagcagggcacttgc	20	03:20:00	MLOC_77771.1	976	619:637	-	c:631(4.14|1|6)+	18	-15.10
164_1	tggagaagcagggcacttgc	20	01:20:00	MLOC_81003.1	2297	1966:1986	c:1977(10.13|8|30)*	-	18	-14.00
164_1	tggagaagcagggcacttgc	20	01:20:00	MLOC_81003.2	1862	1531:1551	c:1542(10.13|8|30)*	-	18	-14.00
164_1	tggagaagcagggcacttgc	20	01:20:00	MLOC_81003.9	1647	683:703	c:694(7.17|8|30)*	-	18	-14.00
164_2	tggagaagcaggtcacgtgc	20	01:20:00	MLOC_10428.1	1135	1050:1070	c:1060(5.88|4|6)*	-	17.5	-14.10
164_2	tggagaagcaggtcacgtgc	20	01:20:00	MLOC_11727.1	724	678:696	-	c:688(4.82|3|11)+	18	-12.40
164_2	tggagaagcaggtcacgtgc	20	01:20:00	MLOC_11727.2	829	783:801	-	c:793(4.83|3|11)+	18	-12.40
164_2	tggagaagcaggtcacgtgc	20	01:20:00	MLOC_13082.1	1120	1042:1061	c:1051(5.53|4|11)*	c:1052(5.53|4|11)+	15.5	-17.30
164_2	tggagaagcaggtcacgtgc	20	01:20:00	MLOC_14272.1	676	563:584	c:574(5.18|4|18)*	-	18	-15.00
164_2	tggagaagcaggtcacgtgc	20	01:20:00	MLOC_14272.2	684	585:606	c:596(5.22|4|18)*	-	18	-15.00
164_2	tggagaagcaggtcacgtgc	20	01:20:00	MLOC_14272.3	2983	2885:2906	c:2896(5.33|4|18)*	-	18	-15.00
164_2	tggagaagcaggtcacgtgc	20	01:20:00	MLOC_15537.1	1136	1059:1079	-	c:1072(3.35|1|7)+	18	-17.20
164_2	tggagaagcaggtcacgtgc	20	01:20:00	MLOC_15683.1	1287	1148:1167	-	c:1159(3.08|9|7)+	17	-17.00
164_2	tggagaagcaggtcacgtgc	20	01:20:00	MLOC_15889.4	1338	982:1003	-	c:994(4.18|10|4)+	17.5	-15.40
164_2	tggagaagcaggtcacgtgc	20	01:19:00	MLOC_2207.3	4667	4525:4544	-	c:4536(5.55|1|3)+	16	-20.70
164_2	tggagaagcaggtcacgtgc	20	02:20:00	MLOC_27099.1	404	294:312	c:304(3.70|1|7)*	-	16.5	-15.70
164_2	tggagaagcaggtcacgtgc	20	02:20:00	MLOC_27099.2	292	182:200	c:192(3.56|1|7)*	-	16.5	-15.70
164_2	tggagaagcaggtcacgtgc	20	02:20:00	MLOC_30690.1	686	567:585	c:577(4.24|1|7)*	-	16.5	-15.70
164_2	tggagaagcaggtcacgtgc	20	02:20:00	MLOC_30690.2	710	591:609	c:601(4.76|1|7)*	-	16.5	-15.70
164_2	tggagaagcaggtcacgtgc	20	01:19:00	MLOC_32790.1	2561	2408:2424	c:2415(11.79|5|40)*	-	16.5	-15.20
164_2	tggagaagcaggtcacgtgc	20	01:19:00	MLOC_32790.2	2491	2330:2346	c:2337(11.82|5|40)*	-	16.5	-15.20
164_2	tggagaagcaggtcacgtgc	20	01:19:00	MLOC_38194.2	1470	1406:1424	c:1415(3.01|2|2)*	-	18	-14.20
164_2	tggagaagcaggtcacgtgc	20	01:19:00	MLOC_47794.11	809	388:406	c:396(3.53|4|7)*	-	14.5	-20.50
164_2	tggagaagcaggtcacgtgc	20	01:19:00	MLOC_47794.3	726	388:406	c:396(3.74|4|7)*	-	14.5	-20.50
164_2	tggagaagcaggtcacgtgc	20	01:19:00	MLOC_47794.5	835	388:406	c:396(3.72|4|7)*	-	14.5	-20.50
164_2	tggagaagcaggtcacgtgc	20	01:19:00	MLOC_47794.9	1221	388:406	c:396(3.67|4|7)*	-	14.5	-20.50
164_2	tggagaagcaggtcacgtgc	20	01:20:00	MLOC_52082.2	2152	1440:1459	c:1450(3.49|6|11)*	-	12	-20.30
164_2	tggagaagcaggtcacgtgc	20	01:20:00	MLOC_52149.1	1086	1016:1035	c:1025(3.81|3|4)*	-	16	-20.40
164_2	tggagaagcaggtcacgtgc	20	01:20:00	MLOC_53402.1	2819	2569:2589	c:2580(19.80|1|32)*	c:2581(6.81|5|11)+	18	-15.50
164_2	tggagaagcaggtcacgtgc	20	01:20:00	MLOC_53744.1	1634	1056:1077	c:1067(10.00|1|17)*	-	3	-30.70
164_2	tggagaagcaggtcacgtgc	20	01:16:00	MLOC_54623.1	1007	856:873	c:863(4.01|2|6)*	-	18	-17.20
164_2	tggagaagcaggtcacgtgc	20	01:20:00	MLOC_54940.1	6168	5898:5919	-	c:5910(3.90|4|6)+	17.5	-18.50
164_2	tggagaagcaggtcacgtgc	20	01:20:00	MLOC_54940.2	5678	5408:5429	-	c:5420(3.90|4|6)+	17.5	-18.50
164_2	tggagaagcaggtcacgtgc	20	01:20:00	MLOC_56102.3	1517	1383:1404	c:1394(5.10|9|12)*	-	17.5	-13.00
164_2	tggagaagcaggtcacgtgc	20	01:19:00	MLOC_56293.4	2134	1938:1955	c:1945(5.05|10|18)*	-	14.5	-19.00
164_2	tggagaagcaggtcacgtgc	20	01:20:00	MLOC_56536.1	646	545:564	c:554(7.03|1|18)*	c:555(4.68|4|12)+	17.5	-16.70
164_2	tggagaagcaggtcacgtgc	20	01:20:00	MLOC_57634.1	1832	683:704	-	c:695(5.64|8|37)+	10.5	-20.10
164_2	tggagaagcaggtcacgtgc	20	01:20:00	MLOC_57797.1	3071	2943:2962	c:2953(3.18|3|5)*	-	18	-15.50
164_2	tggagaagcaggtcacgtgc	20	01:20:00	MLOC_57797.2	1667	1567:1586	c:1577(3.18|3|5)*	-	18	-15.50
164_2	tggagaagcaggtcacgtgc	20	01:17:00	MLOC_62134.2	2050	1993:2010	c:2000(6.20|4|18)*	-	17.5	-18.70
164_2	tggagaagcaggtcacgtgc	20	01:17:00	MLOC_62134.3	2040	1983:2000	c:1990(6.20|4|18)*	-	17.5	-18.70
164_2	tggagaagcaggtcacgtgc	20	01:17:00	MLOC_62134.4	2046	1989:2006	c:1996(6.20|4|18)*	-	17.5	-18.70
164_2	tggagaagcaggtcacgtgc	20	01:17:00	MLOC_62134.5	2046	1989:2006	c:1996(6.20|4|18)*	-	17.5	-18.70
164_2	tggagaagcaggtcacgtgc	20	01:17:00	MLOC_62134.6	1982	1917:1934	c:1924(4.79|7|18)*	-	17.5	-18.70
164_2	tggagaagcaggtcacgtgc	20	01:17:00	MLOC_62134.7	1151	1086:1103	c:1093(4.67|7|18)*	-	17.5	-18.70
164_2	tggagaagcaggtcacgtgc	20	01:20:00	MLOC_64240.2	1322	795:816	c:806(29.53|1|97)*	-	3	-30.70
164_2	tggagaagcaggtcacgtgc	20	01:20:00	MLOC_64240.3	929	436:457	c:447(28.62|1|97)*	-	3	-30.70
164_2	tggagaagcaggtcacgtgc	20	01:20:00	MLOC_65142.4	1338	1210:1230	c:1220(5.26|10|26)*	c:1221(5.47|9|27)+	17.5	-15.20
164_2	tggagaagcaggtcacgtgc	20	01:20:00	MLOC_65142.5	1424	1300:1320	c:1310(5.53|7|26)*	c:1311(5.75|6|27)+	17.5	-15.20
164_2	tggagaagcaggtcacgtgc	20	01:20:00	MLOC_65248.1	1524	1462:1481	c:1472(5.04|3|11)*	-	17.5	-15.60
164_2	tggagaagcaggtcacgtgc	20	01:20:00	MLOC_66919.1	1507	1279:1300	c:1291(29.91|1|140)*	c:1292(11.96|5|56)+	15.5	-18.00
164_2	tggagaagcaggtcacgtgc	20	01:20:00	MLOC_66919.3	1313	1164:1185	c:1176(32.15|1|140)*	c:1177(12.86|5|56)+	15.5	-18.00
164_2	tggagaagcaggtcacgtgc	20	01:20:00	MLOC_66919.4	657	427:448	c:439(22.94|1|140)*	c:440(9.18|5|56)+	15.5	-18.00
164_2	tggagaagcaggtcacgtgc	20	01:20:00	MLOC_72040.1	5533	5267:5287	c:5277(4.95|3|10)*	-	17.5	-16.20
164_2	tggagaagcaggtcacgtgc	20	01:20:00	MLOC_72040.2	1384	1126:1146	c:1136(4.46|3|10)*	-	17.5	-16.20
164_2	tggagaagcaggtcacgtgc	20	01:20:00	MLOC_72040.3	2397	2139:2159	c:2149(4.57|3|10)*	-	17.5	-16.20
164_2	tggagaagcaggtcacgtgc	20	01:20:00	MLOC_72040.4	877	670:690	c:680(5.11|2|10)*	-	17.5	-16.20
164_2	tggagaagcaggtcacgtgc	20	01:20:00	MLOC_72040.5	2955	2748:2768	c:2758(5.37|2|10)*	-	17.5	-16.20
164_2	tggagaagcaggtcacgtgc	20	01:20:00	MLOC_72040.6	5768	5703:5723	c:5713(6.85|1|10)*	-	17.5	-16.20
164_2	tggagaagcaggtcacgtgc	20	01:20:00	MLOC_72235.1	977	578:598	c:588(7.32|1|10)*	-	16	-14.70
164_2	tggagaagcaggtcacgtgc	20	01:20:00	MLOC_72235.2	1393	367:387	c:377(7.32|1|10)*	-	16	-14.70
164_2	tggagaagcaggtcacgtgc	20	01:20:00	MLOC_72897.1	2163	2039:2058	c:2049(5.90|3|9)*	-	15	-21.80
164_2	tggagaagcaggtcacgtgc	20	01:18:00	MLOC_73381.1	2761	1223:1241	c:1231(10.04|4|45)*	-	17.5	-12.70
164_2	tggagaagcaggtcacgtgc	20	01:18:00	MLOC_73381.2	1394	1268:1286	c:1276(9.96|4|45)*	-	17.5	-12.70
164_2	tggagaagcaggtcacgtgc	20	01:20:00	MLOC_73543.1	2645	2561:2581	c:2572(5.31|2|7)*	-	17.5	-21.90
164_2	tggagaagcaggtcacgtgc	20	01:20:00	MLOC_74277.2	941	299:320	c:310(4.11|1|5)*	-	5	-30.00
164_2	tggagaagcaggtcacgtgc	20	01:20:00	MLOC_75225.1	1488	1398:1417	c:1408(7.18|6|28)*	-	17.5	-14.20
164_2	tggagaagcaggtcacgtgc	20	02:20:00	MLOC_81543.1	1237	657:677	c:669(3.72|9|11)*	-	18	-22.30
164_a	tggagaagcagggcacgtgca	21	01:21:00	MLOC_10428.1	1135	1050:1070	c:1060(5.88|4|6)*	-	18	-20.00
164_a	tggagaagcagggcacgtgca	21	01:19:00	MLOC_12034.1	783	714:733	c:723(3.10|3|2)*	-	13.5	-23.20
164_a	tggagaagcagggcacgtgca	21	01:21:00	MLOC_15537.1	1136	1058:1079	-	c:1072(3.35|1|7)+	18	-20.60
164_a	tggagaagcagggcacgtgca	21	01:21:00	MLOC_218.1	1469	858:877	c:869(3.98|10|25)*	-	17	-20.60
164_a	tggagaagcagggcacgtgca	21	02:20:00	MLOC_27099.1	404	294:312	c:304(3.70|1|7)*	-	16.5	-22.90
164_a	tggagaagcagggcacgtgca	21	02:20:00	MLOC_27099.2	292	182:200	c:192(3.56|1|7)*	-	16.5	-22.90
164_a	tggagaagcagggcacgtgca	21	02:20:00	MLOC_30690.1	686	567:585	c:577(4.24|1|7)*	-	16.5	-22.90
164_a	tggagaagcagggcacgtgca	21	02:20:00	MLOC_30690.2	710	591:609	c:601(4.76|1|7)*	-	16.5	-22.90
164_a	tggagaagcagggcacgtgca	21	01:21:00	MLOC_37399.1	2407	2237:2255	c:2246(13.17|1|36)*	-	17	-16.60
164_a	tggagaagcagggcacgtgca	21	01:21:00	MLOC_47794.11	809	383:406	c:396(3.53|4|7)*	-	16	-18.70
164_a	tggagaagcagggcacgtgca	21	01:21:00	MLOC_47794.3	726	383:406	c:396(3.74|4|7)*	-	16	-18.70
164_a	tggagaagcagggcacgtgca	21	01:21:00	MLOC_47794.5	835	383:406	c:396(3.72|4|7)*	-	16	-18.70
164_a	tggagaagcagggcacgtgca	21	01:21:00	MLOC_47794.9	1221	383:406	c:396(3.67|4|7)*	-	16	-18.70
164_a	tggagaagcagggcacgtgca	21	02:21:00	MLOC_52016.1	2265	2195:2214	c:2206(6.61|3|16)*	-	17	-21.00
164_a	tggagaagcagggcacgtgca	21	02:21:00	MLOC_52016.2	2471	2403:2422	c:2414(6.61|3|16)*	-	17	-21.00
164_a	tggagaagcagggcacgtgca	21	01:21:00	MLOC_52082.2	2152	1439:1459	c:1450(3.49|6|11)*	-	15.5	-22.30
164_a	tggagaagcagggcacgtgca	21	01:21:00	MLOC_52149.1	1086	1017:1035	c:1025(3.81|3|4)*	-	17.5	-21.90
164_a	tggagaagcagggcacgtgca	21	01:21:00	MLOC_53744.1	1634	1057:1077	c:1067(10.00|1|17)*	-	3	-39.40
164_a	tggagaagcagggcacgtgca	21	01:21:00	MLOC_54623.1	1007	852:873	c:863(4.01|2|6)*	-	13	-22.30
164_a	tggagaagcagggcacgtgca	21	01:21:00	MLOC_54940.1	6168	5897:5919	-	c:5910(3.90|4|6)+	16	-27.50
164_a	tggagaagcagggcacgtgca	21	01:21:00	MLOC_54940.2	5678	5407:5429	-	c:5420(3.90|4|6)+	16	-27.50
164_a	tggagaagcagggcacgtgca	21	01:21:00	MLOC_55271.1	3229	3079:3098	c:3089(3.75|4|6)*	-	18	-17.80
164_a	tggagaagcagggcacgtgca	21	01:21:00	MLOC_56254.1	2330	2060:2083	c:2073(6.85|1|16)*	-	13	-25.00
164_a	tggagaagcagggcacgtgca	21	01:21:00	MLOC_56254.2	1912	1697:1720	c:1710(6.89|1|16)*	-	13	-25.00
164_a	tggagaagcagggcacgtgca	21	01:21:00	MLOC_56254.3	1518	1331:1354	c:1344(6.78|1|16)*	-	13	-25.00
164_a	tggagaagcagggcacgtgca	21	01:21:00	MLOC_56293.4	2134	1934:1955	c:1945(5.05|10|18)*	-	13	-21.20
164_a	tggagaagcagggcacgtgca	21	01:21:00	MLOC_57634.1	1832	682:704	-	c:695(5.64|8|37)+	13.5	-16.80
164_a	tggagaagcagggcacgtgca	21	01:21:00	MLOC_58181.2	2296	1546:1567	c:1558(3.65|3|3)*	c:1559(3.65|3|3)+	18	-19.20
164_a	tggagaagcagggcacgtgca	21	01:21:00	MLOC_58751.1	1954	1264:1287	c:1277(13.02|4|44)*	c:1278(3.55|8|12)+	17.5	-19.00
164_a	tggagaagcagggcacgtgca	21	03:21:00	MLOC_60842.2	2578	2428:2447	-	c:2441(4.33|10|11)+	17.5	-19.00
164_a	tggagaagcagggcacgtgca	21	01:21:00	MLOC_61273.2	1005	936:957	c:948(8.89|4|18)*	-	17	-19.00
164_a	tggagaagcagggcacgtgca	21	01:21:00	MLOC_62134.2	2050	1989:2010	c:2000(6.20|4|18)*	-	17.5	-20.80
164_a	tggagaagcagggcacgtgca	21	01:21:00	MLOC_62134.3	2040	1979:2000	c:1990(6.20|4|18)*	-	17.5	-20.80
164_a	tggagaagcagggcacgtgca	21	01:21:00	MLOC_62134.4	2046	1985:2006	c:1996(6.20|4|18)*	-	17.5	-20.80
164_a	tggagaagcagggcacgtgca	21	01:21:00	MLOC_62134.5	2046	1985:2006	c:1996(6.20|4|18)*	-	17.5	-20.80
164_a	tggagaagcagggcacgtgca	21	01:21:00	MLOC_62134.6	1982	1913:1934	c:1924(4.79|7|18)*	-	17.5	-20.80
164_a	tggagaagcagggcacgtgca	21	01:21:00	MLOC_62134.7	1151	1082:1103	c:1093(4.67|7|18)*	-	17.5	-20.80
164_a	tggagaagcagggcacgtgca	21	01:21:00	MLOC_64240.2	1322	796:816	c:806(29.53|1|97)*	-	3	-39.40
164_a	tggagaagcagggcacgtgca	21	01:21:00	MLOC_64240.3	929	437:457	c:447(28.62|1|97)*	-	3	-39.40
164_a	tggagaagcagggcacgtgca	21	01:21:00	MLOC_64374.4	2117	1788:1807	c:1799(6.05|10|161)*	c:1800(6.50|6|173)+	17.5	-20.30
164_a	tggagaagcagggcacgtgca	21	01:21:00	MLOC_65217.2	847	638:659	c:651(6.63|3|18)*	-	18	-18.60
164_a	tggagaagcagggcacgtgca	21	01:21:00	MLOC_65217.3	771	574:595	c:587(6.62|3|18)*	-	18	-18.60
164_a	tggagaagcagggcacgtgca	21	01:21:00	MLOC_66689.1	398	260:280	-	c:272(3.59|9|38)+	15.5	-17.00
164_a	tggagaagcagggcacgtgca	21	01:21:00	MLOC_66919.1	1507	1278:1300	c:1291(29.91|1|140)*	c:1292(11.96|5|56)+	15.5	-21.80
164_a	tggagaagcagggcacgtgca	21	01:21:00	MLOC_66919.3	1313	1163:1185	c:1176(32.15|1|140)*	c:1177(12.86|5|56)+	15.5	-21.80
164_a	tggagaagcagggcacgtgca	21	01:21:00	MLOC_66919.4	657	426:448	c:439(22.94|1|140)*	c:440(9.18|5|56)+	15.5	-21.80
164_a	tggagaagcagggcacgtgca	21	02:21:00	MLOC_71498.1	2545	2047:2065	-	c:2058(3.26|10|8)+	16	-21.90
164_a	tggagaagcagggcacgtgca	21	02:21:00	MLOC_71498.4	2102	1848:1866	-	c:1859(3.87|9|8)+	16	-21.90
164_a	tggagaagcagggcacgtgca	21	01:21:00	MLOC_72897.1	2163	2039:2058	c:2049(5.90|3|9)*	-	18	-18.10
164_a	tggagaagcagggcacgtgca	21	01:21:00	MLOC_74277.2	941	300:320	c:310(4.11|1|5)*	-	5	-38.10
164_a	tggagaagcagggcacgtgca	21	01:21:00	MLOC_74279.1	1515	1084:1105	c:1096(3.59|3|5)*	c:1097(25.12|1|35)+	17	-14.70
164_a	tggagaagcagggcacgtgca	21	01:21:00	MLOC_74624.1	2175	2100:2122	c:2112(4.25|7|15)*	-	16	-21.40
164_a	tggagaagcagggcacgtgca	21	01:21:00	MLOC_78802.1	1592	1117:1135	-	c:1126(3.68|3|7)+	18	-17.20
166_1	tcggaccaggcttcattcctt	21	01:19:00	MLOC_14862.1	2925	2643:2661	c:2652(3.68|1|5)*	-	6	-33.90
166_1	tcggaccaggcttcattcctt	21	01:19:00	MLOC_33002.1	684	591:610	-	c:601(17.49|1|37)+	15	-24.30
166_1	tcggaccaggcttcattcctt	21	01:20:00	MLOC_33456.1	658	568:586	c:576(3.79|1|4)*	-	17.5	-21.00
166_1	tcggaccaggcttcattcctt	21	02:21:00	MLOC_34470.1	1350	703:723	c:715(4.78|8|17)*	c:716(7.88|3|28)+	16	-23.30
166_1	tcggaccaggcttcattcctt	21	02:17:00	MLOC_39451.2	1206	1168:1183	c:1175(3.20|8|7)*	-	18	-19.50
166_1	tcggaccaggcttcattcctt	21	01:20:00	MLOC_45047.1	2386	1811:1829	-	c:1821(5.00|5|12)+	17	-22.00
166_1	tcggaccaggcttcattcctt	21	01:20:00	MLOC_45047.2	2268	1811:1829	-	c:1821(4.97|5|12)+	17	-22.00
166_1	tcggaccaggcttcattcctt	21	01:21:00	MLOC_50364.1	2918	1944:1966	c:1956(3.76|7|8)*	-	5	-38.50
166_1	tcggaccaggcttcattcctt	21	01:19:00	MLOC_52337.1	1426	877:895	-	c:886(4.26|1|7)+	18	-18.30
166_1	tcggaccaggcttcattcctt	21	01:19:00	MLOC_52337.2	1423	1003:1021	-	c:1012(4.26|1|7)+	18	-18.30
166_1	tcggaccaggcttcattcctt	21	01:19:00	MLOC_54206.2	1800	1629:1649	-	c:1641(3.53|3|6)+	17	-23.30
166_1	tcggaccaggcttcattcctt	21	01:19:00	MLOC_54206.3	1529	1428:1448	-	c:1440(4.02|2|6)+	17	-23.30
166_1	tcggaccaggcttcattcctt	21	01:20:00	MLOC_61603.1	3208	970:990	c:980(13.74|7|53)*	-	4	-38.10
166_1	tcggaccaggcttcattcctt	21	01:20:00	MLOC_61603.2	3520	970:990	c:980(13.69|7|53)*	-	4	-38.10
166_1	tcggaccaggcttcattcctt	21	01:20:00	MLOC_61603.3	3152	1036:1056	c:1046(20.94|2|53)*	-	4	-38.10
166_1	tcggaccaggcttcattcctt	21	01:20:00	MLOC_61603.4	3251	1152:1172	c:1162(24.07|1|53)*	-	4	-38.10
166_1	tcggaccaggcttcattcctt	21	01:20:00	MLOC_61603.5	3199	1012:1032	c:1022(23.66|1|53)*	-	4	-38.10
166_1	tcggaccaggcttcattcctt	21	02:21:00	MLOC_65509.4	2930	2841:2860	c:2852(3.43|5|6)*	-	14	-25.80
166_1	tcggaccaggcttcattcctt	21	01:20:00	MLOC_74153.1	1428	1276:1297	-	c:1288(3.98|5|12)+	11.5	-25.90
166_1	tcggaccaggcttcattcctt	21	01:20:00	MLOC_79063.3	1999	146:166	c:156(3.34|1|10)*	-	4	-38.10
166_2	tcggaccaggcttcaatccct	21	01:19:00	MLOC_14862.1	2925	2643:2661	c:2652(3.68|1|5)*	-	7.5	-30.00
166_2	tcggaccaggcttcaatccct	21	01:19:00	MLOC_33002.1	684	591:610	-	c:601(17.49|1|37)+	16.5	-20.40
166_2	tcggaccaggcttcaatccct	21	01:21:00	MLOC_33456.1	658	568:586	c:576(3.79|1|4)*	-	18	-22.90
166_2	tcggaccaggcttcaatccct	21	02:21:00	MLOC_34470.1	1350	704:723	c:715(4.78|8|17)*	c:716(7.88|3|28)+	15.5	-25.70
166_2	tcggaccaggcttcaatccct	21	01:21:00	MLOC_45047.1	2386	1811:1829	-	c:1821(5.00|5|12)+	17.5	-23.30
166_2	tcggaccaggcttcaatccct	21	01:21:00	MLOC_45047.2	2268	1811:1829	-	c:1821(4.97|5|12)+	17.5	-23.30
166_2	tcggaccaggcttcaatccct	21	01:21:00	MLOC_50364.1	2918	1943:1966	c:1956(3.76|7|8)*	-	8	-32.80
166_2	tcggaccaggcttcaatccct	21	01:21:00	MLOC_61603.1	3208	970:990	c:980(13.74|7|53)*	-	4.5	-37.20
166_2	tcggaccaggcttcaatccct	21	01:21:00	MLOC_61603.2	3520	970:990	c:980(13.69|7|53)*	-	4.5	-37.20
166_2	tcggaccaggcttcaatccct	21	01:21:00	MLOC_61603.3	3152	1036:1056	c:1046(20.94|2|53)*	-	4.5	-37.20
166_2	tcggaccaggcttcaatccct	21	01:21:00	MLOC_61603.4	3251	1152:1172	c:1162(24.07|1|53)*	-	4.5	-37.20
166_2	tcggaccaggcttcaatccct	21	01:21:00	MLOC_61603.5	3199	1012:1032	c:1022(23.66|1|53)*	-	4.5	-37.20
166_2	tcggaccaggcttcaatccct	21	02:19:00	MLOC_65509.4	2930	2843:2860	c:2852(3.43|5|6)*	-	17	-24.20
166_2	tcggaccaggcttcaatccct	21	02:21:00	MLOC_66945.1	2618	2481:2501	-	c:2494(14.09|1|30)+	17	-19.90
166_2	tcggaccaggcttcaatccct	21	01:21:00	MLOC_69930.1	2090	1912:1935	c:1925(15.45|3|363)*	-	17.5	-19.40
166_2	tcggaccaggcttcaatccct	21	01:21:00	MLOC_69930.2	1479	1305:1328	c:1318(14.92|3|363)*	-	17.5	-19.40
166_2	tcggaccaggcttcaatccct	21	01:21:00	MLOC_74153.1	1428	1276:1297	-	c:1288(3.98|5|12)+	12	-24.90
166_2	tcggaccaggcttcaatccct	21	01:21:00	MLOC_79063.3	1999	146:166	c:156(3.34|1|10)*	-	4.5	-37.20
166a	tcggaccaggcttcattcccc	21	01:19:00	MLOC_14862.1	2925	2643:2661	c:2652(3.68|1|5)*	-	6	-33.90
166a	tcggaccaggcttcattcccc	21	01:19:00	MLOC_33002.1	684	591:610	-	c:601(17.49|1|37)+	15	-24.30
166a	tcggaccaggcttcattcccc	21	02:21:00	MLOC_34470.1	1350	703:723	c:715(4.78|8|17)*	c:716(7.88|3|28)+	15.5	-25.30
166a	tcggaccaggcttcattcccc	21	02:17:00	MLOC_39451.2	1206	1168:1183	c:1175(3.20|8|7)*	-	18	-19.50
166a	tcggaccaggcttcattcccc	21	01:21:00	MLOC_45047.1	2386	1811:1829	-	c:1821(5.00|5|12)+	17.5	-23.00
166a	tcggaccaggcttcattcccc	21	01:21:00	MLOC_45047.2	2268	1811:1829	-	c:1821(4.97|5|12)+	17.5	-23.00
166a	tcggaccaggcttcattcccc	21	01:20:00	MLOC_50364.1	2918	1946:1966	c:1956(3.76|7|8)*	-	7.5	-36.30
166a	tcggaccaggcttcattcccc	21	01:21:00	MLOC_51649.2	1270	1156:1178	-	c:1170(3.06|4|3)+	17	-19.40
166a	tcggaccaggcttcattcccc	21	01:19:00	MLOC_52337.1	1426	877:895	-	c:886(4.26|1|7)+	18	-18.30
166a	tcggaccaggcttcattcccc	21	01:19:00	MLOC_52337.2	1423	1003:1021	-	c:1012(4.26|1|7)+	18	-18.30
166a	tcggaccaggcttcattcccc	21	01:19:00	MLOC_54206.2	1800	1629:1649	-	c:1641(3.53|3|6)+	17	-23.30
166a	tcggaccaggcttcattcccc	21	01:19:00	MLOC_54206.3	1529	1428:1448	-	c:1440(4.02|2|6)+	17	-23.30
166a	tcggaccaggcttcattcccc	21	01:20:00	MLOC_61603.1	3208	970:990	c:980(13.74|7|53)*	-	4	-37.70
166a	tcggaccaggcttcattcccc	21	01:20:00	MLOC_61603.2	3520	970:990	c:980(13.69|7|53)*	-	4	-37.70
166a	tcggaccaggcttcattcccc	21	01:20:00	MLOC_61603.3	3152	1036:1056	c:1046(20.94|2|53)*	-	4	-37.70
166a	tcggaccaggcttcattcccc	21	01:20:00	MLOC_61603.4	3251	1152:1172	c:1162(24.07|1|53)*	-	4	-37.70
166a	tcggaccaggcttcattcccc	21	01:20:00	MLOC_61603.5	3199	1012:1032	c:1022(23.66|1|53)*	-	4	-37.70
166a	tcggaccaggcttcattcccc	21	02:19:00	MLOC_65509.4	2930	2843:2860	c:2852(3.43|5|6)*	-	16	-25.50
166a	tcggaccaggcttcattcccc	21	01:21:00	MLOC_74153.1	1428	1276:1297	-	c:1288(3.98|5|12)+	9	-26.60
166a	tcggaccaggcttcattcccc	21	01:20:00	MLOC_79063.3	1999	146:166	c:156(3.34|1|10)*	-	4	-37.70
166a-5p	ggaatgttgtctggttcaagg	21	03:21:00	MLOC_15403.1	1749	1388:1408	c:1401(5.55|1|8)*	-	17.5	-16.00
166a-5p	ggaatgttgtctggttcaagg	21	03:21:00	MLOC_17220.1	1319	963:982	-	c:976(6.47|8|94)+	14.5	-17.30
166a-5p	ggaatgttgtctggttcaagg	21	01:18:00	MLOC_19292.1	656	449:467	c:457(4.65|8|50)*	-	18	-17.90
166a-5p	ggaatgttgtctggttcaagg	21	01:21:00	MLOC_21276.1	1299	1239:1258	c:1249(3.12|8|7)*	-	16.5	-13.50
166a-5p	ggaatgttgtctggttcaagg	21	01:21:00	MLOC_21276.2	1074	761:780	c:771(3.23|7|7)*	-	16.5	-13.50
166a-5p	ggaatgttgtctggttcaagg	21	01:21:00	MLOC_22342.1	2578	2416:2436	c:2427(3.82|1|5)*	-	15.5	-17.70
166a-5p	ggaatgttgtctggttcaagg	21	01:21:00	MLOC_22342.10	3103	2993:3013	c:3004(4.00|1|5)*	-	15.5	-17.70
166a-5p	ggaatgttgtctggttcaagg	21	01:21:00	MLOC_22342.12	3294	3204:3224	c:3215(4.01|1|5)*	-	15.5	-17.70
166a-5p	ggaatgttgtctggttcaagg	21	01:21:00	MLOC_22342.13	3153	3017:3037	c:3028(3.87|1|5)*	-	15.5	-17.70
166a-5p	ggaatgttgtctggttcaagg	21	01:21:00	MLOC_22342.14	3178	2503:2523	c:2514(3.51|1|5)*	-	15.5	-17.70
166a-5p	ggaatgttgtctggttcaagg	21	01:21:00	MLOC_22342.16	3765	3646:3666	c:3657(4.02|1|5)*	-	15.5	-17.70
166a-5p	ggaatgttgtctggttcaagg	21	01:21:00	MLOC_22342.6	2657	2538:2558	c:2549(3.95|1|5)*	-	15.5	-17.70
166a-5p	ggaatgttgtctggttcaagg	21	01:21:00	MLOC_22342.7	3307	3188:3208	c:3199(4.01|1|5)*	-	15.5	-17.70
166a-5p	ggaatgttgtctggttcaagg	21	01:21:00	MLOC_22342.8	3252	3133:3153	c:3144(3.95|1|5)*	-	15.5	-17.70
166a-5p	ggaatgttgtctggttcaagg	21	01:21:00	MLOC_22342.9	2289	2181:2201	c:2192(4.01|1|5)*	-	15.5	-17.70
166a-5p	ggaatgttgtctggttcaagg	21	01:21:00	MLOC_34978.1	522	200:221	c:213(3.41|7|10)*	-	18	-14.50
166a-5p	ggaatgttgtctggttcaagg	21	03:21:00	MLOC_37671.1	1407	1141:1160	c:1153(3.85|5|9)*	-	17.5	-19.10
166a-5p	ggaatgttgtctggttcaagg	21	01:21:00	MLOC_43049.1	1631	1363:1382	c:1374(4.32|10|23)*	-	17	-18.10
166a-5p	ggaatgttgtctggttcaagg	21	01:18:00	MLOC_44411.1	1150	546:563	c:554(4.27|9|19)*	-	17.5	-14.30
166a-5p	ggaatgttgtctggttcaagg	21	01:21:00	MLOC_51326.1	920	673:695	c:685(4.04|4|23)*	c:686(3.34|5|19)+	15.5	-13.10
166a-5p	ggaatgttgtctggttcaagg	21	01:21:00	MLOC_51326.2	563	316:338	c:328(3.87|4|23)*	c:329(3.20|5|19)+	15.5	-13.10
166a-5p	ggaatgttgtctggttcaagg	21	03:21:00	MLOC_55589.6	4401	4006:4025	c:4018(3.25|4|6)*	-	16.5	-19.20
166a-5p	ggaatgttgtctggttcaagg	21	03:21:00	MLOC_55589.7	2283	1888:1907	c:1900(3.02|4|6)*	-	16.5	-19.20
166a-5p	ggaatgttgtctggttcaagg	21	03:21:00	MLOC_55589.9	4534	4147:4166	c:4159(3.24|4|6)*	-	16.5	-19.20
166a-5p	ggaatgttgtctggttcaagg	21	01:21:00	MLOC_61818.2	1825	1727:1747	c:1737(4.44|3|4)*	-	16.5	-14.00
166a-5p	ggaatgttgtctggttcaagg	21	01:21:00	MLOC_62557.1	1892	1596:1617	-	c:1609(3.12|1|3)+	18	-18.90
166a-5p	ggaatgttgtctggttcaagg	21	01:21:00	MLOC_62557.5	911	615:636	-	c:628(3.09|1|3)+	18	-18.90
166a-5p	ggaatgttgtctggttcaagg	21	01:17:00	MLOC_71333.3	2157	2110:2127	-	c:2118(3.11|2|4)+	17.5	-14.80
166a-5p	ggaatgttgtctggttcaagg	21	01:17:00	MLOC_71333.4	1708	1666:1683	-	c:1674(3.12|2|4)+	17.5	-14.80
166a-5p	ggaatgttgtctggttcaagg	21	01:21:00	MLOC_73589.2	595	303:325	-	c:317(3.20|2|4)+	17.5	-16.30
166a-5p	ggaatgttgtctggttcaagg	21	01:21:00	MLOC_76112.1	1956	1801:1823	c:1813(12.65|4|55)*	-	18	-18.40
166a-5p	ggaatgttgtctggttcaagg	21	01:21:00	MLOC_76112.2	2031	1881:1903	c:1893(12.66|4|55)*	-	18	-18.40
166a-5p	ggaatgttgtctggttcaagg	21	01:21:00	MLOC_76112.3	1334	1184:1206	c:1196(12.57|4|55)*	-	18	-18.40
166a-5p	ggaatgttgtctggttcaagg	21	01:21:00	MLOC_76112.4	1992	1842:1864	c:1854(12.69|4|55)*	-	18	-18.40
166a-5p	ggaatgttgtctggttcaagg	21	01:21:00	MLOC_76112.5	1279	1197:1219	c:1209(14.82|4|55)*	-	18	-18.40
166a-5p	ggaatgttgtctggttcaagg	21	01:18:00	MLOC_80711.1	4907	4667:4685	c:4676(5.13|6|10)*	-	17.5	-14.70
166a-5p	ggaatgttgtctggttcaagg	21	01:18:00	MLOC_80711.2	1225	1159:1177	c:1168(5.18|6|10)*	-	17.5	-14.70
166g-5p	gaatgttgtctggttggagac	21	02:20:00	MLOC_11294.1	692	360:378	c:370(11.84|2|49)*	c:371(5.07|4|21)+	17	-15.30
166g-5p	gaatgttgtctggttggagac	21	02:21:00	MLOC_11530.1	3887	3518:3538	c:3530(3.98|9|8)*	c:3531(4.47|8|9)+	16	-17.40
166g-5p	gaatgttgtctggttggagac	21	01:20:00	MLOC_14307.3	1807	1764:1783	c:1773(25.34|1|26)*	-	15.5	-16.10
166g-5p	gaatgttgtctggttggagac	21	01:20:00	MLOC_14307.4	1971	1928:1947	c:1937(25.38|1|26)*	-	15.5	-16.10
166g-5p	gaatgttgtctggttggagac	21	01:20:00	MLOC_14307.5	1893	1814:1833	c:1823(6.91|5|26)*	-	15.5	-16.10
166g-5p	gaatgttgtctggttggagac	21	03:21:00	MLOC_14470.1	3362	3152:3171	c:3164(4.25|8|11)*	-	15	-14.70
166g-5p	gaatgttgtctggttggagac	21	03:21:00	MLOC_14470.2	3332	3172:3191	c:3184(4.26|8|11)*	-	15	-14.70
166g-5p	gaatgttgtctggttggagac	21	03:21:00	MLOC_14470.3	5712	5565:5584	c:5577(4.22|7|11)*	-	15	-14.70
166g-5p	gaatgttgtctggttggagac	21	03:21:00	MLOC_14470.4	3188	3057:3076	c:3069(4.40|7|11)*	-	15	-14.70
166g-5p	gaatgttgtctggttggagac	21	02:20:00	MLOC_15403.1	1749	1389:1408	-	c:1401(5.55|1|8)+	15.5	-17.60
166g-5p	gaatgttgtctggttggagac	21	01:21:00	MLOC_18391.1	825	52:73	c:63(4.11|3|8)*	-	15.5	-13.70
166g-5p	gaatgttgtctggttggagac	21	01:20:00	MLOC_21276.1	1299	1237:1258	-	c:1249(3.12|8|7)+	17	-16.20
166g-5p	gaatgttgtctggttggagac	21	01:20:00	MLOC_21276.2	1074	759:780	-	c:771(3.23|7|7)+	17	-16.20
166g-5p	gaatgttgtctggttggagac	21	03:21:00	MLOC_3255.1	1969	1831:1849	c:1842(3.07|6|4)*	-	15.5	-18.50
166g-5p	gaatgttgtctggttggagac	21	02:18:00	MLOC_36414.2	1315	1162:1178	c:1170(3.55|5|7)*	-	16	-21.10
166g-5p	gaatgttgtctggttggagac	21	02:18:00	MLOC_36414.3	1105	943:959	c:951(3.44|6|7)*	-	16	-21.10
166g-5p	gaatgttgtctggttggagac	21	01:20:00	MLOC_38475.1	1849	1408:1427	c:1417(8.42|5|27)*	-	16	-15.70
166g-5p	gaatgttgtctggttggagac	21	01:20:00	MLOC_38475.2	2194	1752:1772	c:1762(8.42|5|27)*	-	16	-15.70
166g-5p	gaatgttgtctggttggagac	21	01:19:00	MLOC_43575.1	1722	1466:1485	c:1476(4.99|9|41)*	-	17.5	-13.50
166g-5p	gaatgttgtctggttggagac	21	01:19:00	MLOC_43575.2	2810	2554:2573	c:2564(4.96|9|41)*	-	17.5	-13.50
166g-5p	gaatgttgtctggttggagac	21	01:19:00	MLOC_43575.3	1463	1207:1226	c:1217(5.02|9|41)*	-	17.5	-13.50
166g-5p	gaatgttgtctggttggagac	21	01:19:00	MLOC_43575.4	1506	1266:1285	c:1276(5.02|9|41)*	-	17.5	-13.50
166g-5p	gaatgttgtctggttggagac	21	01:19:00	MLOC_43575.5	1493	1253:1272	c:1263(5.02|9|41)*	-	17.5	-13.50
166g-5p	gaatgttgtctggttggagac	21	01:19:00	MLOC_43575.6	1301	1091:1110	c:1101(4.97|9|41)*	-	17.5	-13.50
166g-5p	gaatgttgtctggttggagac	21	01:19:00	MLOC_43575.7	1510	1396:1415	c:1406(4.39|9|41)*	-	17.5	-13.50
166g-5p	gaatgttgtctggttggagac	21	03:21:00	MLOC_44091.1	1485	1214:1234	-	c:1228(4.12|7|18)+	18	-16.10
166g-5p	gaatgttgtctggttggagac	21	02:19:00	MLOC_44871.1	1936	1810:1826	-	c:1819(3.33|1|5)+	16.5	-14.50
166g-5p	gaatgttgtctggttggagac	21	02:19:00	MLOC_44871.2	2457	2331:2347	-	c:2340(3.21|1|5)+	16.5	-14.50
166g-5p	gaatgttgtctggttggagac	21	01:19:00	MLOC_4847.1	1659	1555:1573	c:1563(4.00|6|10)*	-	18	-16.90
166g-5p	gaatgttgtctggttggagac	21	01:19:00	MLOC_4847.2	1618	1514:1532	c:1522(3.96|6|10)*	-	18	-16.90
166g-5p	gaatgttgtctggttggagac	21	01:19:00	MLOC_4847.3	1762	1658:1676	c:1666(3.87|7|10)*	-	18	-16.90
166g-5p	gaatgttgtctggttggagac	21	01:21:00	MLOC_55536.1	6001	5777:5799	c:5789(4.32|3|6)*	-	12.5	-24.30
166g-5p	gaatgttgtctggttggagac	21	02:20:00	MLOC_55589.6	4401	4006:4025	-	c:4018(3.25|4|6)+	13.5	-24.30
166g-5p	gaatgttgtctggttggagac	21	02:20:00	MLOC_55589.7	2283	1888:1907	-	c:1900(3.02|4|6)+	13.5	-24.30
166g-5p	gaatgttgtctggttggagac	21	02:20:00	MLOC_55589.9	4534	4147:4166	-	c:4159(3.24|4|6)+	13.5	-24.30
166g-5p	gaatgttgtctggttggagac	21	01:19:00	MLOC_56389.1	3464	3415:3433	c:3424(4.02|6|2)*	c:3425(4.02|6|2)+	16	-14.10
166g-5p	gaatgttgtctggttggagac	21	02:21:00	MLOC_56839.1	962	848:867	c:859(4.07|1|5)*	-	18	-19.30
166g-5p	gaatgttgtctggttggagac	21	01:20:00	MLOC_57499.3	3523	3207:3227	-	c:3218(3.13|1|4)+	17.5	-17.40
166g-5p	gaatgttgtctggttggagac	21	01:20:00	MLOC_57499.4	3539	3224:3244	-	c:3235(3.13|1|4)+	17.5	-17.40
166g-5p	gaatgttgtctggttggagac	21	01:20:00	MLOC_57499.5	3579	3332:3352	-	c:3343(3.38|1|4)+	17.5	-17.40
166g-5p	gaatgttgtctggttggagac	21	02:21:00	MLOC_57575.4	1544	1267:1289	c:1281(5.58|8|21)*	-	17.5	-20.40
166g-5p	gaatgttgtctggttggagac	21	02:20:00	MLOC_5891.6	1924	1500:1518	c:1510(4.09|5|4)*	-	16.5	-16.70
166g-5p	gaatgttgtctggttggagac	21	04:21:00	MLOC_59693.1	2388	1899:1917	c:1911(4.65|6|11)*	-	18	-24.20
166g-5p	gaatgttgtctggttggagac	21	01:21:00	MLOC_60185.1	2547	2234:2256	c:2246(8.86|4|40)*	-	16	-19.30
166g-5p	gaatgttgtctggttggagac	21	01:21:00	MLOC_60185.2	2458	2208:2230	c:2220(8.72|4|40)*	-	16	-19.30
166g-5p	gaatgttgtctggttggagac	21	01:21:00	MLOC_60445.1	1671	1519:1539	c:1529(3.16|8|25)*	-	14.5	-21.10
166g-5p	gaatgttgtctggttggagac	21	01:21:00	MLOC_60445.2	1573	1421:1441	c:1431(3.15|8|25)*	-	14.5	-21.10
166g-5p	gaatgttgtctggttggagac	21	01:21:00	MLOC_60445.3	1555	1395:1415	c:1405(3.15|8|25)*	-	14.5	-21.10
166g-5p	gaatgttgtctggttggagac	21	01:21:00	MLOC_60445.4	1641	1481:1501	c:1491(3.16|8|25)*	-	14.5	-21.10
166g-5p	gaatgttgtctggttggagac	21	01:21:00	MLOC_60445.8	1433	1249:1269	c:1259(3.15|8|25)*	-	14.5	-21.10
166g-5p	gaatgttgtctggttggagac	21	02:19:00	MLOC_64240.2	1322	1073:1090	c:1082(3.35|8|11)*	c:1083(4.26|7|14)+	12	-19.20
166g-5p	gaatgttgtctggttggagac	21	02:19:00	MLOC_64240.3	929	714:731	c:723(3.25|7|11)*	c:724(4.13|6|14)+	12	-19.20
166g-5p	gaatgttgtctggttggagac	21	03:21:00	MLOC_64339.1	3466	3347:3367	-	c:3361(3.43|4|5)+	14.5	-23.10
166g-5p	gaatgttgtctggttggagac	21	03:21:00	MLOC_64339.2	3007	2889:2909	-	c:2903(3.43|4|5)+	14.5	-23.10
166g-5p	gaatgttgtctggttggagac	21	03:21:00	MLOC_64339.3	2261	2072:2092	-	c:2086(3.21|5|5)+	14.5	-23.10
166g-5p	gaatgttgtctggttggagac	21	03:21:00	MLOC_64339.4	1503	1306:1326	-	c:1320(3.17|5|5)+	14.5	-23.10
166g-5p	gaatgttgtctggttggagac	21	01:21:00	MLOC_64391.1	1412	964:984	c:975(3.21|9|4)*	-	15	-16.60
166g-5p	gaatgttgtctggttggagac	21	02:21:00	MLOC_65311.2	1055	912:931	-	c:924(4.63|10|40)+	16.5	-17.50
166g-5p	gaatgttgtctggttggagac	21	02:21:00	MLOC_65828.3	2101	1828:1846	c:1838(3.10|4|4)*	-	18	-15.30
166g-5p	gaatgttgtctggttggagac	21	01:21:00	MLOC_67779.3	4292	4062:4085	c:4075(3.37|9|8)*	-	18	-14.30
166g-5p	gaatgttgtctggttggagac	21	01:21:00	MLOC_69931.1	2620	2576:2597	-	c:2588(3.23|7|4)+	17.5	-12.50
166g-5p	gaatgttgtctggttggagac	21	01:21:00	MLOC_71339.1	1088	811:832	-	c:824(6.07|4|38)+	18	-16.00
166g-5p	gaatgttgtctggttggagac	21	01:21:00	MLOC_72644.1	2640	2597:2619	c:2609(8.62|1|14)*	c:2610(4.31|2|7)+	16.5	-17.50
166g-5p	gaatgttgtctggttggagac	21	01:19:00	MLOC_72914.1	1342	1082:1100	-	c:1092(3.78|4|8)+	17.5	-16.30
166g-5p	gaatgttgtctggttggagac	21	01:19:00	MLOC_72914.2	835	611:629	-	c:621(5.01|2|8)+	17.5	-16.30
166g-5p	gaatgttgtctggttggagac	21	02:19:00	MLOC_74711.1	2792	2653:2670	c:2662(5.13|6|11)*	-	16.5	-12.30
166g-5p	gaatgttgtctggttggagac	21	02:19:00	MLOC_74711.2	1693	1630:1647	c:1639(5.70|5|11)*	-	16.5	-12.30
167_1	tgaagctgccagcatgatcta	21	01:19:00	MLOC_10208.1	768	634:652	c:643(4.12|4|12)*	-	14.5	-15.70
167_1	tgaagctgccagcatgatcta	21	01:19:00	MLOC_10208.2	715	604:622	c:613(4.22|4|12)*	-	14.5	-15.70
167_1	tgaagctgccagcatgatcta	21	01:20:00	MLOC_10967.1	2723	2480:2499	c:2490(6.91|2|15)*	c:2491(8.75|1|19)+	16.5	-22.00
167_1	tgaagctgccagcatgatcta	21	01:20:00	MLOC_10967.2	2797	2554:2573	c:2564(6.91|2|15)*	c:2565(8.75|1|19)+	16.5	-22.00
167_1	tgaagctgccagcatgatcta	21	01:20:00	MLOC_18895.14	1617	1350:1370	-	c:1361(9.98|1|1)+	17	-16.70
167_1	tgaagctgccagcatgatcta	21	02:21:00	MLOC_20413.1	909	709:729	c:720(13.62|1|20)*	-	14.5	-31.00
167_1	tgaagctgccagcatgatcta	21	01:21:00	MLOC_3823.1	3273	2869:2889	-	c:2881(3.21|4|5)+	15	-22.40
167_1	tgaagctgccagcatgatcta	21	01:21:00	MLOC_3823.2	3129	2725:2745	-	c:2737(3.21|4|5)+	15	-22.40
167_1	tgaagctgccagcatgatcta	21	01:21:00	MLOC_3823.3	1236	883:903	-	c:895(3.19|4|5)+	15	-22.40
167_1	tgaagctgccagcatgatcta	21	01:21:00	MLOC_43076.1	609	356:376	-	c:368(3.41|5|5)+	12.5	-20.80
167_1	tgaagctgccagcatgatcta	21	01:19:00	MLOC_4484.1	796	445:462	-	c:454(4.72|6|65)+	15	-24.20
167_1	tgaagctgccagcatgatcta	21	01:21:00	MLOC_50278.3	1979	1938:1958	-	c:1949(4.60|2|8)+	17.5	-15.60
167_1	tgaagctgccagcatgatcta	21	01:21:00	MLOC_57533.8	1326	1170:1189	-	c:1180(4.49|6|13)+	14.5	-20.20
167_1	tgaagctgccagcatgatcta	21	02:21:00	MLOC_58330.1	4150	3464:3483	c:3475(5.06|9|36)*	-	8	-31.00
167_1	tgaagctgccagcatgatcta	21	02:21:00	MLOC_58330.2	4281	3598:3617	c:3609(5.06|9|36)*	-	8	-31.00
167_1	tgaagctgccagcatgatcta	21	02:21:00	MLOC_58330.3	3686	3133:3152	c:3144(5.85|7|36)*	-	8	-31.00
167_1	tgaagctgccagcatgatcta	21	02:21:00	MLOC_58330.4	3113	2898:2917	c:2909(20.52|1|36)*	-	8	-31.00
167_1	tgaagctgccagcatgatcta	21	02:21:00	MLOC_58330.5	2656	2529:2548	c:2540(20.44|1|36)*	-	8	-31.00
167_1	tgaagctgccagcatgatcta	21	02:21:00	MLOC_58330.6	6021	5806:5825	c:5817(18.75|1|36)*	-	8	-31.00
167_1	tgaagctgccagcatgatcta	21	02:21:00	MLOC_63938.2	2669	2123:2142	c:2134(15.94|3|52)*	-	8	-30.90
167_1	tgaagctgccagcatgatcta	21	02:21:00	MLOC_63938.3	2584	2060:2079	c:2071(16.37|3|52)*	-	8	-30.90
167_1	tgaagctgccagcatgatcta	21	01:19:00	MLOC_9891.3	2664	1203:1223	-	c:1214(3.47|3|2)+	17.5	-18.30
167_2	tgaagctgccagcatgatctg	21	01:19:00	MLOC_10208.1	768	634:652	c:643(4.12|4|12)*	-	14.5	-15.70
167_2	tgaagctgccagcatgatctg	21	01:19:00	MLOC_10208.2	715	604:622	c:613(4.22|4|12)*	-	14.5	-15.70
167_2	tgaagctgccagcatgatctg	21	01:20:00	MLOC_10967.1	2723	2480:2499	c:2490(6.91|2|15)*	c:2491(8.75|1|19)+	16.5	-22.00
167_2	tgaagctgccagcatgatctg	21	01:20:00	MLOC_10967.2	2797	2554:2573	c:2564(6.91|2|15)*	c:2565(8.75|1|19)+	16.5	-22.00
167_2	tgaagctgccagcatgatctg	21	01:20:00	MLOC_18895.14	1617	1350:1370	-	c:1361(9.98|1|1)+	17	-16.70
167_2	tgaagctgccagcatgatctg	21	02:21:00	MLOC_20413.1	909	709:729	c:720(13.62|1|20)*	-	14.5	-31.10
167_2	tgaagctgccagcatgatctg	21	02:21:00	MLOC_37044.1	1711	1624:1643	-	c:1636(4.41|10|19)+	17.5	-13.20
167_2	tgaagctgccagcatgatctg	21	01:21:00	MLOC_3823.1	3273	2870:2889	-	c:2881(3.21|4|5)+	16.5	-22.00
167_2	tgaagctgccagcatgatctg	21	01:21:00	MLOC_3823.2	3129	2726:2745	-	c:2737(3.21|4|5)+	16.5	-22.00
167_2	tgaagctgccagcatgatctg	21	01:21:00	MLOC_3823.3	1236	884:903	-	c:895(3.19|4|5)+	16.5	-22.00
167_2	tgaagctgccagcatgatctg	21	01:21:00	MLOC_43076.1	609	356:376	-	c:368(3.41|5|5)+	12.5	-20.50
167_2	tgaagctgccagcatgatctg	21	01:19:00	MLOC_4484.1	796	445:462	-	c:454(4.72|6|65)+	15	-24.20
167_2	tgaagctgccagcatgatctg	21	01:21:00	MLOC_50278.3	1979	1938:1958	-	c:1949(4.60|2|8)+	17.5	-15.70
167_2	tgaagctgccagcatgatctg	21	01:21:00	MLOC_57533.8	1326	1171:1189	-	c:1180(4.49|6|13)+	16	-19.90
167_2	tgaagctgccagcatgatctg	21	02:21:00	MLOC_58330.1	4150	3464:3483	c:3475(5.06|9|36)*	-	8	-31.10
167_2	tgaagctgccagcatgatctg	21	02:21:00	MLOC_58330.2	4281	3598:3617	c:3609(5.06|9|36)*	-	8	-31.10
167_2	tgaagctgccagcatgatctg	21	02:21:00	MLOC_58330.3	3686	3133:3152	c:3144(5.85|7|36)*	-	8	-31.10
167_2	tgaagctgccagcatgatctg	21	02:21:00	MLOC_58330.4	3113	2898:2917	c:2909(20.52|1|36)*	-	8	-31.10
167_2	tgaagctgccagcatgatctg	21	02:21:00	MLOC_58330.5	2656	2529:2548	c:2540(20.44|1|36)*	-	8	-31.10
167_2	tgaagctgccagcatgatctg	21	02:21:00	MLOC_58330.6	6021	5806:5825	c:5817(18.75|1|36)*	-	8	-31.10
167_2	tgaagctgccagcatgatctg	21	02:21:00	MLOC_63938.2	2669	2123:2142	c:2134(15.94|3|52)*	-	8	-31.00
167_2	tgaagctgccagcatgatctg	21	02:21:00	MLOC_63938.3	2584	2060:2079	c:2071(16.37|3|52)*	-	8	-31.00
167_2	tgaagctgccagcatgatctg	21	01:21:00	MLOC_68815.1	1711	1046:1069	-	c:1060(9.62|1|39)+	16	-18.90
167_2	tgaagctgccagcatgatctg	21	01:19:00	MLOC_9891.3	2664	1203:1223	-	c:1214(3.47|3|2)+	17.5	-18.30
167b-3p	atcgtgctgtgacagtttcact	22	01:20:00	MLOC_10939.3	3206	2773:2793	-	c:2784(5.27|6|13)+	12	-24.50
167b-3p	atcgtgctgtgacagtttcact	22	01:20:00	MLOC_10939.4	3200	2767:2787	-	c:2778(5.27|6|13)+	12	-24.50
167b-3p	atcgtgctgtgacagtttcact	22	01:20:00	MLOC_10939.6	2362	2152:2172	-	c:2163(8.73|1|13)+	12	-24.50
167b-3p	atcgtgctgtgacagtttcact	22	01:20:00	MLOC_11203.5	2270	2200:2219	-	c:2211(7.99|3|20)+	16.5	-15.00
167b-3p	atcgtgctgtgacagtttcact	22	01:21:00	MLOC_13078.2	2143	1899:1920	c:1911(4.32|4|8)*	c:1912(3.24|5|6)+	18	-17.10
167b-3p	atcgtgctgtgacagtttcact	22	01:21:00	MLOC_13078.3	4352	4262:4283	c:4274(4.32|4|8)*	c:4275(3.24|5|6)+	18	-17.10
167b-3p	atcgtgctgtgacagtttcact	22	01:21:00	MLOC_15229.1	4428	4242:4262	c:4254(3.02|1|4)*	-	16	-18.90
167b-3p	atcgtgctgtgacagtttcact	22	01:19:00	MLOC_54850.4	1518	1068:1086	-	c:1078(3.34|6|5)+	13	-17.60
167b-3p	atcgtgctgtgacagtttcact	22	01:22:00	MLOC_55396.1	3880	1431:1453	-	c:1444(7.09|8|29)+	14.5	-15.00
167b-3p	atcgtgctgtgacagtttcact	22	01:22:00	MLOC_55396.2	3719	1425:1447	-	c:1438(11.68|1|29)+	14.5	-15.00
167b-3p	atcgtgctgtgacagtttcact	22	01:22:00	MLOC_55396.4	2291	1347:1369	-	c:1360(15.75|1|29)+	14.5	-15.00
167b-3p	atcgtgctgtgacagtttcact	22	01:22:00	MLOC_55396.5	4260	3232:3254	-	c:3245(15.11|1|29)+	14.5	-15.00
167b-3p	atcgtgctgtgacagtttcact	22	01:22:00	MLOC_55872.10	3174	2450:2468	-	c:2460(4.80|1|1)+	18	-19.10
167b-3p	atcgtgctgtgacagtttcact	22	01:22:00	MLOC_55872.3	2989	2265:2283	-	c:2275(4.89|1|1)+	18	-19.10
167b-3p	atcgtgctgtgacagtttcact	22	01:21:00	MLOC_5645.1	896	853:873	c:863(4.73|9|65)*	c:864(7.58|8|104)+	18	-12.00
167b-3p	atcgtgctgtgacagtttcact	22	01:21:00	MLOC_5645.2	603	558:578	c:568(5.08|9|65)*	c:569(8.13|7|104)+	18	-12.00
167b-3p	atcgtgctgtgacagtttcact	22	03:19:00	MLOC_58377.1	2091	1872:1888	-	c:1882(15.51|2|69)+	17	-24.40
167b-3p	atcgtgctgtgacagtttcact	22	03:19:00	MLOC_58377.2	2160	1964:1980	-	c:1974(16.45|2|69)+	17	-24.40
167b-3p	atcgtgctgtgacagtttcact	22	01:22:00	MLOC_63764.1	1525	1462:1484	-	c:1476(15.62|1|18)+	14.5	-12.70
167b-3p	atcgtgctgtgacagtttcact	22	01:22:00	MLOC_66112.1	2348	2248:2270	c:2261(8.76|1|17)*	c:2262(7.73|2|15)+	17.5	-18.30
167b-3p	atcgtgctgtgacagtttcact	22	01:22:00	MLOC_66112.2	1035	715:737	c:728(8.76|1|17)*	c:729(7.73|2|15)+	17.5	-18.30
167b-3p	atcgtgctgtgacagtttcact	22	01:22:00	MLOC_71242.1	864	551:573	c:563(3.15|9|16)*	-	16	-19.30
167h	tgaagctgccagcatgatctga	22	01:22:00	MLOC_10208.1	768	628:652	c:643(4.12|4|12)*	-	16.5	-16.10
167h	tgaagctgccagcatgatctga	22	01:22:00	MLOC_10208.2	715	598:622	c:613(4.22|4|12)*	-	16.5	-16.10
167h	tgaagctgccagcatgatctga	22	01:20:00	MLOC_10967.1	2723	2480:2499	c:2490(6.91|2|15)*	c:2491(8.75|1|19)+	18	-22.00
167h	tgaagctgccagcatgatctga	22	01:20:00	MLOC_10967.2	2797	2554:2573	c:2564(6.91|2|15)*	c:2565(8.75|1|19)+	18	-22.00
167h	tgaagctgccagcatgatctga	22	01:22:00	MLOC_11729.9	2362	261:281	-	c:273(4.88|3|1)+	13	-20.30
167h	tgaagctgccagcatgatctga	22	02:21:00	MLOC_20413.1	909	709:729	c:720(13.62|1|20)*	-	16	-31.10
167h	tgaagctgccagcatgatctga	22	01:22:00	MLOC_37514.1	1597	1154:1178	-	c:1168(4.02|3|7)+	17.5	-19.90
167h	tgaagctgccagcatgatctga	22	01:22:00	MLOC_37514.2	1624	1231:1255	-	c:1245(4.03|3|7)+	17.5	-19.90
167h	tgaagctgccagcatgatctga	22	01:21:00	MLOC_3823.1	3273	2870:2889	-	c:2881(3.21|4|5)+	18	-22.00
167h	tgaagctgccagcatgatctga	22	01:21:00	MLOC_3823.2	3129	2726:2745	-	c:2737(3.21|4|5)+	18	-22.00
167h	tgaagctgccagcatgatctga	22	01:21:00	MLOC_3823.3	1236	884:903	-	c:895(3.19|4|5)+	18	-22.00
167h	tgaagctgccagcatgatctga	22	01:21:00	MLOC_43076.1	609	356:376	-	c:368(3.41|5|5)+	14	-20.50
167h	tgaagctgccagcatgatctga	22	01:19:00	MLOC_4484.1	796	445:462	-	c:454(4.72|6|65)+	16.5	-24.20
167h	tgaagctgccagcatgatctga	22	01:21:00	MLOC_57533.8	1326	1171:1189	-	c:1180(4.49|6|13)+	17.5	-19.90
167h	tgaagctgccagcatgatctga	22	02:21:00	MLOC_58330.1	4150	3464:3483	c:3475(5.06|9|36)*	-	9.5	-31.10
167h	tgaagctgccagcatgatctga	22	02:21:00	MLOC_58330.2	4281	3598:3617	c:3609(5.06|9|36)*	-	9.5	-31.10
167h	tgaagctgccagcatgatctga	22	02:21:00	MLOC_58330.3	3686	3133:3152	c:3144(5.85|7|36)*	-	9.5	-31.10
167h	tgaagctgccagcatgatctga	22	02:21:00	MLOC_58330.4	3113	2898:2917	c:2909(20.52|1|36)*	-	9.5	-31.10
167h	tgaagctgccagcatgatctga	22	02:21:00	MLOC_58330.5	2656	2529:2548	c:2540(20.44|1|36)*	-	9.5	-31.10
167h	tgaagctgccagcatgatctga	22	02:21:00	MLOC_58330.6	6021	5806:5825	c:5817(18.75|1|36)*	-	9.5	-31.10
167h	tgaagctgccagcatgatctga	22	02:21:00	MLOC_63938.2	2669	2123:2142	c:2134(15.94|3|52)*	-	9.5	-31.00
167h	tgaagctgccagcatgatctga	22	02:21:00	MLOC_63938.3	2584	2060:2079	c:2071(16.37|3|52)*	-	9.5	-31.00
167h	tgaagctgccagcatgatctga	22	01:22:00	MLOC_68815.1	1711	1046:1069	-	c:1060(9.62|1|39)+	17.5	-20.10
169_1	tagccaaggatgacttgccgg	21	01:20:00	MLOC_11885.5	4935	4819:4839	c:4829(3.06|5|4)*	-	12	-20.20
169_1	tagccaaggatgacttgccgg	21	01:20:00	MLOC_24655.1	1105	730:749	c:740(58.98|1|358)*	-	10	-27.40
169_1	tagccaaggatgacttgccgg	21	01:20:00	MLOC_36554.1	1175	948:966	c:957(58.79|1|312)*	-	6	-30.60
169_1	tagccaaggatgacttgccgg	21	02:21:00	MLOC_39183.1	1898	1622:1642	c:1634(3.88|1|5)*	-	15	-24.20
169_1	tagccaaggatgacttgccgg	21	01:21:00	MLOC_42.1	1936	1568:1590	c:1580(3.74|3|6)*	-	17	-14.10
169_1	tagccaaggatgacttgccgg	21	01:21:00	MLOC_42.2	1917	1649:1671	c:1661(3.80|3|6)*	-	17	-14.10
169_1	tagccaaggatgacttgccgg	21	02:21:00	MLOC_43049.1	1631	923:941	-	c:934(5.26|5|28)+	16.5	-20.10
169_1	tagccaaggatgacttgccgg	21	02:21:00	MLOC_44990.1	983	831:852	c:844(4.69|8|134)*	c:845(4.62|10|132)+	18	-27.20
169_1	tagccaaggatgacttgccgg	21	01:19:00	MLOC_53297.1	3232	3015:3034	c:3024(4.48|5|8)*	-	14.5	-13.90
169_1	tagccaaggatgacttgccgg	21	01:20:00	MLOC_54045.6	3163	2878:2896	c:2887(3.54|3|8)*	-	15.5	-25.70
169_1	tagccaaggatgacttgccgg	21	01:20:00	MLOC_54045.7	3273	2988:3006	c:2997(3.54|3|8)*	-	15.5	-25.70
169_1	tagccaaggatgacttgccgg	21	01:21:00	MLOC_56903.1	2602	851:872	c:862(3.01|2|4)*	-	12	-18.10
169_1	tagccaaggatgacttgccgg	21	01:21:00	MLOC_56903.2	1914	851:872	c:862(3.38|1|4)*	-	12	-18.10
169_1	tagccaaggatgacttgccgg	21	01:21:00	MLOC_56903.3	2604	851:872	c:862(3.01|2|4)*	-	12	-18.10
169_1	tagccaaggatgacttgccgg	21	01:21:00	MLOC_56903.4	1946	851:872	c:862(3.38|1|4)*	-	12	-18.10
169_1	tagccaaggatgacttgccgg	21	01:21:00	MLOC_56903.5	1851	851:872	c:862(3.38|1|4)*	-	12	-18.10
169_1	tagccaaggatgacttgccgg	21	01:21:00	MLOC_56903.7	2570	851:872	c:862(3.01|2|4)*	-	12	-18.10
169_1	tagccaaggatgacttgccgg	21	01:21:00	MLOC_56903.8	1742	844:865	c:855(3.36|1|4)*	-	12	-18.10
169_1	tagccaaggatgacttgccgg	21	01:21:00	MLOC_56903.9	1419	841:862	c:852(3.70|1|4)*	-	12	-18.10
169_1	tagccaaggatgacttgccgg	21	01:21:00	MLOC_57214.1	2383	1701:1721	c:1712(4.88|1|6)*	c:1713(4.07|2|5)+	16.5	-24.00
169_1	tagccaaggatgacttgccgg	21	01:20:00	MLOC_59555.1	1058	1007:1027	-	c:1018(9.41|1|10)+	18	-17.40
169_1	tagccaaggatgacttgccgg	21	01:21:00	MLOC_61987.2	1411	1173:1192	c:1182(3.24|1|4)*	-	16	-21.10
169_1	tagccaaggatgacttgccgg	21	01:21:00	MLOC_62730.1	1299	994:1015	c:1006(83.25|1|501)*	-	3.5	-32.70
169_1	tagccaaggatgacttgccgg	21	01:21:00	MLOC_62730.2	1311	1002:1023	c:1014(85.25|1|501)*	-	3.5	-32.70
169_1	tagccaaggatgacttgccgg	21	01:21:00	MLOC_62730.3	1580	1314:1335	c:1326(111.31|1|501)*	-	3.5	-32.70
169_1	tagccaaggatgacttgccgg	21	02:21:00	MLOC_64182.1	1735	1595:1615	c:1608(4.76|3|7)*	-	18	-23.10
169_1	tagccaaggatgacttgccgg	21	01:21:00	MLOC_65361.1	1278	1201:1221	c:1212(3.43|1|5)*	-	18	-16.90
169_1	tagccaaggatgacttgccgg	21	01:21:00	MLOC_65431.1	1262	1114:1137	c:1128(3.85|1|4)*	-	15	-20.00
169_1	tagccaaggatgacttgccgg	21	01:21:00	MLOC_65431.2	1574	1473:1496	c:1487(4.01|1|4)*	-	15	-20.00
169_1	tagccaaggatgacttgccgg	21	02:21:00	MLOC_67411.1	1874	1820:1839	c:1831(8.90|4|24)*	-	14.5	-22.20
169_1	tagccaaggatgacttgccgg	21	01:21:00	MLOC_67781.1	4549	1119:1138	c:1129(22.09|3|153)*	-	5	-30.60
169_1	tagccaaggatgacttgccgg	21	01:20:00	MLOC_67781.2	1316	999:1017	c:1008(26.13|2|153)*	-	6	-30.60
169_1	tagccaaggatgacttgccgg	21	01:20:00	MLOC_67781.3	1764	1447:1465	c:1456(26.17|2|153)*	-	6	-30.60
169_1	tagccaaggatgacttgccgg	21	01:20:00	MLOC_67781.4	1480	1213:1231	c:1222(29.88|2|153)*	-	6	-30.60
169_1	tagccaaggatgacttgccgg	21	01:20:00	MLOC_67781.5	1174	984:1002	c:993(40.73|2|153)*	-	6	-30.60
169_1	tagccaaggatgacttgccgg	21	02:21:00	MLOC_71541.1	843	557:578	-	c:571(4.44|6|27)+	17.5	-21.20
169_1	tagccaaggatgacttgccgg	21	01:18:00	MLOC_71770.1	988	827:843	c:834(3.42|2|3)*	-	18	-14.90
169_1	tagccaaggatgacttgccgg	21	01:21:00	MLOC_71929.3	568	443:464	c:455(4.76|4|8)*	c:456(3.57|6|6)+	17.5	-16.30
169_1	tagccaaggatgacttgccgg	21	01:20:00	MLOC_76757.1	2153	1540:1559	c:1550(21.86|4|118)*	-	10	-27.60
169_1	tagccaaggatgacttgccgg	21	01:20:00	MLOC_76757.2	1684	1267:1286	c:1277(22.99|3|118)*	-	10	-27.60
169_1	tagccaaggatgacttgccgg	21	01:20:00	MLOC_76757.3	2162	1549:1568	c:1559(21.86|4|118)*	-	10	-27.60
169_1	tagccaaggatgacttgccgg	21	01:20:00	MLOC_76757.4	2256	1643:1662	c:1653(21.86|4|118)*	-	10	-27.60
169_1	tagccaaggatgacttgccgg	21	01:20:00	MLOC_76757.5	1827	1376:1395	c:1386(21.72|4|118)*	-	10	-27.60
169_1	tagccaaggatgacttgccgg	21	01:20:00	MLOC_76757.6	1389	979:998	c:989(22.95|3|118)*	-	10	-27.60
169_1	tagccaaggatgacttgccgg	21	01:20:00	MLOC_77698.1	853	753:773	c:763(8.93|2|14)*	-	17	-16.40
169_1	tagccaaggatgacttgccgg	21	01:20:00	MLOC_77698.2	1434	1342:1362	c:1352(9.21|2|14)*	-	17	-16.40
169_1	tagccaaggatgacttgccgg	21	02:21:00	MLOC_8529.1	1439	1056:1076	-	c:1069(3.38|7|8)+	16	-24.00
169_2	cagccaaggatgacttgccgg	21	01:21:00	MLOC_10280.3	1240	1114:1135	c:1125(3.45|6|9)*	-	16	-15.70
169_2	cagccaaggatgacttgccgg	21	01:20:00	MLOC_11885.5	4935	4819:4838	c:4829(3.06|5|4)*	-	13.5	-19.20
169_2	cagccaaggatgacttgccgg	21	01:21:00	MLOC_1236.1	2982	2670:2692	-	c:2683(3.03|4|4)+	18	-20.50
169_2	cagccaaggatgacttgccgg	21	01:21:00	MLOC_1236.2	2656	2485:2507	-	c:2498(3.04|4|4)+	18	-20.50
169_2	cagccaaggatgacttgccgg	21	01:21:00	MLOC_12684.1	720	542:562	-	c:553(5.06|1|7)+	15	-16.90
169_2	cagccaaggatgacttgccgg	21	01:20:00	MLOC_24655.1	1105	730:749	c:740(58.98|1|358)*	-	10	-27.50
169_2	cagccaaggatgacttgccgg	21	01:20:00	MLOC_36554.1	1175	948:966	c:957(58.79|1|312)*	-	6	-30.70
169_2	cagccaaggatgacttgccgg	21	02:21:00	MLOC_39183.1	1898	1622:1642	c:1634(3.88|1|5)*	-	15	-24.20
169_2	cagccaaggatgacttgccgg	21	01:21:00	MLOC_42.1	1936	1568:1590	c:1580(3.74|3|6)*	-	16.5	-15.60
169_2	cagccaaggatgacttgccgg	21	01:21:00	MLOC_42.2	1917	1649:1671	c:1661(3.80|3|6)*	-	16.5	-15.60
169_2	cagccaaggatgacttgccgg	21	02:21:00	MLOC_43049.1	1631	923:941	-	c:934(5.26|5|28)+	16.5	-20.10
169_2	cagccaaggatgacttgccgg	21	02:21:00	MLOC_44990.1	983	831:852	c:844(4.69|8|134)*	c:845(4.62|10|132)+	18	-27.20
169_2	cagccaaggatgacttgccgg	21	01:21:00	MLOC_52040.2	2159	1522:1544	-	c:1535(7.53|3|81)+	18	-21.90
169_2	cagccaaggatgacttgccgg	21	01:20:00	MLOC_54045.6	3163	2878:2896	c:2887(3.54|3|8)*	-	15.5	-25.80
169_2	cagccaaggatgacttgccgg	21	01:20:00	MLOC_54045.7	3273	2988:3006	c:2997(3.54|3|8)*	-	15.5	-25.80
169_2	cagccaaggatgacttgccgg	21	01:21:00	MLOC_56903.1	2602	851:872	c:862(3.01|2|4)*	-	11.5	-20.20
169_2	cagccaaggatgacttgccgg	21	01:21:00	MLOC_56903.2	1914	851:872	c:862(3.38|1|4)*	-	11.5	-20.20
169_2	cagccaaggatgacttgccgg	21	01:21:00	MLOC_56903.3	2604	851:872	c:862(3.01|2|4)*	-	11.5	-20.20
169_2	cagccaaggatgacttgccgg	21	01:21:00	MLOC_56903.4	1946	851:872	c:862(3.38|1|4)*	-	11.5	-20.20
169_2	cagccaaggatgacttgccgg	21	01:21:00	MLOC_56903.5	1851	851:872	c:862(3.38|1|4)*	-	11.5	-20.20
169_2	cagccaaggatgacttgccgg	21	01:21:00	MLOC_56903.7	2570	851:872	c:862(3.01|2|4)*	-	11.5	-20.20
169_2	cagccaaggatgacttgccgg	21	01:21:00	MLOC_56903.8	1742	844:865	c:855(3.36|1|4)*	-	11.5	-20.20
169_2	cagccaaggatgacttgccgg	21	01:21:00	MLOC_56903.9	1419	841:862	c:852(3.70|1|4)*	-	11.5	-20.20
169_2	cagccaaggatgacttgccgg	21	01:21:00	MLOC_57214.1	2383	1701:1721	c:1712(4.88|1|6)*	c:1713(4.07|2|5)+	16	-26.10
169_2	cagccaaggatgacttgccgg	21	01:20:00	MLOC_59555.1	1058	1007:1027	-	c:1018(9.41|1|10)+	17.5	-19.00
169_2	cagccaaggatgacttgccgg	21	01:21:00	MLOC_61987.2	1411	1173:1192	c:1182(3.24|1|4)*	-	15.5	-23.00
169_2	cagccaaggatgacttgccgg	21	01:21:00	MLOC_62730.1	1299	994:1015	c:1006(83.25|1|501)*	-	3.5	-32.80
169_2	cagccaaggatgacttgccgg	21	01:21:00	MLOC_62730.2	1311	1002:1023	c:1014(85.25|1|501)*	-	3.5	-32.80
169_2	cagccaaggatgacttgccgg	21	01:21:00	MLOC_62730.3	1580	1314:1335	c:1326(111.31|1|501)*	-	3.5	-32.80
169_2	cagccaaggatgacttgccgg	21	02:21:00	MLOC_64182.1	1735	1595:1615	c:1608(4.76|3|7)*	-	18	-23.10
169_2	cagccaaggatgacttgccgg	21	01:21:00	MLOC_65361.1	1278	1201:1221	c:1212(3.43|1|5)*	-	17.5	-18.50
169_2	cagccaaggatgacttgccgg	21	01:21:00	MLOC_65431.1	1262	1114:1137	c:1128(3.85|1|4)*	-	15	-20.10
169_2	cagccaaggatgacttgccgg	21	01:21:00	MLOC_65431.2	1574	1473:1496	c:1487(4.01|1|4)*	-	15	-20.10
169_2	cagccaaggatgacttgccgg	21	02:21:00	MLOC_67411.1	1874	1820:1839	c:1831(8.90|4|24)*	-	14.5	-22.20
169_2	cagccaaggatgacttgccgg	21	01:21:00	MLOC_67781.1	4549	1118:1138	c:1129(22.09|3|153)*	-	5	-30.70
169_2	cagccaaggatgacttgccgg	21	01:20:00	MLOC_67781.2	1316	999:1017	c:1008(26.13|2|153)*	-	6	-30.70
169_2	cagccaaggatgacttgccgg	21	01:20:00	MLOC_67781.3	1764	1447:1465	c:1456(26.17|2|153)*	-	6	-30.70
169_2	cagccaaggatgacttgccgg	21	01:21:00	MLOC_67781.4	1480	1211:1231	c:1222(29.88|2|153)*	-	5	-30.70
169_2	cagccaaggatgacttgccgg	21	01:21:00	MLOC_67781.5	1174	982:1002	c:993(40.73|2|153)*	-	5	-30.70
169_2	cagccaaggatgacttgccgg	21	02:21:00	MLOC_71541.1	843	557:578	-	c:571(4.44|6|27)+	17.5	-21.20
169_2	cagccaaggatgacttgccgg	21	01:18:00	MLOC_71770.1	988	827:843	c:834(3.42|2|3)*	-	18	-15.00
169_2	cagccaaggatgacttgccgg	21	01:21:00	MLOC_71929.3	568	443:464	c:455(4.76|4|8)*	c:456(3.57|6|6)+	17.5	-16.40
169_2	cagccaaggatgacttgccgg	21	01:20:00	MLOC_76757.1	2153	1540:1559	c:1550(21.86|4|118)*	-	10	-27.70
169_2	cagccaaggatgacttgccgg	21	01:20:00	MLOC_76757.2	1684	1267:1286	c:1277(22.99|3|118)*	-	10	-27.70
169_2	cagccaaggatgacttgccgg	21	01:20:00	MLOC_76757.3	2162	1549:1568	c:1559(21.86|4|118)*	-	10	-27.70
169_2	cagccaaggatgacttgccgg	21	01:20:00	MLOC_76757.4	2256	1643:1662	c:1653(21.86|4|118)*	-	10	-27.70
169_2	cagccaaggatgacttgccgg	21	01:20:00	MLOC_76757.5	1827	1376:1395	c:1386(21.72|4|118)*	-	10	-27.70
169_2	cagccaaggatgacttgccgg	21	01:20:00	MLOC_76757.6	1389	979:998	c:989(22.95|3|118)*	-	10	-27.70
169_2	cagccaaggatgacttgccgg	21	01:20:00	MLOC_77698.1	853	753:773	c:763(8.93|2|14)*	-	16.5	-17.90
169_2	cagccaaggatgacttgccgg	21	01:20:00	MLOC_77698.2	1434	1342:1362	c:1352(9.21|2|14)*	-	16.5	-17.90
169_2	cagccaaggatgacttgccgg	21	02:21:00	MLOC_8529.1	1439	1056:1076	-	c:1069(3.38|7|8)+	16	-24.00
169_3	cagccaaggatgacttgccga	21	01:21:00	MLOC_10280.3	1240	1114:1135	c:1125(3.45|6|9)*	-	16	-15.60
169_3	cagccaaggatgacttgccga	21	01:20:00	MLOC_11885.5	4935	4819:4838	c:4829(3.06|5|4)*	-	13.5	-19.20
169_3	cagccaaggatgacttgccga	21	01:21:00	MLOC_12684.1	720	542:562	-	c:553(5.06|1|7)+	15	-16.90
169_3	cagccaaggatgacttgccga	21	01:21:00	MLOC_1326.1	1961	1761:1782	-	c:1774(4.57|5|6)+	17	-13.70
169_3	cagccaaggatgacttgccga	21	01:20:00	MLOC_24655.1	1105	730:749	c:740(58.98|1|358)*	-	10	-27.50
169_3	cagccaaggatgacttgccga	21	01:20:00	MLOC_36554.1	1175	948:966	c:957(58.79|1|312)*	-	6	-30.70
169_3	cagccaaggatgacttgccga	21	02:21:00	MLOC_39183.1	1898	1622:1642	c:1634(3.88|1|5)*	-	15	-24.10
169_3	cagccaaggatgacttgccga	21	02:21:00	MLOC_43049.1	1631	922:941	-	c:934(5.26|5|28)+	15	-20.70
169_3	cagccaaggatgacttgccga	21	01:21:00	MLOC_4738.2	3063	2909:2930	c:2920(3.04|1|4)*	-	18	-13.40
169_3	cagccaaggatgacttgccga	21	01:21:00	MLOC_4738.3	3159	3005:3026	c:3016(3.04|1|4)*	-	18	-13.40
169_3	cagccaaggatgacttgccga	21	01:19:00	MLOC_53297.1	3232	3015:3033	c:3024(4.48|5|8)*	-	16	-12.90
169_3	cagccaaggatgacttgccga	21	01:20:00	MLOC_54045.6	3163	2878:2896	c:2887(3.54|3|8)*	-	15.5	-25.80
169_3	cagccaaggatgacttgccga	21	01:20:00	MLOC_54045.7	3273	2988:3006	c:2997(3.54|3|8)*	-	15.5	-25.80
169_3	cagccaaggatgacttgccga	21	02:21:00	MLOC_56660.1	942	720:742	-	c:735(10.98|1|38)+	18	-17.50
169_3	cagccaaggatgacttgccga	21	02:21:00	MLOC_56660.2	1628	956:978	-	c:971(9.50|2|38)+	18	-17.50
169_3	cagccaaggatgacttgccga	21	01:21:00	MLOC_56903.1	2602	850:872	c:862(3.01|2|4)*	-	10	-20.80
169_3	cagccaaggatgacttgccga	21	01:21:00	MLOC_56903.2	1914	850:872	c:862(3.38|1|4)*	-	10	-20.80
169_3	cagccaaggatgacttgccga	21	01:21:00	MLOC_56903.3	2604	850:872	c:862(3.01|2|4)*	-	10	-20.80
169_3	cagccaaggatgacttgccga	21	01:21:00	MLOC_56903.4	1946	850:872	c:862(3.38|1|4)*	-	10	-20.80
169_3	cagccaaggatgacttgccga	21	01:21:00	MLOC_56903.5	1851	850:872	c:862(3.38|1|4)*	-	10	-20.80
169_3	cagccaaggatgacttgccga	21	01:21:00	MLOC_56903.7	2570	850:872	c:862(3.01|2|4)*	-	10	-20.80
169_3	cagccaaggatgacttgccga	21	01:21:00	MLOC_56903.8	1742	843:865	c:855(3.36|1|4)*	-	10	-20.80
169_3	cagccaaggatgacttgccga	21	01:21:00	MLOC_56903.9	1419	840:862	c:852(3.70|1|4)*	-	10	-20.80
169_3	cagccaaggatgacttgccga	21	01:20:00	MLOC_57214.1	2383	1702:1721	c:1712(4.88|1|6)*	c:1713(4.07|2|5)+	17	-26.10
169_3	cagccaaggatgacttgccga	21	01:20:00	MLOC_59555.1	1058	1007:1027	-	c:1018(9.41|1|10)+	17.5	-19.00
169_3	cagccaaggatgacttgccga	21	01:21:00	MLOC_61987.2	1411	1172:1192	c:1182(3.24|1|4)*	-	14	-23.50
169_3	cagccaaggatgacttgccga	21	01:21:00	MLOC_62730.1	1299	995:1015	c:1006(83.25|1|501)*	-	5	-30.90
169_3	cagccaaggatgacttgccga	21	01:21:00	MLOC_62730.2	1311	1003:1023	c:1014(85.25|1|501)*	-	5	-30.90
169_3	cagccaaggatgacttgccga	21	01:21:00	MLOC_62730.3	1580	1315:1335	c:1326(111.31|1|501)*	-	5	-30.90
169_3	cagccaaggatgacttgccga	21	01:21:00	MLOC_65431.1	1262	1115:1137	c:1128(3.85|1|4)*	-	16.5	-18.00
169_3	cagccaaggatgacttgccga	21	01:21:00	MLOC_65431.2	1574	1474:1496	c:1487(4.01|1|4)*	-	16.5	-18.00
169_3	cagccaaggatgacttgccga	21	02:21:00	MLOC_67411.1	1874	1821:1839	c:1831(8.90|4|24)*	-	16	-20.40
169_3	cagccaaggatgacttgccga	21	01:20:00	MLOC_67781.1	4549	1120:1138	c:1129(22.09|3|153)*	-	6	-30.70
169_3	cagccaaggatgacttgccga	21	01:20:00	MLOC_67781.2	1316	999:1017	c:1008(26.13|2|153)*	-	6	-30.70
169_3	cagccaaggatgacttgccga	21	01:21:00	MLOC_67781.3	1764	1446:1465	c:1456(26.17|2|153)*	-	5	-30.70
169_3	cagccaaggatgacttgccga	21	01:20:00	MLOC_67781.4	1480	1213:1231	c:1222(29.88|2|153)*	-	6	-30.70
169_3	cagccaaggatgacttgccga	21	01:21:00	MLOC_67781.5	1174	983:1002	c:993(40.73|2|153)*	-	5	-30.70
169_3	cagccaaggatgacttgccga	21	01:18:00	MLOC_71770.1	988	827:843	c:834(3.42|2|3)*	-	18	-15.00
169_3	cagccaaggatgacttgccga	21	01:21:00	MLOC_7480.1	2571	2224:2247	-	c:2238(6.23|8|15)+	17	-21.60
169_3	cagccaaggatgacttgccga	21	01:21:00	MLOC_7480.2	1271	1023:1046	-	c:1037(6.32|7|15)+	17	-21.60
169_3	cagccaaggatgacttgccga	21	01:20:00	MLOC_76757.1	2153	1540:1559	c:1550(21.86|4|118)*	-	10	-27.70
169_3	cagccaaggatgacttgccga	21	01:20:00	MLOC_76757.2	1684	1267:1286	c:1277(22.99|3|118)*	-	10	-27.70
169_3	cagccaaggatgacttgccga	21	01:20:00	MLOC_76757.3	2162	1549:1568	c:1559(21.86|4|118)*	-	10	-27.70
169_3	cagccaaggatgacttgccga	21	01:20:00	MLOC_76757.4	2256	1643:1662	c:1653(21.86|4|118)*	-	10	-27.70
169_3	cagccaaggatgacttgccga	21	01:20:00	MLOC_76757.5	1827	1376:1395	c:1386(21.72|4|118)*	-	10	-27.70
169_3	cagccaaggatgacttgccga	21	01:20:00	MLOC_76757.6	1389	979:998	c:989(22.95|3|118)*	-	10	-27.70
169_3	cagccaaggatgacttgccga	21	01:20:00	MLOC_77698.1	853	753:773	c:763(8.93|2|14)*	-	16.5	-17.90
169_3	cagccaaggatgacttgccga	21	01:20:00	MLOC_77698.2	1434	1342:1362	c:1352(9.21|2|14)*	-	16.5	-17.90
169_3	cagccaaggatgacttgccga	21	02:21:00	MLOC_8529.1	1439	1057:1076	-	c:1069(3.38|7|8)+	17.5	-22.00
169_4	tagccaaggatgacttgcctg	21	04:21:00	MLOC_11609.2	1634	1499:1517	c:1511(3.00|6|5)*	-	17	-17.90
169_4	tagccaaggatgacttgcctg	21	04:21:00	MLOC_11609.4	2039	1952:1970	c:1964(3.21|3|5)*	-	17	-17.90
169_4	tagccaaggatgacttgcctg	21	01:21:00	MLOC_11885.5	4935	4819:4839	c:4829(3.06|5|4)*	-	13	-20.80
169_4	tagccaaggatgacttgcctg	21	01:21:00	MLOC_24655.1	1105	728:749	c:740(58.98|1|358)*	-	7	-30.40
169_4	tagccaaggatgacttgcctg	21	01:21:00	MLOC_36554.1	1175	945:966	c:957(58.79|1|312)*	-	3	-33.20
169_4	tagccaaggatgacttgcctg	21	02:20:00	MLOC_39183.1	1898	1623:1642	c:1634(3.88|1|5)*	-	16.5	-21.80
169_4	tagccaaggatgacttgcctg	21	02:20:00	MLOC_43049.1	1631	924:941	-	c:934(5.26|5|28)+	18	-17.60
169_4	tagccaaggatgacttgcctg	21	02:21:00	MLOC_4946.1	2696	2376:2395	c:2387(6.23|5|16)*	c:2388(5.06|7|13)+	17.5	-19.80
169_4	tagccaaggatgacttgcctg	21	02:21:00	MLOC_4946.2	2806	2203:2222	c:2214(6.22|5|16)*	c:2215(5.05|7|13)+	17.5	-19.80
169_4	tagccaaggatgacttgcctg	21	02:21:00	MLOC_4946.3	2472	2237:2256	c:2248(6.53|5|16)*	c:2249(5.31|7|13)+	17.5	-19.80
169_4	tagccaaggatgacttgcctg	21	02:21:00	MLOC_4946.4	2474	2239:2258	c:2250(6.53|5|16)*	c:2251(5.31|7|13)+	17.5	-19.80
169_4	tagccaaggatgacttgcctg	21	02:21:00	MLOC_4946.7	1746	1533:1552	c:1544(6.53|5|16)*	c:1545(5.31|7|13)+	17.5	-19.80
169_4	tagccaaggatgacttgcctg	21	01:19:00	MLOC_53297.1	3232	3015:3034	c:3024(4.48|5|8)*	-	14.5	-13.90
169_4	tagccaaggatgacttgcctg	21	01:21:00	MLOC_54045.6	3163	2876:2896	c:2887(3.54|3|8)*	-	14.5	-26.40
169_4	tagccaaggatgacttgcctg	21	01:21:00	MLOC_54045.7	3273	2986:3006	c:2997(3.54|3|8)*	-	14.5	-26.40
169_4	tagccaaggatgacttgcctg	21	01:19:00	MLOC_56903.1	2602	853:872	c:862(3.01|2|4)*	-	13.5	-17.90
169_4	tagccaaggatgacttgcctg	21	01:19:00	MLOC_56903.2	1914	853:872	c:862(3.38|1|4)*	-	13.5	-17.90
169_4	tagccaaggatgacttgcctg	21	01:19:00	MLOC_56903.3	2604	853:872	c:862(3.01|2|4)*	-	13.5	-17.90
169_4	tagccaaggatgacttgcctg	21	01:19:00	MLOC_56903.4	1946	853:872	c:862(3.38|1|4)*	-	13.5	-17.90
169_4	tagccaaggatgacttgcctg	21	01:19:00	MLOC_56903.5	1851	853:872	c:862(3.38|1|4)*	-	13.5	-17.90
169_4	tagccaaggatgacttgcctg	21	01:19:00	MLOC_56903.7	2570	853:872	c:862(3.01|2|4)*	-	13.5	-17.90
169_4	tagccaaggatgacttgcctg	21	01:19:00	MLOC_56903.8	1742	846:865	c:855(3.36|1|4)*	-	13.5	-17.90
169_4	tagccaaggatgacttgcctg	21	01:19:00	MLOC_56903.9	1419	843:862	c:852(3.70|1|4)*	-	13.5	-17.90
169_4	tagccaaggatgacttgcctg	21	01:20:00	MLOC_57214.1	2383	1702:1721	c:1712(4.88|1|6)*	c:1713(4.07|2|5)+	17.5	-23.70
169_4	tagccaaggatgacttgcctg	21	01:21:00	MLOC_59555.1	1058	1004:1027	-	c:1018(9.41|1|10)+	17	-18.60
169_4	tagccaaggatgacttgcctg	21	01:20:00	MLOC_61987.2	1411	1174:1192	c:1182(3.24|1|4)*	-	17.5	-18.60
169_4	tagccaaggatgacttgcctg	21	01:20:00	MLOC_62730.1	1299	996:1015	c:1006(83.25|1|501)*	-	6	-30.10
169_4	tagccaaggatgacttgcctg	21	01:20:00	MLOC_62730.2	1311	1004:1023	c:1014(85.25|1|501)*	-	6	-30.10
169_4	tagccaaggatgacttgcctg	21	01:20:00	MLOC_62730.3	1580	1317:1335	c:1326(111.31|1|501)*	-	6	-30.10
169_4	tagccaaggatgacttgcctg	21	01:20:00	MLOC_65431.1	1262	1116:1137	c:1128(3.85|1|4)*	-	18	-15.40
169_4	tagccaaggatgacttgcctg	21	01:20:00	MLOC_65431.2	1574	1475:1496	c:1487(4.01|1|4)*	-	18	-15.40
169_4	tagccaaggatgacttgcctg	21	02:20:00	MLOC_67411.1	1874	1822:1839	c:1831(8.90|4|24)*	-	17	-19.70
169_4	tagccaaggatgacttgcctg	21	01:20:00	MLOC_67781.1	4549	1119:1138	c:1129(22.09|3|153)*	-	6	-30.10
169_4	tagccaaggatgacttgcctg	21	01:20:00	MLOC_67781.2	1316	999:1017	c:1008(26.13|2|153)*	-	6	-30.10
169_4	tagccaaggatgacttgcctg	21	01:20:00	MLOC_67781.3	1764	1446:1465	c:1456(26.17|2|153)*	-	6	-30.10
169_4	tagccaaggatgacttgcctg	21	01:20:00	MLOC_67781.4	1480	1213:1231	c:1222(29.88|2|153)*	-	6	-30.10
169_4	tagccaaggatgacttgcctg	21	01:20:00	MLOC_67781.5	1174	983:1002	c:993(40.73|2|153)*	-	6	-30.10
169_4	tagccaaggatgacttgcctg	21	01:18:00	MLOC_71770.1	988	827:843	c:834(3.42|2|3)*	-	18	-14.90
169_4	tagccaaggatgacttgcctg	21	01:21:00	MLOC_76757.1	2153	1539:1559	c:1550(21.86|4|118)*	-	9	-28.40
169_4	tagccaaggatgacttgcctg	21	01:21:00	MLOC_76757.2	1684	1266:1286	c:1277(22.99|3|118)*	-	9	-28.40
169_4	tagccaaggatgacttgcctg	21	01:21:00	MLOC_76757.3	2162	1548:1568	c:1559(21.86|4|118)*	-	9	-28.40
169_4	tagccaaggatgacttgcctg	21	01:21:00	MLOC_76757.4	2256	1642:1662	c:1653(21.86|4|118)*	-	9	-28.40
169_4	tagccaaggatgacttgcctg	21	01:21:00	MLOC_76757.5	1827	1375:1395	c:1386(21.72|4|118)*	-	9	-28.40
169_4	tagccaaggatgacttgcctg	21	01:21:00	MLOC_76757.6	1389	978:998	c:989(22.95|3|118)*	-	9	-28.40
169_4	tagccaaggatgacttgcctg	21	02:21:00	MLOC_77536.1	800	681:700	c:692(11.24|1|115)*	c:693(7.33|5|75)+	17.5	-19.40
169_4	tagccaaggatgacttgcctg	21	01:21:00	MLOC_77698.1	853	751:773	c:763(8.93|2|14)*	-	14.5	-17.80
169_4	tagccaaggatgacttgcctg	21	01:21:00	MLOC_77698.2	1434	1340:1362	c:1352(9.21|2|14)*	-	14.5	-17.80
169_7	tagccaaggatgacttgccta	21	01:21:00	MLOC_11885.5	4935	4818:4839	c:4829(3.06|5|4)*	-	11	-21.20
169_7	tagccaaggatgacttgccta	21	01:21:00	MLOC_24655.1	1105	729:749	c:740(58.98|1|358)*	-	8.5	-28.40
169_7	tagccaaggatgacttgccta	21	01:21:00	MLOC_36554.1	1175	946:966	c:957(58.79|1|312)*	-	4.5	-31.30
169_7	tagccaaggatgacttgccta	21	02:20:00	MLOC_39183.1	1898	1623:1642	c:1634(3.88|1|5)*	-	16.5	-21.80
169_7	tagccaaggatgacttgccta	21	02:20:00	MLOC_43049.1	1631	924:941	-	c:934(5.26|5|28)+	18	-17.60
169_7	tagccaaggatgacttgccta	21	01:19:00	MLOC_53297.1	3232	3015:3034	c:3024(4.48|5|8)*	-	14.5	-13.90
169_7	tagccaaggatgacttgccta	21	01:21:00	MLOC_54045.6	3163	2876:2896	c:2887(3.54|3|8)*	-	14.5	-26.70
169_7	tagccaaggatgacttgccta	21	01:21:00	MLOC_54045.7	3273	2986:3006	c:2997(3.54|3|8)*	-	14.5	-26.70
169_7	tagccaaggatgacttgccta	21	01:19:00	MLOC_56903.1	2602	853:872	c:862(3.01|2|4)*	-	13.5	-17.90
169_7	tagccaaggatgacttgccta	21	01:19:00	MLOC_56903.2	1914	853:872	c:862(3.38|1|4)*	-	13.5	-17.90
169_7	tagccaaggatgacttgccta	21	01:19:00	MLOC_56903.3	2604	853:872	c:862(3.01|2|4)*	-	13.5	-17.90
169_7	tagccaaggatgacttgccta	21	01:19:00	MLOC_56903.4	1946	853:872	c:862(3.38|1|4)*	-	13.5	-17.90
169_7	tagccaaggatgacttgccta	21	01:19:00	MLOC_56903.5	1851	853:872	c:862(3.38|1|4)*	-	13.5	-17.90
169_7	tagccaaggatgacttgccta	21	01:19:00	MLOC_56903.7	2570	853:872	c:862(3.01|2|4)*	-	13.5	-17.90
169_7	tagccaaggatgacttgccta	21	01:19:00	MLOC_56903.8	1742	846:865	c:855(3.36|1|4)*	-	13.5	-17.90
169_7	tagccaaggatgacttgccta	21	01:19:00	MLOC_56903.9	1419	843:862	c:852(3.70|1|4)*	-	13.5	-17.90
169_7	tagccaaggatgacttgccta	21	01:20:00	MLOC_57214.1	2383	1702:1721	c:1712(4.88|1|6)*	c:1713(4.07|2|5)+	17.5	-23.70
169_7	tagccaaggatgacttgccta	21	01:21:00	MLOC_59555.1	1058	1006:1027	-	c:1018(9.41|1|10)+	17	-18.40
169_7	tagccaaggatgacttgccta	21	01:20:00	MLOC_61987.2	1411	1174:1192	c:1182(3.24|1|4)*	-	17.5	-18.60
169_7	tagccaaggatgacttgccta	21	01:20:00	MLOC_62730.1	1299	997:1015	c:1006(83.25|1|501)*	-	6	-30.10
169_7	tagccaaggatgacttgccta	21	01:20:00	MLOC_62730.2	1311	1005:1023	c:1014(85.25|1|501)*	-	6	-30.10
169_7	tagccaaggatgacttgccta	21	01:20:00	MLOC_62730.3	1580	1316:1335	c:1326(111.31|1|501)*	-	6	-30.10
169_7	tagccaaggatgacttgccta	21	01:20:00	MLOC_65431.1	1262	1116:1137	c:1128(3.85|1|4)*	-	18	-15.40
169_7	tagccaaggatgacttgccta	21	01:20:00	MLOC_65431.2	1574	1475:1496	c:1487(4.01|1|4)*	-	18	-15.40
169_7	tagccaaggatgacttgccta	21	02:20:00	MLOC_67411.1	1874	1822:1839	c:1831(8.90|4|24)*	-	17	-19.70
169_7	tagccaaggatgacttgccta	21	01:20:00	MLOC_67781.1	4549	1120:1138	c:1129(22.09|3|153)*	-	6	-30.10
169_7	tagccaaggatgacttgccta	21	01:20:00	MLOC_67781.2	1316	999:1017	c:1008(26.13|2|153)*	-	6	-30.10
169_7	tagccaaggatgacttgccta	21	01:20:00	MLOC_67781.3	1764	1446:1465	c:1456(26.17|2|153)*	-	6	-30.10
169_7	tagccaaggatgacttgccta	21	01:20:00	MLOC_67781.4	1480	1213:1231	c:1222(29.88|2|153)*	-	6	-30.10
169_7	tagccaaggatgacttgccta	21	01:20:00	MLOC_67781.5	1174	984:1002	c:993(40.73|2|153)*	-	6	-30.10
169_7	tagccaaggatgacttgccta	21	01:21:00	MLOC_76757.1	2153	1538:1559	c:1550(21.86|4|118)*	-	7.5	-28.80
169_7	tagccaaggatgacttgccta	21	01:21:00	MLOC_76757.2	1684	1265:1286	c:1277(22.99|3|118)*	-	7.5	-28.80
169_7	tagccaaggatgacttgccta	21	01:21:00	MLOC_76757.3	2162	1547:1568	c:1559(21.86|4|118)*	-	7.5	-28.80
169_7	tagccaaggatgacttgccta	21	01:21:00	MLOC_76757.4	2256	1641:1662	c:1653(21.86|4|118)*	-	7.5	-28.80
169_7	tagccaaggatgacttgccta	21	01:21:00	MLOC_76757.5	1827	1374:1395	c:1386(21.72|4|118)*	-	7.5	-28.80
169_7	tagccaaggatgacttgccta	21	01:21:00	MLOC_76757.6	1389	977:998	c:989(22.95|3|118)*	-	7.5	-28.80
169_7	tagccaaggatgacttgccta	21	02:21:00	MLOC_77536.1	800	681:700	c:692(11.24|1|115)*	c:693(7.33|5|75)+	17.5	-19.30
169_7	tagccaaggatgacttgccta	21	01:21:00	MLOC_77698.1	853	751:773	c:763(8.93|2|14)*	-	14	-18.10
169_7	tagccaaggatgacttgccta	21	01:21:00	MLOC_77698.2	1434	1340:1362	c:1352(9.21|2|14)*	-	14	-18.10
169_8	tagccaaggatgacttgccga	21	01:21:00	MLOC_10280.3	1240	1114:1135	c:1125(3.45|6|9)*	-	16.5	-14.10
169_8	tagccaaggatgacttgccga	21	01:20:00	MLOC_11885.5	4935	4819:4839	c:4829(3.06|5|4)*	-	12	-20.20
169_8	tagccaaggatgacttgccga	21	01:21:00	MLOC_1326.1	1961	1761:1782	-	c:1774(4.57|5|6)+	17	-13.60
169_8	tagccaaggatgacttgccga	21	01:20:00	MLOC_24655.1	1105	730:749	c:740(58.98|1|358)*	-	10	-27.40
169_8	tagccaaggatgacttgccga	21	01:20:00	MLOC_36554.1	1175	948:966	c:957(58.79|1|312)*	-	6	-30.60
169_8	tagccaaggatgacttgccga	21	02:21:00	MLOC_39183.1	1898	1622:1642	c:1634(3.88|1|5)*	-	15	-24.10
169_8	tagccaaggatgacttgccga	21	02:21:00	MLOC_43049.1	1631	922:941	-	c:934(5.26|5|28)+	15	-20.70
169_8	tagccaaggatgacttgccga	21	01:19:00	MLOC_53297.1	3232	3015:3034	c:3024(4.48|5|8)*	-	14.5	-13.90
169_8	tagccaaggatgacttgccga	21	01:20:00	MLOC_54045.6	3163	2878:2896	c:2887(3.54|3|8)*	-	15.5	-25.70
169_8	tagccaaggatgacttgccga	21	01:20:00	MLOC_54045.7	3273	2988:3006	c:2997(3.54|3|8)*	-	15.5	-25.70
169_8	tagccaaggatgacttgccga	21	02:21:00	MLOC_56660.1	942	720:742	-	c:735(10.98|1|38)+	18	-17.50
169_8	tagccaaggatgacttgccga	21	02:21:00	MLOC_56660.2	1628	956:978	-	c:971(9.50|2|38)+	18	-17.50
169_8	tagccaaggatgacttgccga	21	01:21:00	MLOC_56903.1	2602	850:872	c:862(3.01|2|4)*	-	10.5	-18.70
169_8	tagccaaggatgacttgccga	21	01:21:00	MLOC_56903.2	1914	850:872	c:862(3.38|1|4)*	-	10.5	-18.70
169_8	tagccaaggatgacttgccga	21	01:21:00	MLOC_56903.3	2604	850:872	c:862(3.01|2|4)*	-	10.5	-18.70
169_8	tagccaaggatgacttgccga	21	01:21:00	MLOC_56903.4	1946	850:872	c:862(3.38|1|4)*	-	10.5	-18.70
169_8	tagccaaggatgacttgccga	21	01:21:00	MLOC_56903.5	1851	850:872	c:862(3.38|1|4)*	-	10.5	-18.70
169_8	tagccaaggatgacttgccga	21	01:21:00	MLOC_56903.7	2570	850:872	c:862(3.01|2|4)*	-	10.5	-18.70
169_8	tagccaaggatgacttgccga	21	01:21:00	MLOC_56903.8	1742	843:865	c:855(3.36|1|4)*	-	10.5	-18.70
169_8	tagccaaggatgacttgccga	21	01:21:00	MLOC_56903.9	1419	840:862	c:852(3.70|1|4)*	-	10.5	-18.70
169_8	tagccaaggatgacttgccga	21	01:20:00	MLOC_57214.1	2383	1702:1721	c:1712(4.88|1|6)*	c:1713(4.07|2|5)+	17.5	-24.00
169_8	tagccaaggatgacttgccga	21	01:20:00	MLOC_59555.1	1058	1007:1027	-	c:1018(9.41|1|10)+	18	-17.40
169_8	tagccaaggatgacttgccga	21	01:21:00	MLOC_61987.2	1411	1172:1192	c:1182(3.24|1|4)*	-	14.5	-21.60
169_8	tagccaaggatgacttgccga	21	01:21:00	MLOC_62730.1	1299	995:1015	c:1006(83.25|1|501)*	-	5	-30.80
169_8	tagccaaggatgacttgccga	21	01:21:00	MLOC_62730.2	1311	1003:1023	c:1014(85.25|1|501)*	-	5	-30.80
169_8	tagccaaggatgacttgccga	21	01:21:00	MLOC_62730.3	1580	1315:1335	c:1326(111.31|1|501)*	-	5	-30.80
169_8	tagccaaggatgacttgccga	21	01:21:00	MLOC_65431.1	1262	1115:1137	c:1128(3.85|1|4)*	-	16.5	-17.90
169_8	tagccaaggatgacttgccga	21	01:21:00	MLOC_65431.2	1574	1474:1496	c:1487(4.01|1|4)*	-	16.5	-17.90
169_8	tagccaaggatgacttgccga	21	02:21:00	MLOC_67411.1	1874	1821:1839	c:1831(8.90|4|24)*	-	16	-20.40
169_8	tagccaaggatgacttgccga	21	01:20:00	MLOC_67781.1	4549	1120:1138	c:1129(22.09|3|153)*	-	6	-30.60
169_8	tagccaaggatgacttgccga	21	01:21:00	MLOC_67781.2	1316	997:1017	c:1008(26.13|2|153)*	-	5	-30.60
169_8	tagccaaggatgacttgccga	21	01:20:00	MLOC_67781.3	1764	1447:1465	c:1456(26.17|2|153)*	-	6	-30.60
169_8	tagccaaggatgacttgccga	21	01:20:00	MLOC_67781.4	1480	1213:1231	c:1222(29.88|2|153)*	-	6	-30.60
169_8	tagccaaggatgacttgccga	21	01:21:00	MLOC_67781.5	1174	983:1002	c:993(40.73|2|153)*	-	5	-30.60
169_8	tagccaaggatgacttgccga	21	01:18:00	MLOC_71770.1	988	827:843	c:834(3.42|2|3)*	-	18	-14.90
169_8	tagccaaggatgacttgccga	21	01:21:00	MLOC_7480.1	2571	2224:2247	-	c:2238(6.23|8|15)+	17.5	-20.00
169_8	tagccaaggatgacttgccga	21	01:21:00	MLOC_7480.2	1271	1023:1046	-	c:1037(6.32|7|15)+	17.5	-20.00
169_8	tagccaaggatgacttgccga	21	01:20:00	MLOC_76757.1	2153	1540:1559	c:1550(21.86|4|118)*	-	10	-27.60
169_8	tagccaaggatgacttgccga	21	01:20:00	MLOC_76757.2	1684	1267:1286	c:1277(22.99|3|118)*	-	10	-27.60
169_8	tagccaaggatgacttgccga	21	01:20:00	MLOC_76757.3	2162	1549:1568	c:1559(21.86|4|118)*	-	10	-27.60
169_8	tagccaaggatgacttgccga	21	01:20:00	MLOC_76757.4	2256	1643:1662	c:1653(21.86|4|118)*	-	10	-27.60
169_8	tagccaaggatgacttgccga	21	01:20:00	MLOC_76757.5	1827	1376:1395	c:1386(21.72|4|118)*	-	10	-27.60
169_8	tagccaaggatgacttgccga	21	01:20:00	MLOC_76757.6	1389	979:998	c:989(22.95|3|118)*	-	10	-27.60
169_8	tagccaaggatgacttgccga	21	01:20:00	MLOC_77698.1	853	753:773	c:763(8.93|2|14)*	-	17	-16.40
169_8	tagccaaggatgacttgccga	21	01:20:00	MLOC_77698.2	1434	1342:1362	c:1352(9.21|2|14)*	-	17	-16.40
169_8	tagccaaggatgacttgccga	21	02:21:00	MLOC_8529.1	1439	1057:1076	-	c:1069(3.38|7|8)+	17.5	-22.00
171-5p	tgattgagccgtgccaatatc	21	01:21:00	MLOC_34350.3	3781	3741:3762	c:3752(4.28|10|4)*	-	15.5	-12.60
171-5p	tgattgagccgtgccaatatc	21	01:21:00	MLOC_34350.4	3554	3500:3521	c:3511(4.18|10|4)*	-	15.5	-12.60
171-5p	tgattgagccgtgccaatatc	21	01:21:00	MLOC_43989.1	2118	891:913	c:903(18.47|1|49)*	-	2	-37.80
171-5p	tgattgagccgtgccaatatc	21	01:21:00	MLOC_43989.2	2550	884:906	c:896(17.15|1|49)*	-	2	-37.80
171-5p	tgattgagccgtgccaatatc	21	01:21:00	MLOC_54932.2	1650	1562:1582	-	c:1574(3.79|5|3)+	16	-18.20
171-5p	tgattgagccgtgccaatatc	21	01:18:00	MLOC_55401.1	1245	1197:1215	c:1205(3.63|7|2)*	-	17.5	-22.50
171-5p	tgattgagccgtgccaatatc	21	01:21:00	MLOC_64202.1	2462	2399:2422	c:2412(3.48|10|5)*	-	16.5	-13.30
171-5p	tgattgagccgtgccaatatc	21	01:21:00	MLOC_64202.2	2287	2244:2267	c:2257(3.64|8|5)*	-	16.5	-13.30
171-5p	tgattgagccgtgccaatatc	21	01:21:00	MLOC_74116.1	1710	1620:1641	-	c:1633(14.23|1|47)+	17	-19.00
171_1	ttgagccgtgccaatatcacg	21	02:19:00	MLOC_11199.6	2441	2179:2197	c:2189(3.17|7|8)*	-	17	-20.80
171_1	ttgagccgtgccaatatcacg	21	02:19:00	MLOC_11199.7	3162	2900:2918	c:2910(3.27|7|8)*	-	17	-20.80
171_1	ttgagccgtgccaatatcacg	21	01:21:00	MLOC_12183.1	3135	3081:3101	-	c:3093(4.33|1|6)+	14.5	-25.50
171_1	ttgagccgtgccaatatcacg	21	01:21:00	MLOC_12183.2	3216	3162:3182	-	c:3174(4.21|1|6)+	14.5	-25.50
171_1	ttgagccgtgccaatatcacg	21	01:21:00	MLOC_43989.1	2118	886:910	c:900(15.46|2|41)*	-	9	-34.10
171_1	ttgagccgtgccaatatcacg	21	01:21:00	MLOC_43989.2	2550	879:903	c:893(14.35|2|41)*	-	9	-34.10
171_1	ttgagccgtgccaatatcacg	21	01:21:00	MLOC_48531.1	531	135:155	c:145(4.59|5|144)*	-	18	-23.40
171_1	ttgagccgtgccaatatcacg	21	01:21:00	MLOC_55676.2	1912	1659:1681	-	c:1672(3.18|9|7)+	14	-20.60
171_1	ttgagccgtgccaatatcacg	21	01:21:00	MLOC_55676.3	1788	1535:1557	-	c:1548(3.18|9|7)+	14	-20.60
171_1	ttgagccgtgccaatatcacg	21	04:19:00	MLOC_56387.1	2275	2133:2147	c:2141(7.27|4|14)*	c:2142(3.63|8|7)+	16.5	-28.10
171_1	ttgagccgtgccaatatcacg	21	04:19:00	MLOC_56387.2	2171	2085:2099	c:2093(7.29|4|14)*	c:2094(3.64|8|7)+	16.5	-28.10
171_1	ttgagccgtgccaatatcacg	21	01:21:00	MLOC_57385.1	1444	1353:1373	-	c:1364(13.72|1|28)+	18	-14.90
171_1	ttgagccgtgccaatatcacg	21	01:21:00	MLOC_57385.2	1346	1255:1275	-	c:1266(13.51|1|28)+	18	-14.90
171_1	ttgagccgtgccaatatcacg	21	01:21:00	MLOC_5765.3	847	780:801	-	c:793(4.50|5|8)+	14	-22.40
171_1	ttgagccgtgccaatatcacg	21	01:19:00	MLOC_72502.2	2231	1204:1222	c:1212(3.99|2|6)*	-	8.5	-33.80
171_1	ttgagccgtgccaatatcacg	21	02:20:00	MLOC_76403.1	1730	1616:1634	-	c:1627(5.86|4|9)+	14.5	-20.70
171_1	ttgagccgtgccaatatcacg	21	02:20:00	MLOC_76403.2	1867	1754:1772	-	c:1765(5.96|4|9)+	14.5	-20.70
171_1	ttgagccgtgccaatatcacg	21	02:20:00	MLOC_76403.3	1691	1587:1605	-	c:1598(6.16|4|9)+	14.5	-20.70
171_1	ttgagccgtgccaatatcacg	21	01:20:00	MLOC_76663.1	999	884:904	-	c:895(3.25|10|10)+	18	-24.00
171_1	ttgagccgtgccaatatcacg	21	01:21:00	MLOC_80711.3	2221	2103:2126	-	c:2117(4.10|6|7)+	18	-14.80
171_2	tgagccgaaccaatatcactc	21	01:21:00	MLOC_10606.1	2010	1820:1842	-	c:1833(4.57|8|25)+	16	-16.90
171_2	tgagccgaaccaatatcactc	21	01:21:00	MLOC_10606.2	1834	1656:1678	-	c:1669(4.87|6|25)+	16	-16.90
171_2	tgagccgaaccaatatcactc	21	01:21:00	MLOC_10606.3	2017	1839:1861	-	c:1852(4.79|6|25)+	16	-16.90
171_2	tgagccgaaccaatatcactc	21	01:21:00	MLOC_10606.4	1841	1663:1685	-	c:1676(4.50|6|25)+	16	-16.90
171_2	tgagccgaaccaatatcactc	21	01:21:00	MLOC_17713.1	1601	1434:1458	c:1449(4.18|4|13)*	-	17.5	-18.00
171_2	tgagccgaaccaatatcactc	21	01:21:00	MLOC_17713.2	1413	1309:1333	c:1324(4.60|2|13)*	-	17.5	-18.00
171_2	tgagccgaaccaatatcactc	21	01:21:00	MLOC_2862.2	2618	2554:2575	-	c:2566(4.43|1|6)+	14.5	-16.30
171_2	tgagccgaaccaatatcactc	21	01:21:00	MLOC_2862.3	1268	1197:1218	-	c:1209(4.53|1|6)+	14.5	-16.30
171_2	tgagccgaaccaatatcactc	21	01:21:00	MLOC_38101.1	2351	2207:2228	c:2219(3.03|5|6)*	-	14	-20.10
171_2	tgagccgaaccaatatcactc	21	01:21:00	MLOC_38101.3	2365	2267:2288	c:2279(3.03|5|6)*	-	14	-20.10
171_2	tgagccgaaccaatatcactc	21	01:19:00	MLOC_44215.1	1828	1327:1344	c:1335(3.30|9|9)*	-	13.5	-17.30
171_2	tgagccgaaccaatatcactc	21	01:19:00	MLOC_44215.2	2460	1959:1976	c:1967(3.31|9|9)*	-	13.5	-17.30
171_2	tgagccgaaccaatatcactc	21	01:19:00	MLOC_55872.6	3518	3471:3488	-	c:3480(12.71|1|12)+	18	-13.10
171_2	tgagccgaaccaatatcactc	21	01:19:00	MLOC_55872.7	3488	3441:3458	-	c:3450(12.76|1|12)+	18	-13.10
171_2	tgagccgaaccaatatcactc	21	01:19:00	MLOC_57533.8	1326	1177:1194	c:1184(5.56|3|16)*	c:1185(3.81|8|11)+	15.5	-23.20
171_2	tgagccgaaccaatatcactc	21	01:19:00	MLOC_58118.1	5093	3013:3031	c:3022(4.66|4|8)*	c:3023(5.82|3|10)+	14	-23.10
171_2	tgagccgaaccaatatcactc	21	01:21:00	MLOC_63683.1	587	237:257	c:247(3.23|3|7)*	-	15.5	-23.80
171_2	tgagccgaaccaatatcactc	21	01:18:00	MLOC_64867.3	2240	2137:2153	-	c:2145(3.34|7|6)+	12	-22.20
171_2	tgagccgaaccaatatcactc	21	02:21:00	MLOC_65509.4	2930	2769:2787	-	c:2780(3.43|5|6)+	17.5	-13.80
171_2	tgagccgaaccaatatcactc	21	01:21:00	MLOC_65790.1	1761	1710:1733	c:1723(3.72|2|3)*	-	17.5	-16.40
171_2	tgagccgaaccaatatcactc	21	02:21:00	MLOC_70585.2	1148	1061:1080	c:1073(5.10|3|14)*	-	15	-22.30
171_2	tgagccgaaccaatatcactc	21	02:20:00	MLOC_72453.1	4304	3988:4004	-	c:3997(4.38|2|1)+	18	-15.90
171_2	tgagccgaaccaatatcactc	21	01:18:00	MLOC_9354.1	346	89:106	-	c:97(6.18|1|9)+	17.5	-24.00
171_3	tgattgagccgcgccaatatc	21	01:21:00	MLOC_43989.1	2118	891:913	c:903(18.47|1|49)*	-	0	-39.70
171_3	tgattgagccgcgccaatatc	21	01:21:00	MLOC_43989.2	2550	884:906	c:896(17.15|1|49)*	-	0	-39.70
172-3pstar3chr	gtggcatcatcaagattcaca	21	03:20:00	MLOC_10131.1	4341	4094:4111	c:4104(6.38|4|11)*	-	15.5	-19.10
172-3pstar3chr	gtggcatcatcaagattcaca	21	03:20:00	MLOC_10131.3	1403	891:908	c:901(4.83|8|11)*	-	15.5	-19.10
172-3pstar3chr	gtggcatcatcaagattcaca	21	01:20:00	MLOC_10282.1	926	441:460	-	c:451(3.56|7|11)+	11.5	-15.40
172-3pstar3chr	gtggcatcatcaagattcaca	21	01:21:00	MLOC_10606.1	2010	1867:1887	c:1877(5.11|7|28)*	-	17.5	-17.40
172-3pstar3chr	gtggcatcatcaagattcaca	21	01:21:00	MLOC_10606.2	1834	1703:1723	c:1713(5.45|5|28)*	-	17.5	-17.40
172-3pstar3chr	gtggcatcatcaagattcaca	21	01:21:00	MLOC_10606.3	2017	1886:1906	c:1896(5.37|5|28)*	-	17.5	-17.40
172-3pstar3chr	gtggcatcatcaagattcaca	21	01:21:00	MLOC_10606.4	1841	1710:1730	c:1720(5.04|5|28)*	-	17.5	-17.40
172-3pstar3chr	gtggcatcatcaagattcaca	21	01:21:00	MLOC_10762.2	1209	1027:1050	c:1041(8.13|1|27)*	c:1042(5.42|5|18)+	18	-20.20
172-3pstar3chr	gtggcatcatcaagattcaca	21	01:21:00	MLOC_10967.1	2723	2477:2498	c:2488(6.45|3|14)*	c:2489(5.07|5|11)+	16	-16.50
172-3pstar3chr	gtggcatcatcaagattcaca	21	01:21:00	MLOC_10967.2	2797	2551:2572	c:2562(6.45|3|14)*	c:2563(5.07|5|11)+	16	-16.50
172-3pstar3chr	gtggcatcatcaagattcaca	21	01:19:00	MLOC_12147.1	1607	1314:1334	-	c:1325(3.33|10|8)+	15	-18.50
172-3pstar3chr	gtggcatcatcaagattcaca	21	01:19:00	MLOC_13163.1	1252	806:825	c:815(3.19|3|8)*	-	15	-19.90
172-3pstar3chr	gtggcatcatcaagattcaca	21	02:19:00	MLOC_13273.1	1585	1103:1120	c:1112(4.25|2|6)*	-	14.5	-17.30
172-3pstar3chr	gtggcatcatcaagattcaca	21	01:20:00	MLOC_14235.1	2644	2210:2230	c:2221(4.06|5|10)*	-	16	-12.50
172-3pstar3chr	gtggcatcatcaagattcaca	21	01:21:00	MLOC_14311.1	1985	1819:1842	-	c:1833(7.16|4|17)+	8.5	-24.70
172-3pstar3chr	gtggcatcatcaagattcaca	21	01:20:00	MLOC_14764.2	1372	1239:1259	c:1249(3.08|10|11)*	-	15	-15.80
172-3pstar3chr	gtggcatcatcaagattcaca	21	01:21:00	MLOC_14907.1	918	721:743	c:733(4.00|8|35)*	-	15.5	-17.10
172-3pstar3chr	gtggcatcatcaagattcaca	21	01:20:00	MLOC_15076.2	1800	1754:1776	c:1765(3.08|6|6)*	-	18	-17.40
172-3pstar3chr	gtggcatcatcaagattcaca	21	01:20:00	MLOC_18664.3	1381	1338:1355	c:1346(4.16|10|12)*	-	17.5	-12.50
172-3pstar3chr	gtggcatcatcaagattcaca	21	01:21:00	MLOC_22165.1	1109	947:969	c:959(3.70|9|18)*	-	13	-22.50
172-3pstar3chr	gtggcatcatcaagattcaca	21	01:21:00	MLOC_22165.2	355	207:229	c:219(3.29|9|18)*	-	13	-22.50
172-3pstar3chr	gtggcatcatcaagattcaca	21	01:21:00	MLOC_23055.2	2004	1814:1838	c:1827(6.76|5|18)*	-	15.5	-22.90
172-3pstar3chr	gtggcatcatcaagattcaca	21	01:21:00	MLOC_23055.3	1930	1740:1764	c:1753(6.75|5|18)*	-	15.5	-22.90
172-3pstar3chr	gtggcatcatcaagattcaca	21	01:20:00	MLOC_30193.1	4656	2339:2357	c:2348(6.00|5|19)*	-	17.5	-14.70
172-3pstar3chr	gtggcatcatcaagattcaca	21	01:20:00	MLOC_30193.2	3140	2248:2266	c:2257(6.00|5|19)*	-	17.5	-14.70
172-3pstar3chr	gtggcatcatcaagattcaca	21	03:21:00	MLOC_33267.1	2089	1939:1958	c:1951(6.11|1|6)*	c:1952(3.05|5|3)+	12.5	-21.90
172-3pstar3chr	gtggcatcatcaagattcaca	21	01:18:00	MLOC_33306.1	1975	1556:1573	c:1564(43.53|1|191)*	-	17	-17.00
172-3pstar3chr	gtggcatcatcaagattcaca	21	04:21:00	MLOC_35890.1	1132	996:1015	c:1009(5.85|2|13)*	c:1010(4.95|3|11)+	18	-13.60
172-3pstar3chr	gtggcatcatcaagattcaca	21	02:20:00	MLOC_36794.1	3015	2824:2842	c:2834(10.33|1|14)*	-	17.5	-13.70
172-3pstar3chr	gtggcatcatcaagattcaca	21	02:20:00	MLOC_36794.2	3065	2873:2891	c:2883(10.20|1|14)*	-	17.5	-13.70
172-3pstar3chr	gtggcatcatcaagattcaca	21	02:20:00	MLOC_36794.6	2835	2642:2660	c:2652(10.33|1|14)*	-	17.5	-13.70
172-3pstar3chr	gtggcatcatcaagattcaca	21	01:20:00	MLOC_38535.2	4328	4167:4187	c:4177(6.75|8|14)*	c:4178(12.05|6|25)+	13.5	-19.70
172-3pstar3chr	gtggcatcatcaagattcaca	21	01:20:00	MLOC_38535.3	4172	4011:4031	c:4021(8.42|6|14)*	c:4022(15.04|4|25)+	13.5	-19.70
172-3pstar3chr	gtggcatcatcaagattcaca	21	01:20:00	MLOC_38535.5	4207	4042:4062	c:4052(8.43|6|14)*	c:4053(15.05|4|25)+	13.5	-19.70
172-3pstar3chr	gtggcatcatcaagattcaca	21	01:20:00	MLOC_38535.6	4334	4163:4183	c:4173(8.42|6|14)*	c:4174(15.04|4|25)+	13.5	-19.70
172-3pstar3chr	gtggcatcatcaagattcaca	21	01:20:00	MLOC_38535.7	1700	1517:1537	c:1527(7.62|6|14)*	c:1528(13.60|4|25)+	13.5	-19.70
172-3pstar3chr	gtggcatcatcaagattcaca	21	01:18:00	MLOC_42957.4	1945	386:405	c:394(3.19|7|8)*	-	17	-16.60
172-3pstar3chr	gtggcatcatcaagattcaca	21	01:18:00	MLOC_42957.5	1355	718:737	c:726(3.75|5|8)*	-	17	-16.60
172-3pstar3chr	gtggcatcatcaagattcaca	21	01:18:00	MLOC_42957.6	1049	497:516	c:505(4.10|3|8)*	-	17	-16.60
172-3pstar3chr	gtggcatcatcaagattcaca	21	01:19:00	MLOC_44080.1	2243	2005:2021	-	c:2013(3.90|9|13)+	18	-15.70
172-3pstar3chr	gtggcatcatcaagattcaca	21	02:21:00	MLOC_48115.1	424	348:371	c:363(4.23|1|7)*	-	14.5	-23.70
172-3pstar3chr	gtggcatcatcaagattcaca	21	01:21:00	MLOC_51334.1	1676	1019:1039	c:1029(4.43|7|35)*	-	18	-20.00
172-3pstar3chr	gtggcatcatcaagattcaca	21	01:21:00	MLOC_51334.2	1270	656:676	c:666(4.41|7|35)*	-	18	-20.00
172-3pstar3chr	gtggcatcatcaagattcaca	21	01:21:00	MLOC_52950.1	3251	2886:2907	-	c:2898(3.15|4|5)+	8	-21.00
172-3pstar3chr	gtggcatcatcaagattcaca	21	01:21:00	MLOC_52950.2	3180	2883:2904	-	c:2895(3.13|4|5)+	8	-21.00
172-3pstar3chr	gtggcatcatcaagattcaca	21	01:21:00	MLOC_53862.2	2617	2475:2496	-	c:2488(4.89|3|8)+	12	-16.90
172-3pstar3chr	gtggcatcatcaagattcaca	21	01:21:00	MLOC_54304.1	996	657:677	c:668(6.79|3|28)*	-	12	-16.50
172-3pstar3chr	gtggcatcatcaagattcaca	21	02:21:00	MLOC_54330.1	3001	2894:2913	c:2905(3.78|8|8)*	-	17	-11.00
172-3pstar3chr	gtggcatcatcaagattcaca	21	02:21:00	MLOC_54532.2	4048	3562:3583	c:3575(4.21|1|4)*	-	17.5	-16.50
172-3pstar3chr	gtggcatcatcaagattcaca	21	02:21:00	MLOC_54532.4	2247	1960:1981	c:1973(3.47|1|4)*	-	17.5	-16.50
172-3pstar3chr	gtggcatcatcaagattcaca	21	02:21:00	MLOC_56180.1	2574	2281:2301	-	c:2294(4.98|8|12)+	17.5	-15.70
172-3pstar3chr	gtggcatcatcaagattcaca	21	02:21:00	MLOC_56180.2	2279	2074:2094	-	c:2087(5.74|7|12)+	17.5	-15.70
172-3pstar3chr	gtggcatcatcaagattcaca	21	01:19:00	MLOC_56337.2	534	447:468	c:458(3.15|3|4)*	-	18	-17.20
172-3pstar3chr	gtggcatcatcaagattcaca	21	01:21:00	MLOC_5646.1	552	492:515	c:505(4.62|3|20)*	-	16	-18.10
172-3pstar3chr	gtggcatcatcaagattcaca	21	01:17:00	MLOC_56655.1	2260	2196:2213	c:2203(12.27|1|20)*	-	15.5	-14.50
172-3pstar3chr	gtggcatcatcaagattcaca	21	01:17:00	MLOC_56655.2	1973	1935:1952	c:1942(13.29|1|20)*	-	15.5	-14.50
172-3pstar3chr	gtggcatcatcaagattcaca	21	01:21:00	MLOC_57259.1	2152	1932:1954	c:1944(3.63|2|7)*	c:1945(3.11|3|6)+	17	-18.30
172-3pstar3chr	gtggcatcatcaagattcaca	21	01:19:00	MLOC_58024.1	1676	1471:1489	c:1479(3.25|10|8)*	c:1480(6.10|3|15)+	9	-28.70
172-3pstar3chr	gtggcatcatcaagattcaca	21	01:21:00	MLOC_58259.1	1092	970:993	c:982(3.44|8|8)*	-	17.5	-16.30
172-3pstar3chr	gtggcatcatcaagattcaca	21	02:18:00	MLOC_59538.11	2057	1047:1063	c:1055(5.71|8|37)*	-	15.5	-15.40
172-3pstar3chr	gtggcatcatcaagattcaca	21	02:18:00	MLOC_59538.3	1006	854:870	c:862(4.43|8|37)*	-	15.5	-15.40
172-3pstar3chr	gtggcatcatcaagattcaca	21	02:18:00	MLOC_59538.5	2334	1334:1350	c:1342(5.73|8|37)*	-	15.5	-15.40
172-3pstar3chr	gtggcatcatcaagattcaca	21	02:18:00	MLOC_59538.7	1546	822:838	c:830(4.91|8|37)*	-	15.5	-15.40
172-3pstar3chr	gtggcatcatcaagattcaca	21	02:18:00	MLOC_59538.8	1839	816:832	c:824(4.95|8|37)*	-	15.5	-15.40
172-3pstar3chr	gtggcatcatcaagattcaca	21	01:21:00	MLOC_60357.1	666	600:621	c:611(4.29|6|18)*	-	15.5	-14.20
172-3pstar3chr	gtggcatcatcaagattcaca	21	01:18:00	MLOC_61818.2	1825	1662:1680	c:1670(3.33|4|3)*	c:1671(3.33|4|3)+	12.5	-21.40
172-3pstar3chr	gtggcatcatcaagattcaca	21	02:19:00	MLOC_62434.3	1147	1108:1124	c:1116(3.86|2|7)*	-	16.5	-14.60
172-3pstar3chr	gtggcatcatcaagattcaca	21	01:21:00	MLOC_6344.1	1389	1073:1095	-	c:1086(9.34|5|25)+	17.5	-16.80
172-3pstar3chr	gtggcatcatcaagattcaca	21	01:21:00	MLOC_6344.2	1396	1104:1126	-	c:1117(9.46|5|25)+	17.5	-16.80
172-3pstar3chr	gtggcatcatcaagattcaca	21	01:21:00	MLOC_6344.3	1069	797:819	-	c:810(9.27|5|25)+	17.5	-16.80
172-3pstar3chr	gtggcatcatcaagattcaca	21	01:21:00	MLOC_6344.4	1340	1068:1090	-	c:1081(9.43|5|25)+	17.5	-16.80
172-3pstar3chr	gtggcatcatcaagattcaca	21	01:21:00	MLOC_63530.1	1510	1007:1029	c:1018(7.55|1|17)*	-	17	-21.00
172-3pstar3chr	gtggcatcatcaagattcaca	21	02:20:00	MLOC_64774.1	3207	718:735	c:727(7.67|2|20)*	-	18	-11.50
172-3pstar3chr	gtggcatcatcaagattcaca	21	01:20:00	MLOC_65298.1	1731	1524:1541	-	c:1533(4.61|6|19)+	13.5	-14.50
172-3pstar3chr	gtggcatcatcaagattcaca	21	01:20:00	MLOC_65298.2	2685	2620:2637	-	c:2629(7.27|1|19)+	13.5	-14.50
172-3pstar3chr	gtggcatcatcaagattcaca	21	01:21:00	MLOC_66576.1	1439	1372:1393	-	c:1385(3.51|4|5)+	15.5	-19.20
172-3pstar3chr	gtggcatcatcaagattcaca	21	01:21:00	MLOC_66576.2	1301	1247:1268	-	c:1260(3.51|4|5)+	15.5	-19.20
172-3pstar3chr	gtggcatcatcaagattcaca	21	01:21:00	MLOC_67524.1	1463	1296:1316	c:1306(4.25|8|12)*	-	15.5	-18.90
172-3pstar3chr	gtggcatcatcaagattcaca	21	02:20:00	MLOC_68114.2	1788	1420:1437	c:1429(3.07|4|5)*	-	17.5	-12.50
172-3pstar3chr	gtggcatcatcaagattcaca	21	01:21:00	MLOC_68815.1	1711	1050:1069	c:1060(9.62|1|39)*	-	17	-19.90
172-3pstar3chr	gtggcatcatcaagattcaca	21	02:20:00	MLOC_68959.1	1469	1029:1046	-	c:1039(3.67|6|9)+	16.5	-17.60
172-3pstar3chr	gtggcatcatcaagattcaca	21	01:19:00	MLOC_70480.1	3799	1297:1316	c:1306(7.10|9|72)*	-	16.5	-13.30
172-3pstar3chr	gtggcatcatcaagattcaca	21	01:21:00	MLOC_71259.1	1497	1338:1360	-	c:1351(3.38|5|6)+	16	-15.40
172-3pstar3chr	gtggcatcatcaagattcaca	21	01:21:00	MLOC_72428.5	835	650:670	c:660(4.48|1|5)*	-	16.5	-20.10
172-3pstar3chr	gtggcatcatcaagattcaca	21	02:21:00	MLOC_72465.1	689	396:414	c:407(3.93|3|46)*	-	18	-21.30
172-3pstar3chr	gtggcatcatcaagattcaca	21	02:21:00	MLOC_72465.2	900	609:627	c:620(3.93|3|46)*	-	18	-21.30
172-3pstar3chr	gtggcatcatcaagattcaca	21	02:21:00	MLOC_72465.3	3009	2716:2734	c:2727(4.10|3|46)*	-	18	-21.30
172-3pstar3chr	gtggcatcatcaagattcaca	21	01:18:00	MLOC_72596.1	1002	964:981	c:971(5.72|3|6)*	-	16.5	-12.00
172-3pstar3chr	gtggcatcatcaagattcaca	21	01:21:00	MLOC_74150.1	917	839:861	c:851(5.59|1|9)*	-	15	-14.20
172-3pstar3chr	gtggcatcatcaagattcaca	21	01:21:00	MLOC_75422.1	649	533:554	-	c:546(5.21|7|96)+	13	-25.10
172-3pstar3chr	gtggcatcatcaagattcaca	21	01:20:00	MLOC_78870.1	3488	905:923	-	c:914(3.07|3|5)+	16	-19.60
172-3pstar3chr	gtggcatcatcaagattcaca	21	01:21:00	MLOC_80687.1	2213	2096:2116	-	c:2107(11.47|2|27)+	18	-15.00
172-3pstar3chr	gtggcatcatcaagattcaca	21	01:21:00	MLOC_80687.2	2017	1968:1988	-	c:1979(11.99|2|27)+	18	-15.00
172-3pstar3chr	gtggcatcatcaagattcaca	21	01:21:00	MLOC_81416.1	864	606:627	c:617(3.94|9|116)*	-	11.5	-13.70
172_2	ggaatcttgatgatgctgcat	21	01:21:00	MLOC_10078.1	1164	846:867	c:857(3.00|8|8)*	c:858(6.38|2|17)+	15	-16.80
172_2	ggaatcttgatgatgctgcat	21	01:21:00	MLOC_10078.2	1173	1014:1035	c:1025(3.03|8|8)*	c:1026(6.44|2|17)+	15	-16.80
172_2	ggaatcttgatgatgctgcat	21	04:21:00	MLOC_10224.2	2869	2804:2820	-	c:2815(11.36|1|6)+	17.5	-16.50
172_2	ggaatcttgatgatgctgcat	21	01:21:00	MLOC_13099.1	909	625:648	-	c:640(6.93|6|22)+	15.5	-14.40
172_2	ggaatcttgatgatgctgcat	21	01:21:00	MLOC_13099.2	591	511:534	-	c:526(6.77|6|22)+	15.5	-14.40
172_2	ggaatcttgatgatgctgcat	21	02:21:00	MLOC_13122.1	1717	1458:1478	-	c:1471(10.38|6|39)+	16.5	-16.50
172_2	ggaatcttgatgatgctgcat	21	02:21:00	MLOC_13122.2	1477	1218:1238	-	c:1231(10.74|6|39)+	16.5	-16.50
172_2	ggaatcttgatgatgctgcat	21	02:21:00	MLOC_13122.3	1219	1038:1058	-	c:1051(10.70|6|39)+	16.5	-16.50
172_2	ggaatcttgatgatgctgcat	21	01:21:00	MLOC_14582.1	1664	1547:1571	-	c:1562(3.65|5|16)+	18	-11.40
172_2	ggaatcttgatgatgctgcat	21	01:21:00	MLOC_14582.2	1610	1517:1541	-	c:1532(3.55|5|16)+	18	-11.40
172_2	ggaatcttgatgatgctgcat	21	02:21:00	MLOC_18035.1	1160	1064:1084	-	c:1077(7.33|6|20)+	16.5	-16.50
172_2	ggaatcttgatgatgctgcat	21	01:21:00	MLOC_1831.1	2064	790:810	c:801(8.07|1|33)*	-	8.5	-23.00
172_2	ggaatcttgatgatgctgcat	21	01:21:00	MLOC_1831.2	970	727:747	c:738(7.67|1|33)*	-	8.5	-23.00
172_2	ggaatcttgatgatgctgcat	21	01:20:00	MLOC_18396.6	1528	402:420	-	c:412(4.58|1|2)+	15	-21.60
172_2	ggaatcttgatgatgctgcat	21	01:21:00	MLOC_19937.1	2816	2622:2643	c:2634(11.04|3|15)*	-	14	-12.40
172_2	ggaatcttgatgatgctgcat	21	01:21:00	MLOC_21527.1	911	856:877	c:867(3.71|3|15)*	-	15	-23.30
172_2	ggaatcttgatgatgctgcat	21	01:21:00	MLOC_26717.1	491	430:450	c:441(3.82|2|5)*	-	13	-19.80
172_2	ggaatcttgatgatgctgcat	21	03:21:00	MLOC_34357.4	1616	1443:1464	c:1457(4.40|3|9)*	-	18	-22.20
172_2	ggaatcttgatgatgctgcat	21	01:20:00	MLOC_37107.1	950	910:928	c:919(3.60|6|17)*	c:920(3.39|8|16)+	14.5	-22.80
172_2	ggaatcttgatgatgctgcat	21	01:20:00	MLOC_43041.2	1653	1266:1286	c:1276(15.24|1|31)*	-	5	-35.30
172_2	ggaatcttgatgatgctgcat	21	01:20:00	MLOC_43041.3	1556	1162:1182	c:1172(13.07|1|31)*	-	5	-35.30
172_2	ggaatcttgatgatgctgcat	21	01:20:00	MLOC_43041.6	1277	883:903	c:893(12.90|1|31)*	-	5	-35.30
172_2	ggaatcttgatgatgctgcat	21	01:20:00	MLOC_43041.7	1454	1110:1130	c:1120(15.56|1|31)*	-	5	-35.30
172_2	ggaatcttgatgatgctgcat	21	01:20:00	MLOC_43041.8	1526	1182:1202	c:1192(15.43|1|31)*	-	5	-35.30
172_2	ggaatcttgatgatgctgcat	21	01:21:00	MLOC_43575.1	1722	1256:1277	c:1267(91.23|1|750)*	-	4	-33.80
172_2	ggaatcttgatgatgctgcat	21	01:21:00	MLOC_43575.2	2810	2344:2365	c:2355(90.67|1|750)*	-	4	-33.80
172_2	ggaatcttgatgatgctgcat	21	01:21:00	MLOC_43575.3	1463	997:1018	c:1008(91.77|1|750)*	-	4	-33.80
172_2	ggaatcttgatgatgctgcat	21	01:21:00	MLOC_43575.4	1506	1056:1077	c:1067(91.77|1|750)*	-	4	-33.80
172_2	ggaatcttgatgatgctgcat	21	01:21:00	MLOC_43575.5	1493	1043:1064	c:1054(91.77|1|750)*	-	4	-33.80
172_2	ggaatcttgatgatgctgcat	21	01:21:00	MLOC_43575.6	1301	881:902	c:892(90.84|1|750)*	-	4	-33.80
172_2	ggaatcttgatgatgctgcat	21	01:21:00	MLOC_43575.7	1510	1186:1207	c:1197(80.17|1|750)*	-	4	-33.80
172_2	ggaatcttgatgatgctgcat	21	01:20:00	MLOC_43830.1	2134	1241:1260	c:1250(39.63|1|325)*	-	6.5	-31.60
172_2	ggaatcttgatgatgctgcat	21	01:20:00	MLOC_43830.2	2038	1145:1164	c:1154(39.63|1|325)*	-	6.5	-31.60
172_2	ggaatcttgatgatgctgcat	21	01:20:00	MLOC_43830.3	1702	1274:1293	c:1283(47.08|1|325)*	-	6.5	-31.60
172_2	ggaatcttgatgatgctgcat	21	01:20:00	MLOC_43830.4	1937	1388:1407	c:1397(37.71|1|325)*	-	6.5	-31.60
172_2	ggaatcttgatgatgctgcat	21	01:20:00	MLOC_43830.5	1853	1306:1325	c:1315(37.48|1|325)*	-	6.5	-31.60
172_2	ggaatcttgatgatgctgcat	21	01:20:00	MLOC_43830.6	2140	1343:1362	c:1352(39.40|1|325)*	-	6.5	-31.60
172_2	ggaatcttgatgatgctgcat	21	01:20:00	MLOC_43830.7	1963	1535:1554	c:1544(46.81|1|325)*	-	6.5	-31.60
172_2	ggaatcttgatgatgctgcat	21	01:20:00	MLOC_43830.8	2325	1432:1451	c:1441(39.50|1|325)*	-	6.5	-31.60
172_2	ggaatcttgatgatgctgcat	21	01:21:00	MLOC_44795.1	1069	789:810	c:802(11.87|5|871)*	c:803(14.35|4|1053)+	15.5	-21.00
172_2	ggaatcttgatgatgctgcat	21	01:21:00	MLOC_44795.2	1219	857:878	c:870(11.34|5|871)*	c:871(13.70|4|1053)+	15.5	-21.00
172_2	ggaatcttgatgatgctgcat	21	01:21:00	MLOC_44795.3	1330	562:583	c:575(11.71|5|871)*	c:576(14.15|4|1053)+	15.5	-21.00
172_2	ggaatcttgatgatgctgcat	21	01:21:00	MLOC_4523.1	4688	4468:4488	-	c:4480(3.04|3|6)+	16.5	-14.40
172_2	ggaatcttgatgatgctgcat	21	01:21:00	MLOC_4523.2	3889	3669:3689	-	c:3681(3.04|3|6)+	16.5	-14.40
172_2	ggaatcttgatgatgctgcat	21	01:21:00	MLOC_4523.3	904	694:714	-	c:706(3.08|3|6)+	16.5	-14.40
172_2	ggaatcttgatgatgctgcat	21	01:21:00	MLOC_4523.4	3823	3731:3751	-	c:3743(3.05|3|6)+	16.5	-14.40
172_2	ggaatcttgatgatgctgcat	21	01:21:00	MLOC_48354.1	337	174:196	c:186(3.28|3|44)*	-	8.5	-20.40
172_2	ggaatcttgatgatgctgcat	21	01:21:00	MLOC_48422.1	4157	4053:4075	c:4065(4.71|6|11)*	-	15.5	-14.30
172_2	ggaatcttgatgatgctgcat	21	01:21:00	MLOC_48422.2	4399	4295:4317	c:4307(4.76|6|11)*	-	15.5	-14.30
172_2	ggaatcttgatgatgctgcat	21	01:21:00	MLOC_48422.3	4206	4105:4127	c:4117(4.85|6|11)*	-	15.5	-14.30
172_2	ggaatcttgatgatgctgcat	21	01:21:00	MLOC_48422.4	4352	4266:4288	c:4278(5.26|4|11)*	-	15.5	-14.30
172_2	ggaatcttgatgatgctgcat	21	01:19:00	MLOC_50960.1	934	841:861	-	c:852(5.61|5|37)+	10	-23.10
172_2	ggaatcttgatgatgctgcat	21	01:19:00	MLOC_50960.2	864	783:803	-	c:794(5.56|5|37)+	10	-23.10
172_2	ggaatcttgatgatgctgcat	21	01:21:00	MLOC_54489.2	1724	263:282	c:273(3.29|4|6)*	-	18	-13.80
172_2	ggaatcttgatgatgctgcat	21	01:21:00	MLOC_58380.1	2551	2489:2508	-	c:2499(3.47|1|4)+	16.5	-14.80
172_2	ggaatcttgatgatgctgcat	21	01:21:00	MLOC_60402.2	867	711:733	-	c:724(7.83|6|25)+	14.5	-20.30
172_2	ggaatcttgatgatgctgcat	21	01:21:00	MLOC_61527.1	2133	1945:1969	-	c:1960(3.32|4|5)+	17.5	-15.50
172_2	ggaatcttgatgatgctgcat	21	01:20:00	MLOC_64204.1	1661	1487:1507	c:1497(3.65|8|8)*	-	18	-18.40
172_2	ggaatcttgatgatgctgcat	21	03:21:00	MLOC_64318.2	1105	977:996	-	c:990(3.03|7|4)+	15.5	-20.50
172_2	ggaatcttgatgatgctgcat	21	01:20:00	MLOC_6586.1	2735	2453:2472	-	c:2464(4.44|5|8)+	16	-16.60
172_2	ggaatcttgatgatgctgcat	21	01:21:00	MLOC_66065.1	2563	2256:2275	c:2266(5.81|3|13)*	-	17.5	-12.40
172_2	ggaatcttgatgatgctgcat	21	03:21:00	MLOC_66102.1	979	910:929	c:922(4.61|2|14)*	-	18	-16.70
172_2	ggaatcttgatgatgctgcat	21	04:21:00	MLOC_66305.1	3253	2754:2771	c:2765(3.07|8|6)*	-	18	-14.80
172_2	ggaatcttgatgatgctgcat	21	04:21:00	MLOC_66305.2	1182	841:858	c:852(3.28|5|6)*	-	18	-14.80
172_2	ggaatcttgatgatgctgcat	21	01:20:00	MLOC_67834.1	2822	2114:2134	c:2124(42.89|2|331)*	-	13	-25.80
172_2	ggaatcttgatgatgctgcat	21	01:20:00	MLOC_67834.5	2548	2193:2213	c:2203(43.08|2|331)*	-	13	-25.80
172_2	ggaatcttgatgatgctgcat	21	01:20:00	MLOC_67834.6	2355	2292:2312	c:2302(88.45|1|331)*	-	13	-25.80
172_2	ggaatcttgatgatgctgcat	21	01:21:00	MLOC_6836.4	2129	2001:2021	-	c:2013(3.15|10|8)+	14	-15.40
172_2	ggaatcttgatgatgctgcat	21	01:21:00	MLOC_6836.5	2135	2024:2044	-	c:2036(3.22|9|8)+	14	-15.40
172_2	ggaatcttgatgatgctgcat	21	01:21:00	MLOC_6836.6	2798	2687:2707	-	c:2699(3.23|9|8)+	14	-15.40
172_2	ggaatcttgatgatgctgcat	21	01:21:00	MLOC_68567.1	1412	925:946	c:936(3.81|9|17)*	c:937(4.03|8|18)+	15.5	-18.70
172_2	ggaatcttgatgatgctgcat	21	01:21:00	MLOC_68567.2	1367	968:989	c:979(3.89|9|17)*	c:980(4.12|8|18)+	15.5	-18.70
172_2	ggaatcttgatgatgctgcat	21	01:21:00	MLOC_69879.1	1803	1759:1782	-	c:1773(6.30|3|13)+	18	-14.10
172_2	ggaatcttgatgatgctgcat	21	01:21:00	MLOC_69879.2	2290	2246:2269	-	c:2260(6.31|3|13)+	18	-14.10
172_2	ggaatcttgatgatgctgcat	21	01:21:00	MLOC_69879.3	2684	2640:2663	-	c:2654(6.31|3|13)+	18	-14.10
172_2	ggaatcttgatgatgctgcat	21	01:21:00	MLOC_69879.4	2376	2335:2358	-	c:2349(6.60|2|13)+	18	-14.10
172_2	ggaatcttgatgatgctgcat	21	01:21:00	MLOC_71257.2	2043	1233:1254	c:1244(15.09|5|61)*	-	8.5	-32.40
172_2	ggaatcttgatgatgctgcat	21	01:21:00	MLOC_71257.3	1949	1264:1285	c:1275(35.59|1|61)*	-	8.5	-32.40
172_2	ggaatcttgatgatgctgcat	21	03:21:00	MLOC_75033.13	4954	3267:3288	c:3281(4.96|3|17)*	c:3282(3.21|9|11)+	17.5	-20.20
172_2	ggaatcttgatgatgctgcat	21	03:21:00	MLOC_75033.16	1879	285:306	c:299(4.61|3|17)*	-	17.5	-20.20
172_2	ggaatcttgatgatgctgcat	21	01:21:00	MLOC_76304.1	2041	1877:1900	c:1890(6.08|4|6)*	-	17	-12.70
172_2	ggaatcttgatgatgctgcat	21	02:21:00	MLOC_76578.1	2724	2538:2556	c:2549(6.60|5|13)*	c:2550(7.62|3|15)+	18	-14.00
172_2	ggaatcttgatgatgctgcat	21	02:21:00	MLOC_76578.2	2951	2787:2805	c:2798(6.68|5|13)*	c:2799(7.72|3|15)+	18	-14.00
172_2	ggaatcttgatgatgctgcat	21	02:21:00	MLOC_76578.3	2549	2399:2417	c:2410(6.74|5|13)*	c:2411(7.78|3|15)+	18	-14.00
172_2	ggaatcttgatgatgctgcat	21	01:21:00	MLOC_77763.3	3674	3133:3154	c:3144(33.90|2|276)*	-	4	-33.80
172_2	ggaatcttgatgatgctgcat	21	01:21:00	MLOC_77763.5	1558	960:981	c:971(34.83|2|276)*	-	4	-33.80
172_2	ggaatcttgatgatgctgcat	21	01:21:00	MLOC_77763.6	1380	782:803	c:793(34.72|2|276)*	-	4	-33.80
172_2	ggaatcttgatgatgctgcat	21	01:21:00	MLOC_77763.7	1425	827:848	c:838(34.89|2|276)*	-	4	-33.80
172_2	ggaatcttgatgatgctgcat	21	01:21:00	MLOC_77763.8	1067	644:665	c:655(31.50|2|276)*	-	4	-33.80
172_2	ggaatcttgatgatgctgcat	21	01:21:00	MLOC_78645.3	804	693:715	-	c:706(18.09|1|38)+	16	-12.40
172_2	ggaatcttgatgatgctgcat	21	01:21:00	MLOC_80057.1	2008	1829:1849	-	c:1841(17.85|1|79)+	17.5	-14.70
172_2	ggaatcttgatgatgctgcat	21	01:20:00	MLOC_914.1	1283	976:997	c:987(4.78|4|14)*	-	18	-15.50
172_2	ggaatcttgatgatgctgcat	21	01:20:00	MLOC_914.2	913	708:729	c:719(4.74|4|14)*	-	18	-15.50
172a	gcagcaccaccaagattcaca	21	04:21:00	MLOC_10967.1	2723	2477:2494	c:2488(6.45|3|14)*	c:2489(5.07|5|11)+	18	-17.70
172a	gcagcaccaccaagattcaca	21	04:21:00	MLOC_10967.2	2797	2551:2568	c:2562(6.45|3|14)*	c:2563(5.07|5|11)+	18	-17.70
172a	gcagcaccaccaagattcaca	21	01:21:00	MLOC_11446.3	1001	910:934	c:924(3.80|7|8)*	c:925(4.75|5|10)+	13.5	-19.00
172a	gcagcaccaccaagattcaca	21	01:21:00	MLOC_11773.1	5489	5370:5390	-	c:5381(3.64|9|8)+	10	-23.80
172a	gcagcaccaccaagattcaca	21	01:19:00	MLOC_12174.2	457	387:405	-	c:395(3.54|1|7)+	15.5	-25.40
172a	gcagcaccaccaagattcaca	21	01:21:00	MLOC_14942.1	1521	1393:1415	c:1405(3.18|2|4)*	-	12	-21.20
172a	gcagcaccaccaagattcaca	21	01:21:00	MLOC_17389.1	1194	668:688	c:679(4.08|9|15)*	-	18	-19.00
172a	gcagcaccaccaagattcaca	21	02:21:00	MLOC_22165.1	1109	947:967	c:959(3.70|9|18)*	-	11.5	-23.00
172a	gcagcaccaccaagattcaca	21	02:21:00	MLOC_22165.2	355	207:227	c:219(3.29|9|18)*	-	11.5	-23.00
172a	gcagcaccaccaagattcaca	21	01:20:00	MLOC_3013.1	1587	1490:1509	c:1499(8.73|7|27)*	-	10.5	-22.60
172a	gcagcaccaccaagattcaca	21	01:20:00	MLOC_3013.2	1878	1781:1800	c:1790(8.70|7|27)*	-	10.5	-22.60
172a	gcagcaccaccaagattcaca	21	01:21:00	MLOC_35270.1	1294	925:943	c:933(5.37|2|16)*	-	14	-20.50
172a	gcagcaccaccaagattcaca	21	01:21:00	MLOC_36358.1	1654	1171:1192	-	c:1184(18.35|1|37)+	17	-17.70
172a	gcagcaccaccaagattcaca	21	02:19:00	MLOC_38535.2	4328	4169:4188	c:4180(12.53|5|26)*	c:4181(6.75|8|14)+	15.5	-18.00
172a	gcagcaccaccaagattcaca	21	02:19:00	MLOC_38535.3	4172	4013:4032	c:4024(15.64|3|26)*	c:4025(8.42|6|14)+	15.5	-18.00
172a	gcagcaccaccaagattcaca	21	02:19:00	MLOC_38535.5	4207	4044:4063	c:4055(15.65|3|26)*	c:4056(8.43|6|14)+	15.5	-18.00
172a	gcagcaccaccaagattcaca	21	02:19:00	MLOC_38535.6	4334	4165:4184	c:4176(15.64|3|26)*	c:4177(8.42|6|14)+	15.5	-18.00
172a	gcagcaccaccaagattcaca	21	02:19:00	MLOC_38535.7	1700	1519:1538	c:1530(14.15|3|26)*	c:1531(7.62|6|14)+	15.5	-18.00
172a	gcagcaccaccaagattcaca	21	01:20:00	MLOC_43749.1	1692	862:883	-	c:874(3.56|7|11)+	18	-18.00
172a	gcagcaccaccaagattcaca	21	01:21:00	MLOC_54937.3	3611	2472:2494	c:2485(10.79|1|4)*	-	17.5	-13.40
172a	gcagcaccaccaagattcaca	21	01:21:00	MLOC_58642.1	1333	1252:1274	-	c:1265(9.60|1|14)+	17.5	-18.60
172a	gcagcaccaccaagattcaca	21	01:17:00	MLOC_58960.2	1113	1033:1048	c:1039(5.06|6|11)*	-	11.5	-24.00
172a	gcagcaccaccaagattcaca	21	01:20:00	MLOC_59758.1	3401	3101:3121	c:3111(4.68|8|13)*	-	13.5	-22.10
172a	gcagcaccaccaagattcaca	21	01:18:00	MLOC_60327.1	966	613:632	c:622(4.52|9|24)*	-	14.5	-22.20
172a	gcagcaccaccaagattcaca	21	02:21:00	MLOC_6055.1	863	780:797	-	c:790(10.00|1|87)+	17	-14.20
172a	gcagcaccaccaagattcaca	21	01:18:00	MLOC_62044.1	1969	1256:1272	c:1263(4.00|1|2)*	-	17	-14.90
172a	gcagcaccaccaagattcaca	21	01:19:00	MLOC_67077.5	948	783:803	c:792(5.43|6|8)*	c:793(6.79|4|10)+	18	-19.50
172a	gcagcaccaccaagattcaca	21	03:21:00	MLOC_68815.1	1711	1050:1067	c:1060(9.62|1|39)*	-	16	-22.10
172a	gcagcaccaccaagattcaca	21	01:18:00	MLOC_71030.1	1469	1373:1391	c:1381(8.05|3|17)*	c:1382(36.34|1|77)+	17.5	-15.40
172a	gcagcaccaccaagattcaca	21	01:18:00	MLOC_71030.10	1280	988:1006	-	c:997(7.38|8|77)+	17.5	-15.40
172a	gcagcaccaccaagattcaca	21	01:18:00	MLOC_71030.11	1496	1204:1222	-	c:1213(7.38|8|77)+	17.5	-15.40
172a	gcagcaccaccaagattcaca	21	01:18:00	MLOC_71030.2	1344	1248:1266	c:1256(8.15|3|17)*	c:1257(36.81|1|77)+	17.5	-15.40
172a	gcagcaccaccaagattcaca	21	01:18:00	MLOC_71030.3	1552	1330:1348	c:1338(8.18|3|17)*	c:1339(36.96|1|77)+	17.5	-15.40
172a	gcagcaccaccaagattcaca	21	01:18:00	MLOC_71030.4	1545	1323:1341	c:1331(8.19|3|17)*	c:1332(37.01|1|77)+	17.5	-15.40
172a	gcagcaccaccaagattcaca	21	01:18:00	MLOC_71030.5	1460	1238:1256	c:1246(8.24|3|17)*	c:1247(37.21|1|77)+	17.5	-15.40
172a	gcagcaccaccaagattcaca	21	01:18:00	MLOC_71030.6	1432	1180:1198	c:1188(4.39|6|17)*	c:1189(19.83|2|77)+	17.5	-15.40
172a	gcagcaccaccaagattcaca	21	01:18:00	MLOC_71030.7	1391	1099:1117	-	c:1108(7.35|8|77)+	17.5	-15.40
172a	gcagcaccaccaagattcaca	21	01:18:00	MLOC_71030.8	1341	1118:1136	c:1126(8.21|3|17)*	c:1127(37.08|1|77)+	17.5	-15.40
172a	gcagcaccaccaagattcaca	21	01:18:00	MLOC_71030.9	1232	1009:1027	c:1017(8.25|3|17)*	c:1018(37.27|1|77)+	17.5	-15.40
172a	gcagcaccaccaagattcaca	21	01:21:00	MLOC_72428.5	835	651:670	c:660(4.48|1|5)*	-	14	-22.40
172a	gcagcaccaccaagattcaca	21	02:21:00	MLOC_79033.2	1083	982:1002	-	c:995(4.50|9|15)+	16.5	-13.70
1869_1	tgagaacaataggaatgggag	21	01:21:00	MLOC_123.2	1795	1591:1612	c:1603(3.11|10|5)*	-	18	-13.40
1869_1	tgagaacaataggaatgggag	21	01:21:00	MLOC_15181.4	2596	2494:2514	-	c:2506(3.05|6|6)+	16	-17.30
1869_1	tgagaacaataggaatgggag	21	02:21:00	MLOC_19108.1	1621	1440:1459	-	c:1452(4.21|5|7)+	13	-15.60
1869_1	tgagaacaataggaatgggag	21	01:21:00	MLOC_20537.1	810	663:684	c:674(3.21|9|11)*	-	16	-14.10
1869_1	tgagaacaataggaatgggag	21	01:21:00	MLOC_20537.3	1454	1314:1335	c:1325(3.44|9|11)*	-	16	-14.10
1869_1	tgagaacaataggaatgggag	21	01:20:00	MLOC_36605.2	1974	1671:1689	-	c:1681(4.83|7|17)+	16.5	-13.10
1869_1	tgagaacaataggaatgggag	21	02:21:00	MLOC_37675.1	1462	1234:1253	c:1245(4.63|4|8)*	c:1246(4.63|4|8)+	14.5	-17.20
1869_1	tgagaacaataggaatgggag	21	01:21:00	MLOC_37687.1	1537	1474:1495	-	c:1487(5.93|5|11)+	16	-13.90
1869_1	tgagaacaataggaatgggag	21	01:20:00	MLOC_45474.1	3362	3165:3184	-	c:3176(3.60|9|12)+	15	-13.80
1869_1	tgagaacaataggaatgggag	21	01:20:00	MLOC_45474.2	3335	3279:3298	-	c:3290(4.09|4|12)+	15	-13.80
1869_1	tgagaacaataggaatgggag	21	01:20:00	MLOC_45474.3	3474	3375:3394	-	c:3386(3.92|6|12)+	15	-13.80
1869_1	tgagaacaataggaatgggag	21	01:21:00	MLOC_52084.1	2634	1451:1474	c:1464(5.33|1|6)*	-	16	-15.70
1869_1	tgagaacaataggaatgggag	21	01:21:00	MLOC_52084.3	2676	1524:1547	c:1537(5.36|1|6)*	-	16	-15.70
1869_1	tgagaacaataggaatgggag	21	01:21:00	MLOC_5218.1	575	505:527	-	c:519(7.42|1|6)+	18	-18.90
1869_1	tgagaacaataggaatgggag	21	01:21:00	MLOC_5229.1	968	768:787	c:778(3.46|5|7)*	-	15.5	-12.80
1869_1	tgagaacaataggaatgggag	21	01:21:00	MLOC_55667.14	3640	1427:1446	-	c:1438(7.86|3|14)+	17	-18.00
1869_1	tgagaacaataggaatgggag	21	01:21:00	MLOC_55667.15	3563	1427:1446	-	c:1438(7.87|3|14)+	17	-18.00
1869_1	tgagaacaataggaatgggag	21	01:21:00	MLOC_55667.16	3737	1427:1446	-	c:1438(7.90|3|14)+	17	-18.00
1869_1	tgagaacaataggaatgggag	21	01:21:00	MLOC_55667.3	4110	1368:1387	-	c:1379(8.89|3|14)+	17	-18.00
1869_1	tgagaacaataggaatgggag	21	01:21:00	MLOC_55667.4	4090	1363:1382	-	c:1374(8.88|3|14)+	17	-18.00
1869_1	tgagaacaataggaatgggag	21	03:21:00	MLOC_56115.1	1990	1827:1846	c:1839(3.51|7|9)*	-	16.5	-15.80
1869_1	tgagaacaataggaatgggag	21	01:21:00	MLOC_56150.1	3441	3323:3343	-	c:3334(4.27|9|12)+	17.5	-12.00
1869_1	tgagaacaataggaatgggag	21	01:19:00	MLOC_56925.1	1610	1382:1401	c:1392(3.39|9|12)*	c:1393(3.96|8|14)+	17.5	-18.40
1869_1	tgagaacaataggaatgggag	21	01:19:00	MLOC_56925.2	4276	3870:3889	c:3880(3.78|8|12)*	c:3881(4.41|7|14)+	17.5	-18.40
1869_1	tgagaacaataggaatgggag	21	01:19:00	MLOC_56925.3	1782	1682:1701	c:1692(4.08|4|12)*	c:1693(4.76|3|14)+	17.5	-18.40
1869_1	tgagaacaataggaatgggag	21	01:19:00	MLOC_56925.4	1492	1159:1178	c:1169(3.59|8|12)*	c:1170(4.19|7|14)+	17.5	-18.40
1869_1	tgagaacaataggaatgggag	21	01:21:00	MLOC_58389.1	2072	1816:1839	-	c:1830(3.03|9|6)+	16.5	-15.00
1869_1	tgagaacaataggaatgggag	21	01:21:00	MLOC_58389.2	1972	1716:1739	-	c:1730(3.03|9|6)+	16.5	-15.00
1869_1	tgagaacaataggaatgggag	21	01:21:00	MLOC_58389.3	1629	1471:1494	-	c:1485(3.39|6|6)+	16.5	-15.00
1869_1	tgagaacaataggaatgggag	21	01:21:00	MLOC_62339.1	2255	2101:2124	-	c:2116(5.81|6|20)+	17.5	-13.10
1869_1	tgagaacaataggaatgggag	21	01:21:00	MLOC_62339.2	1980	1824:1847	-	c:1839(5.80|6|20)+	17.5	-13.10
1869_1	tgagaacaataggaatgggag	21	01:21:00	MLOC_62339.3	2075	1819:1842	-	c:1834(5.72|6|20)+	17.5	-13.10
1869_1	tgagaacaataggaatgggag	21	01:21:00	MLOC_62339.4	2179	2088:2111	-	c:2103(9.96|3|20)+	17.5	-13.10
1869_1	tgagaacaataggaatgggag	21	01:21:00	MLOC_62339.5	1487	1231:1254	-	c:1246(5.48|6|20)+	17.5	-13.10
1869_1	tgagaacaataggaatgggag	21	01:20:00	MLOC_65439.2	2060	1977:1996	-	c:1988(6.03|3|5)+	18	-19.80
1869_1	tgagaacaataggaatgggag	21	02:21:00	MLOC_65838.3	2187	2081:2102	-	c:2095(3.71|10|9)+	17.5	-19.30
1869_1	tgagaacaataggaatgggag	21	02:21:00	MLOC_65838.4	2212	2129:2150	-	c:2143(3.73|9|9)+	17.5	-19.30
1869_1	tgagaacaataggaatgggag	21	02:21:00	MLOC_70957.1	3469	3345:3364	c:3356(5.95|7|13)*	c:3357(5.50|8|12)+	15	-14.40
2118_1	ttcctgatgcctcccattccta	22	02:21:00	MLOC_54044.3	3108	3024:3043	c:3035(3.82|3|5)*	-	15	-24.70
2118_1	ttcctgatgcctcccattccta	22	02:21:00	MLOC_54044.4	2969	2885:2904	c:2896(3.86|3|5)*	-	15	-24.70
2118_1	ttcctgatgcctcccattccta	22	01:20:00	MLOC_5638.1	1597	1303:1324	-	c:1315(3.96|5|11)+	17	-21.60
2118_1	ttcctgatgcctcccattccta	22	01:20:00	MLOC_73817.1	1048	965:985	-	c:976(3.14|8|11)+	15	-19.60
2118_10	ttcccgatgcctctcattccta	22	01:22:00	MLOC_19988.1	917	718:741	-	c:731(3.05|5|13)+	17.5	-27.30
2118_10	ttcccgatgcctctcattccta	22	01:22:00	MLOC_19988.2	1004	718:741	-	c:731(3.05|5|13)+	17.5	-27.30
2118_10	ttcccgatgcctctcattccta	22	02:21:00	MLOC_54044.3	3108	3024:3043	c:3035(3.82|3|5)*	-	15.5	-22.50
2118_10	ttcccgatgcctctcattccta	22	02:21:00	MLOC_54044.4	2969	2885:2904	c:2896(3.86|3|5)*	-	15.5	-22.50
2118_10	ttcccgatgcctctcattccta	22	01:20:00	MLOC_5638.1	1597	1303:1324	-	c:1315(3.96|5|11)+	17.5	-18.40
2118_10	ttcccgatgcctctcattccta	22	01:22:00	MLOC_73817.1	1048	964:985	-	c:976(3.14|8|11)+	13	-19.10
2118_2	ttcccaatgcctcccattctta	22	01:20:00	MLOC_5638.1	1597	1303:1324	-	c:1315(3.96|5|11)+	17	-20.60
2118_2	ttcccaatgcctcccattctta	22	03:22:00	MLOC_67137.2	1839	1591:1609	-	c:1603(3.05|9|8)+	17.5	-21.60
2118_3	ttcctgatgcctcccatgccta	22	01:22:00	MLOC_44346.1	2770	2724:2748	-	c:2740(6.01|3|4)+	17.5	-21.30
2118_3	ttcctgatgcctcccatgccta	22	02:22:00	MLOC_54044.3	3108	3023:3043	c:3035(3.82|3|5)*	-	16.5	-24.00
2118_3	ttcctgatgcctcccatgccta	22	02:22:00	MLOC_54044.4	2969	2884:2904	c:2896(3.86|3|5)*	-	16.5	-24.00
2118_3	ttcctgatgcctcccatgccta	22	01:22:00	MLOC_73817.1	1048	964:985	-	c:976(3.14|8|11)+	14.5	-18.60
2118_5	ttcccgttgcctcccattccta	22	01:22:00	MLOC_19988.1	917	718:741	-	c:731(3.05|5|13)+	17.5	-27.00
2118_5	ttcccgttgcctcccattccta	22	01:22:00	MLOC_19988.2	1004	718:741	-	c:731(3.05|5|13)+	17.5	-27.00
2118_5	ttcccgttgcctcccattccta	22	01:21:00	MLOC_54830.4	2262	1802:1821	-	c:1813(6.37|1|3)+	18	-27.80
2118_5	ttcccgttgcctcccattccta	22	01:22:00	MLOC_60637.4	762	567:590	c:580(3.28|8|12)*	-	18	-15.30
2118_6	ttcccgatgcctcccattccta	22	02:21:00	MLOC_54044.3	3108	3024:3043	c:3035(3.82|3|5)*	-	15	-24.60
2118_6	ttcccgatgcctcccattccta	22	02:21:00	MLOC_54044.4	2969	2885:2904	c:2896(3.86|3|5)*	-	15	-24.60
2118_6	ttcccgatgcctcccattccta	22	01:20:00	MLOC_5638.1	1597	1303:1324	-	c:1315(3.96|5|11)+	17	-21.40
2118_6	ttcccgatgcctcccattccta	22	01:20:00	MLOC_73817.1	1048	965:985	-	c:976(3.14|8|11)+	15	-19.60
2118_7	tttccgatgcctcccattccta	22	01:21:00	MLOC_54830.4	2262	1802:1822	-	c:1813(6.37|1|3)+	16	-25.40
2118_7	tttccgatgcctcccattccta	22	01:20:00	MLOC_5638.1	1597	1303:1325	-	c:1315(3.96|5|11)+	18	-23.70
2118_7	tttccgatgcctcccattccta	22	01:21:00	MLOC_60138.2	869	238:259	-	c:250(3.02|1|4)+	17.5	-22.50
2118_7	tttccgatgcctcccattccta	22	01:20:00	MLOC_67137.2	1839	1593:1611	-	c:1603(3.05|9|8)+	15.5	-21.00
2118_7	tttccgatgcctcccattccta	22	01:21:00	MLOC_72596.3	820	715:735	c:726(3.12|9|9)*	-	17	-21.00
2118_7	tttccgatgcctcccattccta	22	02:22:00	MLOC_73130.7	1612	932:952	c:944(3.44|8|7)*	-	17	-20.90
2118_8	tttccaatgcctcccattccta	22	01:21:00	MLOC_54830.4	2262	1802:1822	-	c:1813(6.37|1|3)+	16	-26.10
2118_8	tttccaatgcctcccattccta	22	01:20:00	MLOC_67137.2	1839	1593:1611	-	c:1603(3.05|9|8)+	13.5	-21.30
2118_8	tttccaatgcctcccattccta	22	01:21:00	MLOC_72596.3	820	715:735	c:726(3.12|9|9)*	-	17	-21.00
2118_8	tttccaatgcctcccattccta	22	02:22:00	MLOC_73130.7	1612	932:952	c:944(3.44|8|7)*	-	15	-21.20
2118_9	ttcccgatgccttccattccta	22	02:21:00	MLOC_54044.3	3108	3024:3043	c:3035(3.82|3|5)*	-	15.5	-21.70
2118_9	ttcccgatgccttccattccta	22	02:21:00	MLOC_54044.4	2969	2885:2904	c:2896(3.86|3|5)*	-	15.5	-21.70
2118_9	ttcccgatgccttccattccta	22	01:21:00	MLOC_5638.1	1597	1306:1324	-	c:1315(3.96|5|11)+	17.5	-22.20
2118_9	ttcccgatgccttccattccta	22	01:22:00	MLOC_73817.1	1048	964:985	-	c:976(3.14|8|11)+	13	-19.10
2118_9	ttcccgatgccttccattccta	22	01:22:00	MLOC_74738.1	2314	1912:1931	c:1921(4.60|9|17)*	-	18	-18.70
2118_a	ttccctatgcctcccattccta	22	01:21:00	MLOC_54830.4	2262	1802:1821	-	c:1813(6.37|1|3)+	18	-27.80
2118_a	ttccctatgcctcccattccta	22	01:20:00	MLOC_5638.1	1597	1303:1324	-	c:1315(3.96|5|11)+	15.5	-21.90
2118_a	ttccctatgcctcccattccta	22	01:21:00	MLOC_72596.3	820	715:735	c:726(3.12|9|9)*	-	14.5	-20.50
2275_1	tttgtttttctccaatatctc	21	01:18:00	AGP50752	1515	503:521	c:511(3.11|2|5)*	c:512(12.42|1|20)+	17.5	-17.10
2275_1	tttgtttttctccaatatctc	21	01:21:00	MLOC_12550.8	1892	1575:1595	c:1585(4.31|1|3)*	-	15.5	-13.20
2275_1	tttgtttttctccaatatctc	21	01:21:00	MLOC_13408.1	927	323:344	c:335(3.36|1|4)*	-	10.5	-17.30
2275_1	tttgtttttctccaatatctc	21	01:21:00	MLOC_1392.2	419	214:235	c:225(3.06|2|6)*	-	12.5	-20.60
2275_1	tttgtttttctccaatatctc	21	01:20:00	MLOC_15698.1	1127	740:760	-	c:751(5.08|3|7)+	16.5	-13.10
2275_1	tttgtttttctccaatatctc	21	01:20:00	MLOC_15698.3	1116	735:755	-	c:746(5.09|3|7)+	16.5	-13.10
2275_1	tttgtttttctccaatatctc	21	01:20:00	MLOC_16249.1	1682	1593:1613	-	c:1604(3.81|6|18)+	14	-14.00
2275_1	tttgtttttctccaatatctc	21	02:20:00	MLOC_18286.1	2245	2073:2090	-	c:2083(5.69|2|9)+	15	-19.30
2275_1	tttgtttttctccaatatctc	21	01:20:00	MLOC_25343.1	1337	859:879	c:869(3.79|8|10)*	c:870(3.41|9|9)+	17.5	-14.60
2275_1	tttgtttttctccaatatctc	21	01:19:00	MLOC_31948.1	1495	1316:1334	-	c:1326(12.91|1|35)+	15	-8.90
2275_1	tttgtttttctccaatatctc	21	01:19:00	MLOC_31948.2	1357	1211:1229	-	c:1221(14.02|1|35)+	15	-8.90
2275_1	tttgtttttctccaatatctc	21	01:19:00	MLOC_3335.2	3006	2858:2875	-	c:2867(3.86|1|6)+	17	-11.50
2275_1	tttgtttttctccaatatctc	21	01:19:00	MLOC_34538.1	977	852:872	-	c:863(3.69|2|5)+	18	-12.70
2275_1	tttgtttttctccaatatctc	21	01:21:00	MLOC_37356.2	1897	1835:1858	c:1848(6.68|8|8)*	-	15.5	-11.80
2275_1	tttgtttttctccaatatctc	21	01:21:00	MLOC_4755.1	3663	3449:3468	c:3458(3.56|10|8)*	-	16.5	-12.00
2275_1	tttgtttttctccaatatctc	21	01:21:00	MLOC_4755.2	3916	3749:3768	c:3758(3.59|10|8)*	-	16.5	-12.00
2275_1	tttgtttttctccaatatctc	21	01:21:00	MLOC_5642.4	3842	2850:2872	-	c:2863(21.70|4|85)+	17.5	-13.00
2275_1	tttgtttttctccaatatctc	21	01:21:00	MLOC_58292.2	2167	1958:1979	c:1969(3.73|3|6)*	-	14	-17.70
2275_1	tttgtttttctccaatatctc	21	01:21:00	MLOC_58315.1	401	348:370	c:360(4.98|5|5)*	c:361(55.81|1|56)+	16.5	-10.10
2275_1	tttgtttttctccaatatctc	21	01:20:00	MLOC_59083.1	2275	2078:2099	c:2089(4.77|3|5)*	-	17	-11.50
2275_1	tttgtttttctccaatatctc	21	01:20:00	MLOC_59083.4	2351	2172:2193	c:2183(4.79|3|5)*	-	17	-11.50
2275_1	tttgtttttctccaatatctc	21	01:21:00	MLOC_59339.1	2972	2892:2914	-	c:2905(12.94|1|30)+	17	-9.80
2275_1	tttgtttttctccaatatctc	21	01:21:00	MLOC_59339.2	2396	2335:2357	-	c:2348(13.65|1|30)+	17	-9.80
2275_1	tttgtttttctccaatatctc	21	01:21:00	MLOC_59938.6	2268	1903:1924	-	c:1915(3.75|1|4)+	14	-18.70
2275_1	tttgtttttctccaatatctc	21	01:21:00	MLOC_59938.7	2151	1786:1807	-	c:1798(3.77|1|4)+	14	-18.70
2275_1	tttgtttttctccaatatctc	21	01:21:00	MLOC_59938.9	2162	1815:1836	-	c:1827(3.70|2|4)+	14	-18.70
2275_1	tttgtttttctccaatatctc	21	01:21:00	MLOC_60154.1	2835	2758:2779	-	c:2771(11.29|3|23)+	12.5	-12.30
2275_1	tttgtttttctccaatatctc	21	01:21:00	MLOC_60154.3	6378	3380:3401	-	c:3393(10.56|3|23)+	12.5	-12.30
2275_1	tttgtttttctccaatatctc	21	01:21:00	MLOC_60154.5	2122	1936:1957	-	c:1949(11.29|3|23)+	12.5	-12.30
2275_1	tttgtttttctccaatatctc	21	01:19:00	MLOC_61870.2	1069	968:987	-	c:978(5.96|5|15)+	14	-11.40
2275_1	tttgtttttctccaatatctc	21	01:19:00	MLOC_61870.3	1080	979:998	-	c:989(5.98|5|15)+	14	-11.40
2275_1	tttgtttttctccaatatctc	21	01:20:00	MLOC_6239.1	1374	968:988	-	c:979(3.86|3|8)+	18	-10.90
2275_1	tttgtttttctccaatatctc	21	01:19:00	MLOC_62791.1	1658	1508:1528	-	c:1519(6.12|4|13)+	13.5	-14.20
2275_1	tttgtttttctccaatatctc	21	01:19:00	MLOC_62791.2	1666	1524:1544	-	c:1535(6.51|4|13)+	13.5	-14.20
2275_1	tttgtttttctccaatatctc	21	01:19:00	MLOC_62791.3	1876	1783:1803	-	c:1794(7.21|3|13)+	13.5	-14.20
2275_1	tttgtttttctccaatatctc	21	01:21:00	MLOC_62884.1	2979	2783:2803	-	c:2794(3.72|10|4)+	17.5	-12.10
2275_1	tttgtttttctccaatatctc	21	01:21:00	MLOC_64782.2	1994	1793:1814	-	c:1805(3.60|7|7)+	15	-11.00
2275_1	tttgtttttctccaatatctc	21	01:21:00	MLOC_66911.1	3828	3644:3666	-	c:3657(4.61|2|9)+	14	-12.20
2275_1	tttgtttttctccaatatctc	21	01:21:00	MLOC_66911.2	4086	3902:3924	-	c:3915(4.61|2|9)+	14	-12.20
2275_1	tttgtttttctccaatatctc	21	01:21:00	MLOC_66911.3	3864	3680:3702	-	c:3693(4.61|2|9)+	14	-12.20
2275_1	tttgtttttctccaatatctc	21	01:21:00	MLOC_66911.4	1539	1362:1384	-	c:1375(4.23|2|9)+	14	-12.20
2275_1	tttgtttttctccaatatctc	21	01:20:00	MLOC_71762.2	2406	2283:2302	-	c:2294(3.16|7|5)+	16.5	-13.00
2275_1	tttgtttttctccaatatctc	21	02:21:00	MLOC_71980.2	1186	525:544	-	c:537(3.33|10|10)+	16.5	-8.80
2275_1	tttgtttttctccaatatctc	21	02:21:00	MLOC_71980.3	1191	530:549	-	c:542(3.28|10|10)+	16.5	-8.80
2275_1	tttgtttttctccaatatctc	21	02:21:00	MLOC_71980.4	1272	611:630	-	c:623(3.33|10|10)+	16.5	-8.80
2275_1	tttgtttttctccaatatctc	21	01:19:00	MLOC_75012.1	1152	855:874	-	c:866(3.23|6|7)+	17	-13.30
2275_1	tttgtttttctccaatatctc	21	01:20:00	MLOC_76406.1	2254	2173:2191	-	c:2183(3.24|3|2)+	18	-8.90
2275_1	tttgtttttctccaatatctc	21	01:20:00	MLOC_79442.2	1209	1100:1119	-	c:1111(3.40|1|5)+	14.5	-12.30
2275_2	ttcagtttcctctaatatctca	22	02:22:00	MLOC_10685.1	3345	3179:3198	c:3190(6.76|1|15)*	-	15.5	-18.70
2275_2	ttcagtttcctctaatatctca	22	02:22:00	MLOC_10685.2	2415	2249:2268	c:2260(6.57|1|15)*	-	15.5	-18.70
2275_2	ttcagtttcctctaatatctca	22	02:22:00	MLOC_10685.3	3216	3054:3073	c:3065(6.76|1|15)*	-	15.5	-18.70
2275_2	ttcagtttcctctaatatctca	22	02:22:00	MLOC_10685.4	3086	2925:2944	c:2936(6.75|1|15)*	-	15.5	-18.70
2275_2	ttcagtttcctctaatatctca	22	02:22:00	MLOC_10685.5	3339	3179:3198	c:3190(6.76|1|15)*	-	15.5	-18.70
2275_2	ttcagtttcctctaatatctca	22	02:22:00	MLOC_10685.6	2535	2376:2395	c:2387(6.71|1|15)*	-	15.5	-18.70
2275_2	ttcagtttcctctaatatctca	22	01:22:00	MLOC_19763.2	909	606:628	-	c:619(4.16|4|4)+	18	-17.30
2275_2	ttcagtttcctctaatatctca	22	01:22:00	MLOC_5294.2	1798	1651:1673	c:1664(3.21|10|9)*	-	14	-17.90
2275_2	ttcagtttcctctaatatctca	22	01:22:00	MLOC_5294.3	1876	1749:1771	c:1762(3.38|8|9)*	-	14	-17.90
2275_2	ttcagtttcctctaatatctca	22	01:21:00	MLOC_56535.2	2232	2166:2185	c:2176(3.40|8|7)*	-	17	-16.70
2275_2	ttcagtttcctctaatatctca	22	01:21:00	MLOC_9975.2	1522	1370:1390	c:1380(4.29|5|7)*	-	17	-16.50
2275_5	aggattagagggaactgaacc	21	01:19:00	MLOC_11126.2	1236	1046:1067	-	c:1058(4.27|9|10)+	14.5	-20.40
2275_5	aggattagagggaactgaacc	21	01:19:00	MLOC_33483.2	607	571:591	c:581(3.68|6|10)*	-	16.5	-17.80
2275_5	aggattagagggaactgaacc	21	01:21:00	MLOC_38387.1	1984	1797:1819	-	c:1810(5.54|4|8)+	16	-17.60
2275_5	aggattagagggaactgaacc	21	01:20:00	MLOC_54497.1	4385	4197:4216	-	c:4208(9.70|3|9)+	17	-18.00
2275_5	aggattagagggaactgaacc	21	01:21:00	MLOC_60125.2	1101	604:625	c:616(6.54|3|59)*	-	16	-23.30
2275_5	aggattagagggaactgaacc	21	01:18:00	MLOC_62728.2	5060	4276:4293	-	c:4285(3.69|8|11)+	17.5	-18.30
2275_5	aggattagagggaactgaacc	21	01:21:00	MLOC_65634.1	1513	1427:1450	-	c:1441(12.84|2|18)+	15.5	-13.60
2275_5	aggattagagggaactgaacc	21	01:21:00	MLOC_65634.3	1366	1280:1303	-	c:1294(12.82|2|18)+	15.5	-13.60
2275_5	aggattagagggaactgaacc	21	01:21:00	MLOC_72642.1	818	670:691	c:683(4.30|9|24)*	c:684(5.37|5|30)+	17.5	-17.80
2275_5	aggattagagggaactgaacc	21	01:21:00	MLOC_74488.1	1390	1313:1334	c:1325(3.71|1|5)*	c:1326(3.71|1|5)+	18	-16.60
2275_5	aggattagagggaactgaacc	21	01:21:00	MLOC_74488.2	1868	1796:1817	c:1808(3.79|1|5)*	c:1809(3.79|1|5)+	18	-16.60
2275_5	aggattagagggaactgaacc	21	01:21:00	MLOC_74488.4	1072	1000:1021	c:1012(3.69|1|5)*	c:1013(3.69|1|5)+	18	-16.60
2275_5	aggattagagggaactgaacc	21	01:21:00	MLOC_80628.1	2303	2168:2188	-	c:2179(4.62|2|4)+	17.5	-13.00
319_1	ttggactgaagggtgctccct	21	01:21:00	MLOC_10214.1	3356	1298:1319	c:1309(13.00|1|28)*	-	3	-36.00
319_1	ttggactgaagggtgctccct	21	01:21:00	MLOC_12004.1	2044	1512:1533	c:1523(8.79|1|13)*	-	5	-33.30
319_1	ttggactgaagggtgctccct	21	01:21:00	MLOC_12004.2	2462	1767:1788	c:1778(7.97|1|13)*	-	5	-33.30
319_1	ttggactgaagggtgctccct	21	01:17:00	MLOC_32990.1	1129	884:899	-	c:891(4.64|9|20)+	15	-19.60
319_1	ttggactgaagggtgctccct	21	01:17:00	MLOC_32990.3	978	930:945	-	c:937(4.69|9|20)+	15	-19.60
319_1	ttggactgaagggtgctccct	21	03:21:00	MLOC_37421.1	860	794:811	-	c:805(3.29|6|18)+	18	-24.40
319_1	ttggactgaagggtgctccct	21	01:19:00	MLOC_52016.1	2265	2051:2069	-	c:2061(52.04|1|189)+	18	-14.00
319_1	ttggactgaagggtgctccct	21	01:19:00	MLOC_52016.2	2471	2259:2277	-	c:2269(52.04|1|189)+	18	-14.00
319_1	ttggactgaagggtgctccct	21	01:19:00	MLOC_52016.3	2092	1918:1936	-	c:1928(54.11|1|189)+	18	-14.00
319_1	ttggactgaagggtgctccct	21	01:20:00	MLOC_55324.1	1336	106:126	-	c:117(10.53|2|20)+	11.5	-26.30
319_1	ttggactgaagggtgctccct	21	01:21:00	MLOC_56713.4	2775	2604:2625	-	c:2617(4.03|4|5)+	17	-15.90
319_1	ttggactgaagggtgctccct	21	01:21:00	MLOC_56713.5	1813	1658:1679	-	c:1671(4.26|2|5)+	17	-15.90
319_1	ttggactgaagggtgctccct	21	02:21:00	MLOC_60332.3	940	815:836	-	c:829(3.38|4|6)+	18	-28.40
319_1	ttggactgaagggtgctccct	21	01:17:00	MLOC_61065.1	1127	1041:1057	-	c:1049(5.68|5|16)+	17	-18.70
319_1	ttggactgaagggtgctccct	21	01:21:00	MLOC_63989.1	1930	1253:1274	c:1264(4.55|2|11)*	-	3	-38.10
319_1	ttggactgaagggtgctccct	21	01:21:00	MLOC_63989.2	1436	867:888	c:878(4.50|2|11)*	-	3	-38.10
319_1	ttggactgaagggtgctccct	21	01:19:00	MLOC_65736.1	1745	1673:1691	c:1682(3.53|9|6)*	c:1683(3.53|9|6)+	17.5	-14.10
319_1	ttggactgaagggtgctccct	21	01:19:00	MLOC_65736.2	1645	1579:1597	c:1588(3.53|9|6)*	c:1589(3.53|9|6)+	17.5	-14.10
319_1	ttggactgaagggtgctccct	21	01:21:00	MLOC_66224.1	2285	2195:2216	c:2206(10.45|4|37)*	c:2207(4.80|10|17)+	16	-17.90
319_1	ttggactgaagggtgctccct	21	01:21:00	MLOC_66224.2	1059	969:990	c:980(9.77|4|37)*	c:981(4.49|10|17)+	16	-17.90
319_1	ttggactgaagggtgctccct	21	01:21:00	MLOC_68285.1	2494	1210:1230	c:1220(6.98|2|15)*	-	6	-31.60
319_1	ttggactgaagggtgctccct	21	01:21:00	MLOC_68285.2	1938	1205:1225	c:1215(7.30|2|15)*	-	6	-31.60
319_1	ttggactgaagggtgctccct	21	01:20:00	MLOC_71332.2	1877	853:872	-	c:863(6.38|4|20)+	8	-29.20
319_1	ttggactgaagggtgctccct	21	01:21:00	MLOC_72581.1	1884	1403:1426	c:1416(13.05|2|38)*	-	6	-32.90
319_1	ttggactgaagggtgctccct	21	01:21:00	MLOC_72581.2	1870	1389:1412	c:1402(13.05|2|38)*	-	6	-32.90
319_1	ttggactgaagggtgctccct	21	01:21:00	MLOC_72581.3	2116	1635:1658	c:1648(13.05|2|38)*	-	6	-32.90
319_2	ttggactgaagggagctccct	21	01:21:00	MLOC_10214.1	3356	1298:1319	c:1309(13.00|1|28)*	-	4.5	-32.90
319_2	ttggactgaagggagctccct	21	01:21:00	MLOC_12004.1	2044	1512:1533	c:1523(8.79|1|13)*	-	6.5	-30.40
319_2	ttggactgaagggagctccct	21	01:21:00	MLOC_12004.2	2462	1767:1788	c:1778(7.97|1|13)*	-	6.5	-30.40
319_2	ttggactgaagggagctccct	21	02:21:00	MLOC_36605.2	1974	1580:1599	c:1591(5.68|4|20)*	c:1592(5.40|5|19)+	17.5	-22.30
319_2	ttggactgaagggagctccct	21	01:17:00	MLOC_37703.3	3122	2878:2894	-	c:2885(11.10|1|15)+	18	-13.60
319_2	ttggactgaagggagctccct	21	01:17:00	MLOC_37703.5	2654	2362:2378	-	c:2369(11.04|1|15)+	18	-13.60
319_2	ttggactgaagggagctccct	21	01:17:00	MLOC_37703.6	2650	2358:2374	-	c:2365(11.04|1|15)+	18	-13.60
319_2	ttggactgaagggagctccct	21	01:17:00	MLOC_37703.8	684	477:493	-	c:484(8.33|1|15)+	18	-13.60
319_2	ttggactgaagggagctccct	21	01:20:00	MLOC_55324.1	1336	106:126	-	c:117(10.53|2|20)+	11.5	-26.60
319_2	ttggactgaagggagctccct	21	02:21:00	MLOC_60332.3	940	815:836	-	c:829(3.38|4|6)+	16.5	-29.80
319_2	ttggactgaagggagctccct	21	01:17:00	MLOC_61065.1	1127	1041:1057	-	c:1049(5.68|5|16)+	15.5	-23.20
319_2	ttggactgaagggagctccct	21	01:21:00	MLOC_63989.1	1930	1253:1274	c:1264(4.55|2|11)*	-	3	-38.10
319_2	ttggactgaagggagctccct	21	01:21:00	MLOC_63989.2	1436	867:888	c:878(4.50|2|11)*	-	3	-38.10
319_2	ttggactgaagggagctccct	21	01:21:00	MLOC_68285.1	2494	1210:1230	c:1220(6.98|2|15)*	-	6	-31.60
319_2	ttggactgaagggagctccct	21	01:21:00	MLOC_68285.2	1938	1205:1225	c:1215(7.30|2|15)*	-	6	-31.60
319_2	ttggactgaagggagctccct	21	01:20:00	MLOC_71332.2	1877	853:872	-	c:863(6.38|4|20)+	6.5	-33.60
319_2	ttggactgaagggagctccct	21	01:21:00	MLOC_72581.1	1884	1403:1426	c:1416(13.05|2|38)*	-	9	-28.10
319_2	ttggactgaagggagctccct	21	01:21:00	MLOC_72581.2	1870	1389:1412	c:1402(13.05|2|38)*	-	9	-28.10
319_2	ttggactgaagggagctccct	21	01:21:00	MLOC_72581.3	2116	1635:1658	c:1648(13.05|2|38)*	-	9	-28.10
319_2	ttggactgaagggagctccct	21	01:17:00	MLOC_77778.2	1243	1208:1225	c:1215(4.71|1|6)*	c:1216(3.14|2|4)+	18	-14.50
319b	cttggactgaagggtgctccct	22	01:18:00	MLOC_37545.1	3343	3144:3161	-	c:3153(6.55|6|21)+	18	-16.20
319b	cttggactgaagggtgctccct	22	01:18:00	MLOC_37545.2	3374	3226:3243	-	c:3235(6.55|6|21)+	18	-16.20
319b	cttggactgaagggtgctccct	22	01:22:00	MLOC_37733.1	1451	1006:1027	-	c:1019(3.33|2|5)+	15	-22.20
319b	cttggactgaagggtgctccct	22	01:22:00	MLOC_37733.2	2072	1632:1653	-	c:1645(3.37|2|5)+	15	-22.20
319b	cttggactgaagggtgctccct	22	01:21:00	MLOC_39115.1	1073	552:573	c:564(3.49|1|5)*	-	18	-26.20
319b	cttggactgaagggtgctccct	22	01:21:00	MLOC_55324.1	1336	106:126	c:117(10.53|2|20)*	-	13	-26.50
319b	cttggactgaagggtgctccct	22	01:22:00	MLOC_55980.1	3013	2136:2158	c:2148(3.41|2|3)*	-	16	-24.30
319b	cttggactgaagggtgctccct	22	03:21:00	MLOC_61906.12	4385	4092:4109	-	c:4103(4.09|1|1)+	18	-23.50
319b	cttggactgaagggtgctccct	22	03:21:00	MLOC_61906.15	4833	4535:4552	-	c:4546(4.14|1|1)+	18	-23.50
319b	cttggactgaagggtgctccct	22	03:21:00	MLOC_61906.4	6269	5938:5955	-	c:5949(4.14|1|1)+	18	-23.50
319b	cttggactgaagggtgctccct	22	03:21:00	MLOC_61906.6	6103	5772:5789	-	c:5783(4.14|1|1)+	18	-23.50
319b	cttggactgaagggtgctccct	22	01:22:00	MLOC_66224.1	2285	2195:2216	c:2207(4.80|10|17)*	-	17	-18.10
319b	cttggactgaagggtgctccct	22	01:22:00	MLOC_66224.2	1059	969:990	c:981(4.49|10|17)*	-	17	-18.10
319b	cttggactgaagggtgctccct	22	01:21:00	MLOC_71332.2	1877	852:873	c:863(6.38|4|20)*	-	8	-32.10
393_1	tccaaagggatcgcattgatc	21	02:21:00	MLOC_10770.1	1074	1018:1038	-	c:1031(3.18|8|8)+	16.5	-16.50
393_1	tccaaagggatcgcattgatc	21	03:21:00	MLOC_28407.2	793	426:444	c:437(3.74|1|4)*	-	17	-15.10
393_1	tccaaagggatcgcattgatc	21	01:21:00	MLOC_51300.2	1444	632:653	-	c:644(3.15|5|6)+	4.5	-29.70
393_1	tccaaagggatcgcattgatc	21	01:21:00	MLOC_52366.2	3446	3156:3177	c:3168(4.57|8|6)*	-	17.5	-14.90
393_1	tccaaagggatcgcattgatc	21	01:19:00	MLOC_56088.1	3166	2461:2480	c:2470(56.43|2|477)*	c:2471(27.33|4|231)+	4.5	-33.30
393_1	tccaaagggatcgcattgatc	21	01:19:00	MLOC_64258.1	1933	1799:1816	c:1807(3.52|7|10)*	-	18	-16.50
393_1	tccaaagggatcgcattgatc	21	01:19:00	MLOC_64563.4	726	528:547	c:537(4.19|6|9)*	-	17	-16.60
393_1	tccaaagggatcgcattgatc	21	01:21:00	MLOC_80829.1	2412	577:597	c:587(3.93|2|8)*	-	13.5	-18.90
393_1	tccaaagggatcgcattgatc	21	01:19:00	MLOC_9864.1	5150	4368:4386	c:4376(23.77|7|212)*	c:4377(16.82|9|150)+	4.5	-33.30
393_1	tccaaagggatcgcattgatc	21	01:19:00	MLOC_9864.2	1973	1420:1438	c:1428(32.95|4|212)*	c:1429(23.31|6|150)+	4.5	-33.30
393_2	ttccaaagggatcgcattgat	21	01:21:00	MLOC_51300.2	1444	632:654	c:644(3.15|5|6)*	-	3.5	-29.90
393_2	ttccaaagggatcgcattgat	21	01:20:00	MLOC_56088.1	3166	2461:2480	c:2471(27.33|4|231)*	-	4.5	-33.50
393_2	ttccaaagggatcgcattgat	21	02:20:00	MLOC_64258.1	1933	1799:1816	-	c:1809(4.93|4|14)+	18	-16.50
393_2	ttccaaagggatcgcattgat	21	01:19:00	MLOC_65439.1	2085	1820:1839	c:1829(8.22|2|13)*	-	18	-14.00
393_2	ttccaaagggatcgcattgat	21	01:19:00	MLOC_65439.2	2060	1680:1699	c:1689(7.84|2|13)*	-	18	-14.00
393_2	ttccaaagggatcgcattgat	21	01:20:00	MLOC_75083.1	1750	1553:1572	-	c:1563(11.62|1|55)+	17.5	-19.40
393_2	ttccaaagggatcgcattgat	21	01:20:00	MLOC_75083.2	1392	1217:1236	-	c:1227(11.96|1|55)+	17.5	-19.40
393_2	ttccaaagggatcgcattgat	21	01:20:00	MLOC_75083.3	1344	1177:1196	-	c:1187(11.80|1|55)+	17.5	-19.40
393_2	ttccaaagggatcgcattgat	21	01:20:00	MLOC_75083.4	1798	1638:1657	-	c:1648(11.99|1|55)+	17.5	-19.40
393_2	ttccaaagggatcgcattgat	21	01:20:00	MLOC_9864.1	5150	4368:4386	c:4377(16.82|9|150)*	-	4.5	-33.50
393_2	ttccaaagggatcgcattgat	21	01:20:00	MLOC_9864.2	1973	1420:1438	c:1429(23.31|6|150)*	-	4.5	-33.50
394_1	ttggcattctgtccacctcct	21	01:21:00	MLOC_11203.5	2270	2199:2221	c:2212(20.02|2|50)*	-	12.5	-18.90
394_1	ttggcattctgtccacctcct	21	01:21:00	MLOC_12172.1	1199	987:1009	c:999(3.70|3|7)*	-	17.5	-26.90
394_1	ttggcattctgtccacctcct	21	01:21:00	MLOC_34374.1	2182	2127:2148	c:2138(3.33|5|7)*	-	16	-17.70
394_1	ttggcattctgtccacctcct	21	01:21:00	MLOC_63773.1	2099	1780:1803	c:1793(3.50|9|8)*	c:1794(3.06|10|7)+	12	-30.00
394_1	ttggcattctgtccacctcct	21	01:21:00	MLOC_70188.1	3426	2577:2599	c:2589(36.26|2|492)*	-	0	-41.80
394_1	ttggcattctgtccacctcct	21	01:21:00	MLOC_70188.2	1498	760:782	c:772(34.32|2|492)*	-	0	-41.80
394_1	ttggcattctgtccacctcct	21	01:21:00	MLOC_70188.4	1639	1504:1526	c:1516(63.40|1|492)*	-	0	-41.80
395_1	tgaagtgtttgggggaactc	20	01:18:00	MLOC_10482.1	5953	5765:5783	c:5773(4.16|8|8)*	c:5774(6.19|4|12)+	14	-13.30
395_1	tgaagtgtttgggggaactc	20	01:18:00	MLOC_10482.2	3555	3396:3414	c:3404(4.30|7|8)*	c:3405(6.39|3|12)+	14	-13.30
395_1	tgaagtgtttgggggaactc	20	01:18:00	MLOC_10482.3	3558	3399:3417	c:3407(4.30|7|8)*	c:3408(6.39|3|12)+	14	-13.30
395_1	tgaagtgtttgggggaactc	20	01:18:00	MLOC_10482.4	7118	6959:6977	c:6967(4.29|7|8)*	c:6968(6.37|3|12)+	14	-13.30
395_1	tgaagtgtttgggggaactc	20	01:18:00	MLOC_10482.5	6003	5844:5862	c:5852(4.30|7|8)*	c:5853(6.39|3|12)+	14	-13.30
395_1	tgaagtgtttgggggaactc	20	01:18:00	MLOC_10482.6	7135	6980:6998	c:6988(4.29|7|8)*	c:6989(6.37|3|12)+	14	-13.30
395_1	tgaagtgtttgggggaactc	20	01:18:00	MLOC_10482.7	4079	3951:3969	c:3959(4.40|6|8)*	c:3960(6.54|3|12)+	14	-13.30
395_1	tgaagtgtttgggggaactc	20	01:19:00	MLOC_11036.11	2098	1860:1878	c:1869(3.19|7|5)*	-	15.5	-17.90
395_1	tgaagtgtttgggggaactc	20	01:19:00	MLOC_11036.6	1595	1354:1372	c:1363(3.14|7|5)*	-	15.5	-17.90
395_1	tgaagtgtttgggggaactc	20	01:19:00	MLOC_11036.7	2183	1942:1960	c:1951(3.19|7|5)*	-	15.5	-17.90
395_1	tgaagtgtttgggggaactc	20	01:19:00	MLOC_11036.8	2364	2123:2141	c:2132(3.20|7|5)*	-	15.5	-17.90
395_1	tgaagtgtttgggggaactc	20	01:19:00	MLOC_11036.9	2352	2111:2129	c:2120(3.20|7|5)*	-	15.5	-17.90
395_1	tgaagtgtttgggggaactc	20	01:18:00	MLOC_11456.1	2604	2489:2507	c:2497(14.46|7|65)*	-	18	-12.80
395_1	tgaagtgtttgggggaactc	20	01:20:00	MLOC_12988.1	1021	948:966	c:957(3.21|5|7)*	-	18	-13.40
395_1	tgaagtgtttgggggaactc	20	01:17:00	MLOC_14235.1	2644	2332:2348	c:2339(9.75|1|24)*	-	17	-15.80
395_1	tgaagtgtttgggggaactc	20	03:20:00	MLOC_15707.1	855	762:778	c:771(5.52|7|98)*	-	17.5	-14.50
395_1	tgaagtgtttgggggaactc	20	03:20:00	MLOC_15707.2	777	659:675	c:668(5.41|8|98)*	-	17.5	-14.50
395_1	tgaagtgtttgggggaactc	20	01:16:00	MLOC_21781.1	1079	933:948	c:939(3.58|3|6)*	-	18	-18.10
395_1	tgaagtgtttgggggaactc	20	01:16:00	MLOC_21781.2	1788	1642:1657	c:1648(3.93|3|6)*	-	18	-18.10
395_1	tgaagtgtttgggggaactc	20	01:19:00	MLOC_24530.1	1741	1153:1172	-	c:1163(5.72|7|17)+	18	-17.00
395_1	tgaagtgtttgggggaactc	20	01:19:00	MLOC_32593.2	1923	1825:1844	c:1834(8.07|5|32)*	-	16	-17.60
395_1	tgaagtgtttgggggaactc	20	01:20:00	MLOC_34155.1	3415	3216:3235	c:3226(3.45|10|8)*	-	17.5	-17.50
395_1	tgaagtgtttgggggaactc	20	01:16:00	MLOC_34388.2	3367	3075:3091	-	c:3082(3.78|6|7)+	16	-13.20
395_1	tgaagtgtttgggggaactc	20	01:16:00	MLOC_34388.3	2247	1966:1982	-	c:1973(4.89|3|7)+	16	-13.20
395_1	tgaagtgtttgggggaactc	20	01:20:00	MLOC_34522.1	1093	751:771	c:762(4.03|3|7)*	-	16	-12.60
395_1	tgaagtgtttgggggaactc	20	01:20:00	MLOC_34522.2	2993	2735:2755	c:2746(5.01|1|7)*	-	16	-12.60
395_1	tgaagtgtttgggggaactc	20	01:20:00	MLOC_34615.2	375	98:117	-	c:109(3.01|1|1)+	18	-12.80
395_1	tgaagtgtttgggggaactc	20	01:20:00	MLOC_3872.1	782	509:529	-	c:520(3.59|3|6)+	15	-13.40
395_1	tgaagtgtttgggggaactc	20	01:20:00	MLOC_39081.3	2351	1576:1597	c:1587(10.92|5|90)*	c:1588(16.26|4|134)+	16.5	-12.40
395_1	tgaagtgtttgggggaactc	20	01:20:00	MLOC_39081.5	2108	1333:1354	c:1344(10.81|5|90)*	c:1345(16.09|4|134)+	16.5	-12.40
395_1	tgaagtgtttgggggaactc	20	01:20:00	MLOC_3959.1	2618	2528:2549	c:2539(10.18|3|21)*	c:2540(11.14|2|23)+	15.5	-14.30
395_1	tgaagtgtttgggggaactc	20	01:20:00	MLOC_42200.1	265	195:215	-	c:206(3.02|1|11)+	16.5	-14.30
395_1	tgaagtgtttgggggaactc	20	01:16:00	MLOC_4408.1	2583	2415:2431	c:2421(3.66|2|5)*	-	13.5	-21.40
395_1	tgaagtgtttgggggaactc	20	01:19:00	MLOC_5274.1	880	809:828	c:819(8.80|3|44)*	c:820(4.20|5|21)+	16.5	-13.10
395_1	tgaagtgtttgggggaactc	20	01:19:00	MLOC_5274.2	781	732:751	c:742(16.83|1|44)*	c:743(8.03|2|21)+	16.5	-13.10
395_1	tgaagtgtttgggggaactc	20	01:19:00	MLOC_5274.3	842	793:812	c:803(16.88|1|44)*	c:804(8.05|2|21)+	16.5	-13.10
395_1	tgaagtgtttgggggaactc	20	01:20:00	MLOC_57039.2	709	481:501	c:492(22.29|1|43)*	c:493(10.88|2|21)+	17	-13.40
395_1	tgaagtgtttgggggaactc	20	01:20:00	MLOC_5739.1	3875	3511:3532	-	c:3523(3.85|2|6)+	12	-11.40
395_1	tgaagtgtttgggggaactc	20	01:20:00	MLOC_61530.2	2435	2298:2319	c:2309(7.08|3|16)*	-	15	-16.40
395_1	tgaagtgtttgggggaactc	20	01:20:00	MLOC_61530.3	2415	2278:2299	c:2289(7.08|3|16)*	-	15	-16.40
395_1	tgaagtgtttgggggaactc	20	01:20:00	MLOC_61530.4	2208	2077:2098	c:2088(7.27|2|16)*	-	15	-16.40
395_1	tgaagtgtttgggggaactc	20	01:20:00	MLOC_61530.5	2026	1895:1916	c:1906(7.27|2|16)*	-	15	-16.40
395_1	tgaagtgtttgggggaactc	20	01:20:00	MLOC_61530.6	2022	1929:1950	c:1940(7.72|1|16)*	-	15	-16.40
395_1	tgaagtgtttgggggaactc	20	01:20:00	MLOC_62101.1	966	614:636	c:626(3.64|3|8)*	-	17.5	-12.90
395_1	tgaagtgtttgggggaactc	20	01:20:00	MLOC_6252.1	2301	2125:2145	c:2135(3.28|2|4)*	-	18	-11.30
395_1	tgaagtgtttgggggaactc	20	01:20:00	MLOC_6252.2	2020	1851:1871	c:1861(3.35|2|4)*	-	18	-11.30
395_1	tgaagtgtttgggggaactc	20	01:18:00	MLOC_63678.2	1535	1485:1502	c:1493(4.14|5|5)*	-	16.5	-17.90
395_1	tgaagtgtttgggggaactc	20	01:18:00	MLOC_63678.3	1513	1463:1480	c:1471(4.13|5|5)*	-	16.5	-17.90
395_1	tgaagtgtttgggggaactc	20	01:18:00	MLOC_63678.7	1646	1556:1573	c:1564(4.01|6|5)*	-	16.5	-17.90
395_1	tgaagtgtttgggggaactc	20	01:18:00	MLOC_63678.8	1730	1673:1690	c:1681(3.92|6|5)*	-	16.5	-17.90
395_1	tgaagtgtttgggggaactc	20	01:20:00	MLOC_64284.1	1983	1796:1816	c:1806(4.04|6|8)*	-	16	-11.40
395_1	tgaagtgtttgggggaactc	20	01:20:00	MLOC_64902.1	2888	2004:2024	c:2015(3.21|8|6)*	c:2016(6.95|3|13)+	13.5	-17.70
395_1	tgaagtgtttgggggaactc	20	01:20:00	MLOC_64902.2	1415	1320:1340	c:1331(3.21|8|6)*	c:1332(6.95|3|13)+	13.5	-17.70
395_1	tgaagtgtttgggggaactc	20	01:20:00	MLOC_65378.2	1508	1342:1361	-	c:1353(6.13|8|62)+	16.5	-13.90
395_1	tgaagtgtttgggggaactc	20	01:17:00	MLOC_65799.1	2345	2226:2242	c:2233(3.64|5|6)*	-	17	-17.00
395_1	tgaagtgtttgggggaactc	20	01:17:00	MLOC_65799.2	2080	1961:1977	c:1968(3.64|5|6)*	-	17	-17.00
395_1	tgaagtgtttgggggaactc	20	01:19:00	MLOC_66287.2	1251	1177:1196	-	c:1187(3.15|6|8)+	18	-18.60
395_1	tgaagtgtttgggggaactc	20	01:20:00	MLOC_66576.1	1439	1301:1322	c:1312(4.22|2|6)*	-	15.5	-13.40
395_1	tgaagtgtttgggggaactc	20	01:20:00	MLOC_66576.2	1301	1176:1197	c:1187(4.22|2|6)*	-	15.5	-13.40
395_1	tgaagtgtttgggggaactc	20	01:18:00	MLOC_67077.5	948	775:793	c:783(4.75|7|7)*	c:784(5.43|6|8)+	17.5	-15.90
395_1	tgaagtgtttgggggaactc	20	01:19:00	MLOC_67950.1	2964	2339:2356	-	c:2349(4.44|2|9)+	16.5	-19.40
395_1	tgaagtgtttgggggaactc	20	01:19:00	MLOC_67950.2	1700	1047:1064	-	c:1057(4.23|2|9)+	16.5	-19.40
395_1	tgaagtgtttgggggaactc	20	01:20:00	MLOC_69992.1	1786	1568:1589	c:1579(4.97|3|8)*	c:1580(6.84|2|11)+	18	-11.90
395_1	tgaagtgtttgggggaactc	20	01:19:00	MLOC_71919.1	523	477:495	c:486(5.55|5|17)*	c:487(5.22|6|16)+	17.5	-16.20
395_1	tgaagtgtttgggggaactc	20	01:20:00	MLOC_72774.1	1862	1740:1760	-	c:1751(4.26|1|3)+	14.5	-19.10
395_1	tgaagtgtttgggggaactc	20	01:19:00	MLOC_74261.2	1659	1542:1563	c:1553(4.82|8|5)*	c:1554(11.78|3|11)+	18	-20.40
395_1	tgaagtgtttgggggaactc	20	01:17:00	MLOC_74748.1	3932	3818:3836	c:3826(4.54|8|15)*	c:3827(5.76|6|19)+	16.5	-19.10
395_1	tgaagtgtttgggggaactc	20	01:20:00	MLOC_76793.2	1794	765:788	-	c:779(4.34|2|8)+	18	-18.80
395_1	tgaagtgtttgggggaactc	20	01:20:00	MLOC_79572.1	2251	2178:2197	c:2188(3.53|9|3)*	c:2189(9.42|2|8)+	16	-12.70
396_1	tccacaggctttcttgaactg	21	01:20:00	MLOC_11437.1	788	734:755	-	c:746(3.37|3|6)+	14.5	-17.80
396_1	tccacaggctttcttgaactg	21	01:21:00	MLOC_12347.2	1305	1209:1229	c:1220(3.11|1|4)*	-	13.5	-21.00
396_1	tccacaggctttcttgaactg	21	01:21:00	MLOC_34519.1	1007	599:620	c:611(7.04|6|50)*	-	18	-15.20
396_1	tccacaggctttcttgaactg	21	02:21:00	MLOC_4570.1	5241	1588:1606	c:1599(4.54|4|27)*	-	15.5	-22.10
396_1	tccacaggctttcttgaactg	21	02:21:00	MLOC_4570.2	3283	2361:2379	c:2372(4.42|4|27)*	-	15.5	-22.10
396_1	tccacaggctttcttgaactg	21	01:21:00	MLOC_52532.1	4092	3763:3784	c:3774(44.86|1|104)*	-	11.5	-17.00
396_1	tccacaggctttcttgaactg	21	01:21:00	MLOC_52532.2	4999	4680:4701	c:4691(45.31|1|104)*	-	11.5	-17.00
396_1	tccacaggctttcttgaactg	21	01:21:00	MLOC_52532.3	5094	4775:4796	c:4786(44.49|1|104)*	-	11.5	-17.00
396_1	tccacaggctttcttgaactg	21	01:21:00	MLOC_52532.4	3390	3137:3158	c:3148(43.62|1|104)*	-	11.5	-17.00
396_1	tccacaggctttcttgaactg	21	01:21:00	MLOC_55595.1	667	628:650	c:639(11.11|3|67)*	c:640(13.26|2|80)+	14.5	-24.90
396_1	tccacaggctttcttgaactg	21	01:21:00	MLOC_57759.1	801	567:588	c:578(4.23|3|19)*	c:579(4.90|1|22)+	16.5	-12.90
396_1	tccacaggctttcttgaactg	21	02:21:00	MLOC_60332.2	688	514:533	c:525(3.43|9|12)*	-	14	-24.70
396_1	tccacaggctttcttgaactg	21	02:21:00	MLOC_60332.3	940	870:889	c:881(4.51|2|12)*	-	14	-24.70
396_1	tccacaggctttcttgaactg	21	01:21:00	MLOC_62499.1	896	298:318	c:309(3.76|2|5)*	-	12.5	-23.70
396_1	tccacaggctttcttgaactg	21	01:21:00	MLOC_62713.1	1292	825:847	c:837(3.87|7|17)*	c:838(4.55|4|20)+	14.5	-12.30
396_1	tccacaggctttcttgaactg	21	01:20:00	MLOC_67201.1	2185	712:732	c:722(30.41|1|118)*	-	6.5	-28.80
396_1	tccacaggctttcttgaactg	21	01:20:00	MLOC_67201.2	2342	903:923	c:913(30.36|1|118)*	-	6.5	-28.80
396_1	tccacaggctttcttgaactg	21	01:20:00	MLOC_67201.3	1895	460:480	c:470(30.36|1|118)*	-	6.5	-28.80
396_1	tccacaggctttcttgaactg	21	02:21:00	MLOC_67961.1	834	702:722	-	c:715(3.63|1|5)+	12	-18.30
396_1	tccacaggctttcttgaactg	21	02:21:00	MLOC_6831.3	1113	1064:1083	c:1075(3.91|6|7)*	-	17	-16.20
396_1	tccacaggctttcttgaactg	21	02:21:00	MLOC_6831.4	1249	1207:1226	c:1218(3.87|6|7)*	-	17	-16.20
396_1	tccacaggctttcttgaactg	21	01:21:00	MLOC_71433.4	3958	3832:3853	c:3843(8.61|8|23)*	c:3844(10.48|6|28)+	18	-18.00
396_1	tccacaggctttcttgaactg	21	01:21:00	MLOC_71433.5	3410	3284:3305	c:3295(8.60|8|23)*	c:3296(10.48|6|28)+	18	-18.00
396_1	tccacaggctttcttgaactg	21	01:21:00	MLOC_71433.6	3398	3281:3302	c:3292(8.59|8|23)*	c:3293(10.47|6|28)+	18	-18.00
396_1	tccacaggctttcttgaactg	21	02:21:00	MLOC_73689.1	1880	1128:1147	-	c:1140(4.27|1|5)+	16.5	-14.90
396_1	tccacaggctttcttgaactg	21	01:21:00	MLOC_74367.1	1291	1210:1230	c:1220(20.55|1|66)*	c:1221(3.11|10|10)+	13.5	-17.60
396_1	tccacaggctttcttgaactg	21	01:21:00	MLOC_75225.1	1488	758:778	c:768(18.46|2|72)*	-	12.5	-25.10
396_1	tccacaggctttcttgaactg	21	01:21:00	MLOC_75322.1	1791	1655:1675	c:1666(4.27|8|10)*	-	17.5	-18.10
396_1	tccacaggctttcttgaactg	21	01:21:00	MLOC_75322.2	1723	1615:1635	c:1626(4.27|8|10)*	-	17.5	-18.10
396_1	tccacaggctttcttgaactg	21	01:20:00	MLOC_80060.1	1053	743:763	c:753(26.23|1|77)*	-	3	-35.40
396_1	tccacaggctttcttgaactg	21	01:20:00	MLOC_80060.2	1138	843:863	c:853(26.69|1|77)*	-	3	-35.40
396_2	ttccacagctttcttgaactg	21	01:21:00	MLOC_12347.2	1305	1209:1229	c:1220(3.11|1|4)*	-	7.5	-25.00
396_2	ttccacagctttcttgaactg	21	01:21:00	MLOC_12482.1	1375	1258:1279	c:1270(3.53|9|6)*	-	17	-17.30
396_2	ttccacagctttcttgaactg	21	01:21:00	MLOC_12482.2	1727	1610:1631	c:1622(3.58|9|6)*	-	17	-17.30
396_2	ttccacagctttcttgaactg	21	01:21:00	MLOC_12482.3	2792	2675:2696	c:2687(3.66|9|6)*	-	17	-17.30
396_2	ttccacagctttcttgaactg	21	01:21:00	MLOC_12729.2	2369	2250:2272	c:2262(3.87|10|10)*	-	14	-13.50
396_2	ttccacagctttcttgaactg	21	01:21:00	MLOC_12729.3	3198	3097:3119	c:3109(4.08|10|10)*	-	14	-13.50
396_2	ttccacagctttcttgaactg	21	01:21:00	MLOC_12729.4	2286	2185:2207	c:2197(4.04|10|10)*	-	14	-13.50
396_2	ttccacagctttcttgaactg	21	01:21:00	MLOC_17532.1	3218	834:856	-	c:848(3.84|3|6)+	17.5	-13.40
396_2	ttccacagctttcttgaactg	21	01:21:00	MLOC_19246.1	882	671:694	c:684(3.39|7|9)*	-	16	-13.40
396_2	ttccacagctttcttgaactg	21	04:21:00	MLOC_42431.1	502	150:167	c:161(3.76|2|12)*	-	18	-12.20
396_2	ttccacagctttcttgaactg	21	03:21:00	MLOC_4570.1	5241	1588:1606	c:1599(4.54|4|27)*	-	15	-19.70
396_2	ttccacagctttcttgaactg	21	03:21:00	MLOC_4570.2	3283	2361:2379	c:2372(4.42|4|27)*	-	15	-19.70
396_2	ttccacagctttcttgaactg	21	01:21:00	MLOC_52532.1	4092	3763:3785	c:3774(44.86|1|104)*	-	16	-17.10
396_2	ttccacagctttcttgaactg	21	01:21:00	MLOC_52532.2	4999	4680:4702	c:4691(45.31|1|104)*	-	16	-17.10
396_2	ttccacagctttcttgaactg	21	01:21:00	MLOC_52532.3	5094	4775:4797	c:4786(44.49|1|104)*	-	16	-17.10
396_2	ttccacagctttcttgaactg	21	01:21:00	MLOC_52532.4	3390	3137:3159	c:3148(43.62|1|104)*	-	16	-17.10
396_2	ttccacagctttcttgaactg	21	02:18:00	MLOC_56554.1	1799	1659:1674	c:1666(3.54|8|9)*	-	17.5	-14.10
396_2	ttccacagctttcttgaactg	21	02:18:00	MLOC_56554.2	1849	1709:1724	c:1716(3.50|8|9)*	-	17.5	-14.10
396_2	ttccacagctttcttgaactg	21	02:18:00	MLOC_56554.3	1822	1751:1766	c:1758(4.66|6|9)*	-	17.5	-14.10
396_2	ttccacagctttcttgaactg	21	02:18:00	MLOC_56554.4	1702	1631:1646	c:1638(4.70|6|9)*	-	17.5	-14.10
396_2	ttccacagctttcttgaactg	21	02:18:00	MLOC_56554.6	1604	1539:1554	c:1546(4.64|6|9)*	-	17.5	-14.10
396_2	ttccacagctttcttgaactg	21	02:18:00	MLOC_56554.7	1582	1517:1532	c:1524(4.52|6|9)*	-	17.5	-14.10
396_2	ttccacagctttcttgaactg	21	02:18:00	MLOC_56554.8	1443	1352:1367	c:1359(4.31|8|9)*	-	17.5	-14.10
396_2	ttccacagctttcttgaactg	21	01:21:00	MLOC_59657.1	1723	760:780	c:770(11.08|2|28)*	-	17.5	-12.50
396_2	ttccacagctttcttgaactg	21	01:21:00	MLOC_59657.2	1627	802:822	c:812(11.23|2|28)*	-	17.5	-12.50
396_2	ttccacagctttcttgaactg	21	01:21:00	MLOC_59657.3	1624	799:819	c:809(11.30|2|28)*	-	17.5	-12.50
396_2	ttccacagctttcttgaactg	21	01:17:00	MLOC_60624.2	648	558:575	-	c:566(3.69|5|15)+	18	-12.10
396_2	ttccacagctttcttgaactg	21	01:21:00	MLOC_61069.1	2914	2608:2628	c:2618(4.16|2|6)*	-	15	-20.10
396_2	ttccacagctttcttgaactg	21	01:21:00	MLOC_61069.2	2912	2606:2626	c:2616(4.16|2|6)*	-	15	-20.10
396_2	ttccacagctttcttgaactg	21	01:21:00	MLOC_61069.3	2802	2589:2609	c:2599(4.99|1|6)*	-	15	-20.10
396_2	ttccacagctttcttgaactg	21	01:21:00	MLOC_61069.4	2607	2394:2414	c:2404(4.99|1|6)*	-	15	-20.10
396_2	ttccacagctttcttgaactg	21	01:21:00	MLOC_61069.5	2488	2307:2327	c:2317(4.99|1|6)*	-	15	-20.10
396_2	ttccacagctttcttgaactg	21	01:21:00	MLOC_62499.1	896	298:319	c:309(3.76|2|5)*	-	5.5	-28.10
396_2	ttccacagctttcttgaactg	21	02:21:00	MLOC_63871.3	1298	962:980	-	c:973(3.16|1|4)+	17	-12.50
396_2	ttccacagctttcttgaactg	21	02:21:00	MLOC_63871.5	1596	1038:1056	-	c:1049(3.18|1|4)+	17	-12.50
396_2	ttccacagctttcttgaactg	21	02:21:00	MLOC_63871.6	1555	1262:1280	-	c:1273(3.15|1|4)+	17	-12.50
396_2	ttccacagctttcttgaactg	21	01:21:00	MLOC_66206.1	1748	1522:1547	c:1537(10.92|2|18)*	-	17	-14.10
396_2	ttccacagctttcttgaactg	21	01:20:00	MLOC_67201.1	2185	712:733	c:722(30.41|1|118)*	-	10.5	-29.20
396_2	ttccacagctttcttgaactg	21	01:20:00	MLOC_67201.2	2342	903:924	c:913(30.36|1|118)*	-	10.5	-29.20
396_2	ttccacagctttcttgaactg	21	01:20:00	MLOC_67201.3	1895	460:481	c:470(30.36|1|118)*	-	10.5	-29.20
396_2	ttccacagctttcttgaactg	21	01:21:00	MLOC_67410.1	1046	768:790	-	c:781(3.44|10|6)+	16.5	-14.80
396_2	ttccacagctttcttgaactg	21	01:21:00	MLOC_67856.2	1681	1578:1600	c:1590(3.02|2|4)*	c:1591(8.31|1|11)+	15.5	-13.40
396_2	ttccacagctttcttgaactg	21	02:21:00	MLOC_73159.4	1439	1352:1373	-	c:1366(5.04|5|7)+	17	-21.50
396_3	tccacaggctttcttgaacgg	21	01:21:00	MLOC_11437.1	788	733:755	-	c:746(3.37|3|6)+	13.5	-18.50
396_3	tccacaggctttcttgaacgg	21	01:20:00	MLOC_12347.2	1305	1210:1229	c:1220(3.11|1|4)*	-	15	-19.70
396_3	tccacaggctttcttgaacgg	21	02:20:00	MLOC_4570.1	5241	1589:1606	c:1599(4.54|4|27)*	-	17	-20.80
396_3	tccacaggctttcttgaacgg	21	02:20:00	MLOC_4570.2	3283	2362:2379	c:2372(4.42|4|27)*	-	17	-20.80
396_3	tccacaggctttcttgaacgg	21	01:21:00	MLOC_52532.1	4092	3761:3784	c:3774(44.86|1|104)*	-	12.5	-17.90
396_3	tccacaggctttcttgaacgg	21	01:21:00	MLOC_52532.2	4999	4678:4701	c:4691(45.31|1|104)*	-	12.5	-17.90
396_3	tccacaggctttcttgaacgg	21	01:21:00	MLOC_52532.3	5094	4773:4796	c:4786(44.49|1|104)*	-	12.5	-17.90
396_3	tccacaggctttcttgaacgg	21	01:21:00	MLOC_52532.4	3390	3135:3158	c:3148(43.62|1|104)*	-	12.5	-17.90
396_3	tccacaggctttcttgaacgg	21	01:21:00	MLOC_54074.2	6469	6408:6429	c:6419(3.45|2|5)*	-	16.5	-13.40
396_3	tccacaggctttcttgaacgg	21	01:20:00	MLOC_55595.1	667	629:650	c:639(11.11|3|67)*	c:640(13.26|2|80)+	15.5	-24.10
396_3	tccacaggctttcttgaacgg	21	01:21:00	MLOC_57759.1	801	567:588	c:578(4.23|3|19)*	c:579(4.90|1|22)+	17.5	-13.90
[truncated: 10,966 more rows]
