# Supplementary material for: MicroRNA172b-5p/trehalose-6-phosphate synthase module stimulates trehalose synthesis and microRNA172b-3p/AP2-like module accelerates flowering in barley upon drought stress
Source: Front Plant Sci. 2023 Mar 6;14:1124785. doi: 10.3389/fpls.2023.1124785 (PMC10025483; doi:10.3389/fpls.2023.1124785)
Supplement: Supplementary file 4 [file Table_4.xlsx]

## Sheet: Supplementary Table 4
Supplementary Table 4. mRNA targets identified in drought treated plants
mirna	seq	size	range	cdna	size	range	cut*	cut+	score	mfe
1120c	tccgtcccataatataagagc	21	01:21:00	MLOC_11943.1	2859	2484:2505	c:2496(5.84|5|17)*	c:2497(22.33|1|65)+	15.5	-20.60
1120c	tccgtcccataatataagagc	21	01:21:00	MLOC_11943.2	2754	2383:2404	c:2395(5.99|5|17)*	c:2396(22.90|1|65)+	15.5	-20.60
1120c	tccgtcccataatataagagc	21	01:21:00	MLOC_11943.3	2359	2109:2130	c:2121(8.12|2|17)*	c:2122(31.06|1|65)+	15.5	-20.60
1120c	tccgtcccataatataagagc	21	01:21:00	MLOC_11943.4	2509	2264:2285	c:2276(8.39|2|17)*	c:2277(32.06|1|65)+	15.5	-20.60
1120c	tccgtcccataatataagagc	21	01:21:00	MLOC_12224.1	1885	1829:1849	-	c:1840(4.69|9|11)+	8	-22.70
1120c	tccgtcccataatataagagc	21	01:21:00	MLOC_14214.1	1136	821:844	-	c:834(9.99|4|159)+	16	-16.60
1120c	tccgtcccataatataagagc	21	01:21:00	MLOC_14214.2	1029	714:737	-	c:727(9.99|4|159)+	16	-16.60
1120c	tccgtcccataatataagagc	21	01:21:00	MLOC_14214.3	2385	2169:2192	-	c:2182(8.00|4|159)+	16	-16.60
1120c	tccgtcccataatataagagc	21	03:21:00	MLOC_15866.3	1702	1664:1682	-	c:1676(4.98|1|5)+	17.5	-13.10
1120c	tccgtcccataatataagagc	21	02:19:00	MLOC_16677.1	2282	2054:2071	-	c:2064(13.40|3|33)+	15	-13.80
1120c	tccgtcccataatataagagc	21	01:21:00	MLOC_19026.2	1623	1486:1508	-	c:1499(4.03|6|7)+	13	-18.40
1120c	tccgtcccataatataagagc	21	01:21:00	MLOC_19026.6	1222	1081:1103	-	c:1094(3.88|6|7)+	13	-18.40
1120c	tccgtcccataatataagagc	21	03:21:00	MLOC_19537.2	2301	2058:2077	-	c:2071(15.32|1|35)+	17	-11.00
1120c	tccgtcccataatataagagc	21	03:21:00	MLOC_19537.3	2246	2105:2124	-	c:2118(15.55|1|35)+	17	-11.00
1120c	tccgtcccataatataagagc	21	03:21:00	MLOC_19537.4	2221	1959:1978	-	c:1972(15.07|1|35)+	17	-11.00
1120c	tccgtcccataatataagagc	21	02:21:00	MLOC_37953.1	896	754:774	c:766(5.28|9|20)*	c:767(4.23|10|16)+	15.5	-12.50
1120c	tccgtcccataatataagagc	21	02:21:00	MLOC_37953.2	667	592:612	c:604(5.25|9|20)*	c:605(4.20|10|16)+	15.5	-12.50
1120c	tccgtcccataatataagagc	21	01:21:00	MLOC_38775.1	702	559:581	c:570(4.98|4|12)*	-	13.5	-22.00
1120c	tccgtcccataatataagagc	21	01:21:00	MLOC_38775.3	694	551:573	c:562(4.98|4|12)*	-	13.5	-22.00
1120c	tccgtcccataatataagagc	21	01:21:00	MLOC_40011.1	1413	1276:1296	-	c:1287(3.79|6|9)+	18	-11.00
1120c	tccgtcccataatataagagc	21	01:21:00	MLOC_40011.2	988	853:873	-	c:864(3.81|6|9)+	18	-11.00
1120c	tccgtcccataatataagagc	21	01:21:00	MLOC_40011.3	1169	1034:1054	-	c:1045(3.82|6|9)+	18	-11.00
1120c	tccgtcccataatataagagc	21	01:21:00	MLOC_40011.4	1031	900:920	-	c:911(3.83|6|9)+	18	-11.00
1120c	tccgtcccataatataagagc	21	02:21:00	MLOC_54044.1	3839	3764:3783	c:3775(6.08|10|14)*	c:3776(6.51|9|15)+	14.5	-22.20
1120c	tccgtcccataatataagagc	21	01:21:00	MLOC_54392.1	1272	1190:1211	c:1202(5.39|3|11)*	c:1203(3.43|4|7)+	13.5	-14.60
1120c	tccgtcccataatataagagc	21	01:21:00	MLOC_54392.2	2159	2079:2100	c:2091(5.39|3|11)*	c:2092(3.43|4|7)+	13.5	-14.60
1120c	tccgtcccataatataagagc	21	03:21:00	MLOC_54430.1	1598	1495:1513	-	c:1507(14.15|2|54)+	14.5	-15.90
1120c	tccgtcccataatataagagc	21	03:21:00	MLOC_56293.1	3214	2969:2989	-	c:2983(16.56|5|141)+	17.5	-19.70
1120c	tccgtcccataatataagagc	21	03:21:00	MLOC_56293.2	2455	2216:2236	-	c:2230(16.27|5|141)+	17.5	-19.70
1120c	tccgtcccataatataagagc	21	03:21:00	MLOC_56293.3	2934	2720:2740	-	c:2734(16.54|5|141)+	17.5	-19.70
1120c	tccgtcccataatataagagc	21	03:21:00	MLOC_56293.4	2134	2017:2037	-	c:2031(17.83|2|141)+	17.5	-19.70
1120c	tccgtcccataatataagagc	21	01:21:00	MLOC_62859.1	2032	1949:1969	-	c:1961(5.19|2|10)+	15	-12.60
1120c	tccgtcccataatataagagc	21	01:21:00	MLOC_62859.4	1990	1848:1868	-	c:1860(3.82|10|10)+	15	-12.60
1120c	tccgtcccataatataagagc	21	01:21:00	MLOC_63556.3	1245	972:995	c:985(5.69|8|23)*	-	16.5	-19.80
1120c	tccgtcccataatataagagc	21	01:21:00	MLOC_63556.4	2131	1858:1881	c:1871(5.91|8|23)*	-	16.5	-19.80
1120c	tccgtcccataatataagagc	21	01:21:00	MLOC_63556.5	1820	1769:1792	c:1782(5.00|6|23)*	-	16.5	-19.80
1120c	tccgtcccataatataagagc	21	01:21:00	MLOC_65318.2	2004	1880:1903	-	c:1894(3.14|3|4)+	16	-13.70
1120c	tccgtcccataatataagagc	21	01:19:00	MLOC_65876.3	824	723:743	-	c:733(17.41|7|157)+	15.5	-19.40
1120c	tccgtcccataatataagagc	21	02:19:00	MLOC_66415.1	2173	2077:2093	-	c:2086(17.80|4|60)+	16	-12.80
1120c	tccgtcccataatataagagc	21	02:21:00	MLOC_66693.1	1298	1181:1202	-	c:1195(8.27|5|45)+	18	-15.50
1120c	tccgtcccataatataagagc	21	01:21:00	MLOC_66806.2	3225	3096:3117	-	c:3107(5.89|4|9)+	18	-19.10
1120c	tccgtcccataatataagagc	21	01:21:00	MLOC_66806.3	3579	3426:3447	-	c:3437(5.86|4|9)+	18	-19.10
1120c	tccgtcccataatataagagc	21	01:21:00	MLOC_66806.4	3995	3901:3922	-	c:3912(5.87|4|9)+	18	-19.10
1120c	tccgtcccataatataagagc	21	01:21:00	MLOC_66806.7	3080	2952:2973	-	c:2963(5.89|4|9)+	18	-19.10
1120c	tccgtcccataatataagagc	21	01:21:00	MLOC_69831.1	4887	4770:4791	c:4781(11.90|8|56)*	-	18	-14.20
1120c	tccgtcccataatataagagc	21	01:21:00	MLOC_69831.3	5006	4918:4939	c:4929(12.21|8|56)*	-	18	-14.20
1120c	tccgtcccataatataagagc	21	01:21:00	MLOC_70707.1	2236	1638:1658	c:1649(5.62|2|12)*	-	16	-10.90
1120c	tccgtcccataatataagagc	21	01:21:00	MLOC_70707.2	2181	1635:1655	c:1646(5.62|2|12)*	-	16	-10.90
1120c	tccgtcccataatataagagc	21	01:21:00	MLOC_70707.3	3337	1635:1655	c:1646(4.02|8|12)*	-	16	-10.90
1120c	tccgtcccataatataagagc	21	01:21:00	MLOC_70707.4	3150	1219:1239	c:1230(4.06|8|12)*	-	16	-10.90
1120c	tccgtcccataatataagagc	21	01:19:00	MLOC_70886.2	1065	956:973	-	c:966(4.06|4|11)+	17.5	-12.50
1120c	tccgtcccataatataagagc	21	01:19:00	MLOC_70886.3	1209	1071:1088	-	c:1081(3.73|5|11)+	17.5	-12.50
1120c	tccgtcccataatataagagc	21	01:19:00	MLOC_70886.4	1085	947:964	-	c:957(3.72|5|11)+	17.5	-12.50
1120c	tccgtcccataatataagagc	21	01:19:00	MLOC_70886.6	1083	1042:1059	c:1051(3.07|5|5)*	c:1052(6.75|1|11)+	17.5	-12.50
1120c	tccgtcccataatataagagc	21	02:21:00	MLOC_72585.1	907	462:482	c:474(17.59|2|114)*	c:475(7.56|4|49)+	16.5	-15.00
1120c	tccgtcccataatataagagc	21	01:18:00	MLOC_73581.1	1095	1036:1054	-	c:1045(9.63|2|12)+	10	-22.70
1120c	tccgtcccataatataagagc	21	01:18:00	MLOC_73581.3	1928	1848:1866	-	c:1857(4.78|4|12)+	10	-22.70
1120c	tccgtcccataatataagagc	21	01:20:00	MLOC_78935.1	1107	894:915	c:905(33.50|1|142)*	c:906(14.16|3|60)+	17.5	-12.20
1120c	tccgtcccataatataagagc	21	03:20:00	MLOC_7972.1	1115	1078:1094	-	c:1088(4.13|6|10)+	18	-13.20
1120c	tccgtcccataatataagagc	21	03:20:00	MLOC_7972.2	2537	2463:2479	-	c:2473(4.05|6|10)+	18	-13.20
1120c	tccgtcccataatataagagc	21	03:21:00	MLOC_828.1	3224	2618:2637	-	c:2631(7.64|1|22)+	16	-16.30
1120c	tccgtcccataatataagagc	21	03:21:00	MLOC_828.2	1602	1482:1501	-	c:1495(8.14|1|22)+	16	-16.30
1120c	tccgtcccataatataagagc	21	01:21:00	MLOC_8353.1	1146	975:998	c:987(4.04|10|14)*	-	16.5	-24.40
1120c	tccgtcccataatataagagc	21	03:21:00	MLOC_9522.1	981	679:698	-	c:692(7.33|9|51)+	10	-26.00
1130_1	tctgtaacttaatataagacg	21	01:20:00	MLOC_13052.1	880	581:600	c:591(4.90|2|12)*	-	18	-10.20
1130_1	tctgtaacttaatataagacg	21	01:17:00	MLOC_13295.1	1920	1810:1826	-	c:1818(3.17|3|4)+	15.5	-11.40
1130_1	tctgtaacttaatataagacg	21	03:17:00	MLOC_13912.1	1707	1641:1655	-	c:1649(6.46|8|20)+	16.5	-14.00
1130_1	tctgtaacttaatataagacg	21	03:17:00	MLOC_13912.2	1824	1769:1783	-	c:1777(6.46|8|20)+	16.5	-14.00
1130_1	tctgtaacttaatataagacg	21	03:17:00	MLOC_13912.3	1631	1582:1596	-	c:1590(6.60|8|20)+	16.5	-14.00
1130_1	tctgtaacttaatataagacg	21	03:17:00	MLOC_13912.4	1659	1612:1626	-	c:1620(6.64|8|20)+	16.5	-14.00
1130_1	tctgtaacttaatataagacg	21	01:21:00	MLOC_36662.2	1691	1610:1630	c:1621(16.66|8|75)*	-	16.5	-11.70
1130_1	tctgtaacttaatataagacg	21	01:21:00	MLOC_36763.1	1919	1732:1753	c:1743(5.70|10|19)*	-	18	-12.70
1130_1	tctgtaacttaatataagacg	21	01:21:00	MLOC_37712.1	2369	2094:2113	c:2105(3.55|6|7)*	-	16.5	-9.20
1130_1	tctgtaacttaatataagacg	21	03:21:00	MLOC_5091.1	1956	1594:1610	-	c:1604(3.55|8|8)+	18	-12.80
1130_1	tctgtaacttaatataagacg	21	03:21:00	MLOC_5091.2	2466	2032:2048	-	c:2042(3.55|8|8)+	18	-12.80
1130_1	tctgtaacttaatataagacg	21	01:21:00	MLOC_51023.1	1173	869:890	-	c:881(3.00|2|4)+	18	-11.30
1130_1	tctgtaacttaatataagacg	21	01:21:00	MLOC_51023.2	1170	866:887	-	c:878(3.00|2|4)+	18	-11.30
1130_1	tctgtaacttaatataagacg	21	04:21:00	MLOC_60842.2	2578	2483:2501	-	c:2496(60.57|1|179)+	16.5	-11.60
1130_1	tctgtaacttaatataagacg	21	01:21:00	MLOC_61063.1	2471	2250:2270	-	c:2262(3.56|7|6)+	18	-9.80
1130_1	tctgtaacttaatataagacg	21	01:21:00	MLOC_61063.2	2173	1952:1972	-	c:1964(3.57|7|6)+	18	-9.80
1130_1	tctgtaacttaatataagacg	21	01:21:00	MLOC_67854.1	928	651:671	c:662(5.78|7|25)*	-	15.5	-8.80
1130_1	tctgtaacttaatataagacg	21	01:20:00	MLOC_72636.1	2080	1954:1974	-	c:1965(10.84|4|34)+	16.5	-12.20
1130_1	tctgtaacttaatataagacg	21	01:20:00	MLOC_72636.2	3317	3072:3092	-	c:3083(10.79|4|34)+	16.5	-12.20
1130_1	tctgtaacttaatataagacg	21	02:20:00	MLOC_79728.1	2138	1924:1941	c:1933(3.76|1|3)*	-	12.5	-13.50
1130_1	tctgtaacttaatataagacg	21	01:21:00	MLOC_9938.1	1462	1338:1358	c:1348(3.10|4|5)*	-	10	-12.90
1130_1	tctgtaacttaatataagacg	21	01:21:00	MLOC_9938.2	1456	1332:1352	c:1342(3.10|4|5)*	-	10	-12.90
1133_1	ttttcggacagagggagtata	21	01:20:00	MLOC_11246.1	1858	1165:1184	c:1175(3.92|3|6)*	-	16.5	-17.50
1133_1	ttttcggacagagggagtata	21	01:20:00	MLOC_11246.2	1863	1165:1184	c:1175(3.87|3|6)*	-	16.5	-17.50
1133_1	ttttcggacagagggagtata	21	01:20:00	MLOC_11246.3	1720	1521:1540	c:1531(3.10|5|6)*	-	16.5	-17.50
1133_1	ttttcggacagagggagtata	21	01:18:00	MLOC_12947.1	1541	1496:1514	c:1504(10.56|2|62)*	c:1505(4.09|9|24)+	14	-18.40
1133_1	ttttcggacagagggagtata	21	01:21:00	MLOC_12984.1	1478	1404:1427	-	c:1417(5.88|4|15)+	17.5	-14.70
1133_1	ttttcggacagagggagtata	21	01:21:00	MLOC_12984.2	1628	1493:1516	-	c:1506(6.23|3|15)+	17.5	-14.70
1133_1	ttttcggacagagggagtata	21	03:21:00	MLOC_13167.1	2576	2424:2443	c:2436(5.45|9|18)*	c:2437(14.53|3|48)+	16	-19.40
1133_1	ttttcggacagagggagtata	21	03:21:00	MLOC_13167.2	1764	1612:1631	c:1624(5.39|9|18)*	c:1625(14.37|3|48)+	16	-19.40
1133_1	ttttcggacagagggagtata	21	01:18:00	MLOC_14153.1	2444	2327:2344	c:2335(4.12|9|9)*	-	18	-12.90
1133_1	ttttcggacagagggagtata	21	01:18:00	MLOC_14153.2	2302	2202:2219	c:2210(4.35|7|9)*	-	18	-12.90
1133_1	ttttcggacagagggagtata	21	02:19:00	MLOC_18326.1	2006	1852:1869	c:1861(4.94|4|9)*	-	17	-15.60
1133_1	ttttcggacagagggagtata	21	01:18:00	MLOC_21132.1	1103	991:1009	c:999(3.56|3|6)*	-	15.5	-14.50
1133_1	ttttcggacagagggagtata	21	01:21:00	MLOC_34634.1	854	779:800	c:790(4.32|7|11)*	-	15.5	-11.60
1133_1	ttttcggacagagggagtata	21	01:19:00	MLOC_37545.1	3343	3173:3191	c:3182(10.83|2|31)*	-	16	-17.20
1133_1	ttttcggacagagggagtata	21	01:19:00	MLOC_37545.2	3374	3255:3273	c:3264(10.83|2|31)*	-	16	-17.20
1133_1	ttttcggacagagggagtata	21	01:20:00	MLOC_6120.1	1611	1505:1524	c:1515(5.14|6|14)*	-	12.5	-18.30
1133_1	ttttcggacagagggagtata	21	01:20:00	MLOC_6120.2	1496	1390:1409	c:1400(5.14|6|14)*	-	12.5	-18.30
1133_1	ttttcggacagagggagtata	21	01:18:00	MLOC_61339.1	1503	1449:1466	c:1457(8.15|5|31)*	c:1458(6.05|8|23)+	14.5	-16.00
1133_1	ttttcggacagagggagtata	21	01:18:00	MLOC_61339.2	2905	1417:1434	c:1425(7.40|5|31)*	c:1426(5.49|9|23)+	14.5	-16.00
1133_1	ttttcggacagagggagtata	21	01:21:00	MLOC_63753.2	4462	338:359	c:349(3.10|5|3)*	-	5	-30.30
1133_1	ttttcggacagagggagtata	21	01:21:00	MLOC_63995.2	1233	1163:1184	c:1174(13.28|2|15)*	-	16.5	-16.20
1133_1	ttttcggacagagggagtata	21	01:18:00	MLOC_67396.1	2460	2411:2428	c:2419(4.75|8|13)*	-	18	-16.10
1133_1	ttttcggacagagggagtata	21	01:18:00	MLOC_67396.2	2115	2066:2083	c:2074(4.75|8|13)*	-	18	-16.10
1133_1	ttttcggacagagggagtata	21	01:18:00	MLOC_77536.1	800	661:678	c:669(7.19|7|135)*	-	15.5	-22.50
1133_1	ttttcggacagagggagtata	21	02:21:00	MLOC_78625.3	1990	1832:1851	c:1843(7.96|6|58)*	-	15.5	-19.40
1133_1	ttttcggacagagggagtata	21	02:21:00	MLOC_78625.4	2085	1938:1957	c:1949(7.91|6|58)*	-	15.5	-19.40
1133_1	ttttcggacagagggagtata	21	02:21:00	MLOC_78625.5	1247	1000:1019	c:1011(6.93|6|58)*	-	15.5	-19.40
1133_1	ttttcggacagagggagtata	21	01:21:00	MLOC_82073.1	876	791:812	c:802(6.41|1|8)*	-	16.5	-13.50
1133_1	ttttcggacagagggagtata	21	01:21:00	MLOC_82073.2	1491	1418:1439	c:1429(6.89|1|8)*	-	16.5	-13.50
1133_3	ttttgggacggagggagtata	21	03:21:00	MLOC_10075.5	1859	1782:1800	c:1793(3.14|1|4)*	-	14.5	-33.90
1133_3	ttttgggacggagggagtata	21	03:21:00	MLOC_10075.6	1922	1845:1863	c:1856(3.14|1|4)*	-	14.5	-33.90
1133_3	ttttgggacggagggagtata	21	01:21:00	MLOC_21045.1	1425	1382:1404	c:1394(7.20|4|17)*	-	14	-20.50
1133_3	ttttgggacggagggagtata	21	01:21:00	MLOC_21045.4	1011	872:894	c:884(5.74|6|17)*	-	14	-20.50
1133_3	ttttgggacggagggagtata	21	01:21:00	MLOC_21045.6	567	448:470	c:460(4.90|6|17)*	-	14	-20.50
1133_3	ttttgggacggagggagtata	21	01:21:00	MLOC_36491.3	2086	2043:2062	c:2053(7.71|3|47)*	-	18	-21.70
1133_3	ttttgggacggagggagtata	21	01:21:00	MLOC_36491.4	2076	2033:2052	c:2043(7.71|3|47)*	-	18	-21.70
1133_3	ttttgggacggagggagtata	21	02:19:00	MLOC_51097.1	2046	1204:1221	c:1213(3.14|6|4)*	-	14.5	-22.10
1133_3	ttttgggacggagggagtata	21	02:19:00	MLOC_51097.4	1791	1381:1398	c:1390(3.09|6|4)*	-	14.5	-22.10
1133_3	ttttgggacggagggagtata	21	02:21:00	MLOC_56272.4	1807	1733:1752	c:1744(3.17|7|3)*	-	16	-17.10
1133_3	ttttgggacggagggagtata	21	01:21:00	MLOC_56394.3	1611	1526:1547	c:1538(3.69|5|7)*	-	17	-19.30
1133_3	ttttgggacggagggagtata	21	01:21:00	MLOC_56394.4	2334	2292:2313	c:2304(4.35|2|7)*	-	17	-19.30
1133_3	ttttgggacggagggagtata	21	01:21:00	MLOC_56394.6	1916	1829:1850	c:1841(3.62|5|7)*	-	17	-19.30
1133_3	ttttgggacggagggagtata	21	01:19:00	MLOC_57851.1	1537	1436:1455	c:1445(4.57|3|8)*	-	18	-16.00
1133_3	ttttgggacggagggagtata	21	01:19:00	MLOC_57851.2	1578	1503:1522	c:1512(5.01|2|8)*	-	18	-16.00
1133_3	ttttgggacggagggagtata	21	01:19:00	MLOC_57851.3	1678	1603:1622	c:1612(5.03|2|8)*	-	18	-16.00
1133_3	ttttgggacggagggagtata	21	01:20:00	MLOC_59824.3	2700	805:825	c:815(4.08|9|3)*	-	3	-37.10
1133_3	ttttgggacggagggagtata	21	01:21:00	MLOC_63753.2	4462	338:359	c:349(3.10|5|3)*	-	5.5	-36.20
1133_3	ttttgggacggagggagtata	21	01:21:00	MLOC_69582.1	1491	1365:1387	-	c:1378(7.11|8|17)+	0	-38.90
1133_3	ttttgggacggagggagtata	21	01:18:00	MLOC_9954.2	755	01:18:00	c:8(3.06|8|3)*	-	6	-33.90
1135_a	acgacaagtaattccgaacgga	22	01:22:00	MLOC_10389.1	2017	1861:1885	c:1875(72.93|1|220)*	-	16	-15.60
1135_a	acgacaagtaattccgaacgga	22	01:22:00	MLOC_10389.2	1507	1365:1389	c:1379(72.34|1|220)*	-	16	-15.60
1135_a	acgacaagtaattccgaacgga	22	01:22:00	MLOC_14345.1	1653	1610:1632	-	c:1624(3.14|8|9)+	13	-17.80
1135_a	acgacaagtaattccgaacgga	22	01:22:00	MLOC_20854.1	1572	824:847	c:838(3.34|2|5)*	c:839(3.32|3|5)+	18	-14.90
1135_a	acgacaagtaattccgaacgga	22	01:22:00	MLOC_20854.2	1622	620:643	c:634(3.18|4|5)*	c:635(3.16|5|5)+	18	-14.90
1135_a	acgacaagtaattccgaacgga	22	01:22:00	MLOC_20854.3	1304	607:630	c:621(3.34|2|5)*	c:622(3.32|3|5)+	18	-14.90
1135_a	acgacaagtaattccgaacgga	22	01:21:00	MLOC_55615.3	2438	2372:2391	c:2382(3.47|3|4)*	c:2383(4.36|1|5)+	17	-12.10
1135_a	acgacaagtaattccgaacgga	22	01:21:00	MLOC_55615.4	2426	2334:2353	c:2344(3.23|4|4)*	c:2345(4.06|2|5)+	17	-12.10
1135_a	acgacaagtaattccgaacgga	22	01:21:00	MLOC_55615.5	1516	1317:1336	c:1327(3.05|4|4)*	c:1328(3.82|2|5)+	17	-12.10
1135_a	acgacaagtaattccgaacgga	22	02:22:00	MLOC_58876.2	2261	2120:2141	-	c:2134(4.05|6|8)+	12	-19.20
1135_a	acgacaagtaattccgaacgga	22	02:22:00	MLOC_58876.3	1843	1663:1684	-	c:1677(3.00|10|8)+	12	-19.20
1432-3p	ggtgtcagctcgcctgaac	19	01:19:00	MLOC_10154.1	1287	1149:1170	-	c:1161(4.94|10|11)+	15.5	-13.30
1432-3p	ggtgtcagctcgcctgaac	19	01:18:00	MLOC_13170.1	2709	2624:2641	c:2632(4.12|1|5)*	-	17.5	-13.70
1432-3p	ggtgtcagctcgcctgaac	19	01:18:00	MLOC_16843.1	1328	821:840	c:830(3.76|2|7)*	-	16	-23.40
1432-3p	ggtgtcagctcgcctgaac	19	01:19:00	MLOC_17630.1	1007	850:871	-	c:862(3.38|5|6)+	17.5	-16.70
1432-3p	ggtgtcagctcgcctgaac	19	01:19:00	MLOC_17630.10	1032	916:937	-	c:928(3.34|5|6)+	17.5	-16.70
1432-3p	ggtgtcagctcgcctgaac	19	01:19:00	MLOC_17630.2	1413	1256:1277	-	c:1268(3.37|5|6)+	17.5	-16.70
1432-3p	ggtgtcagctcgcctgaac	19	01:19:00	MLOC_17630.6	2423	2292:2313	-	c:2304(3.39|5|6)+	17.5	-16.70
1432-3p	ggtgtcagctcgcctgaac	19	01:19:00	MLOC_17630.9	1509	1385:1406	-	c:1397(3.40|5|6)+	17.5	-16.70
1432-3p	ggtgtcagctcgcctgaac	19	02:18:00	MLOC_28676.1	547	451:466	-	c:459(3.04|6|8)+	16	-20.20
1432-3p	ggtgtcagctcgcctgaac	19	02:18:00	MLOC_28676.2	694	622:637	-	c:630(3.45|4|8)+	16	-20.20
1432-3p	ggtgtcagctcgcctgaac	19	02:19:00	MLOC_33273.1	1384	1288:1305	-	c:1298(7.89|4|29)+	16.5	-11.80
1432-3p	ggtgtcagctcgcctgaac	19	01:17:00	MLOC_37432.1	2022	1455:1472	-	c:1463(3.54|5|9)+	13.5	-15.40
1432-3p	ggtgtcagctcgcctgaac	19	01:17:00	MLOC_37432.2	1758	1505:1522	-	c:1513(3.53|5|9)+	13.5	-15.40
1432-3p	ggtgtcagctcgcctgaac	19	01:19:00	MLOC_50055.1	2354	1113:1132	c:1123(11.61|5|60)*	-	13	-17.10
1432-3p	ggtgtcagctcgcctgaac	19	01:19:00	MLOC_50055.1	2354	958:974	-	c:966(8.51|8|44)+	18	-15.60
1432-3p	ggtgtcagctcgcctgaac	19	01:19:00	MLOC_50055.2	2116	1110:1129	c:1120(11.91|4|60)*	-	13	-17.10
1432-3p	ggtgtcagctcgcctgaac	19	01:19:00	MLOC_50055.2	2116	955:971	-	c:963(8.73|7|44)+	18	-15.60
1432-3p	ggtgtcagctcgcctgaac	19	01:17:00	MLOC_51223.1	2692	2533:2551	c:2541(15.49|1|27)*	-	17	-20.70
1432-3p	ggtgtcagctcgcctgaac	19	01:17:00	MLOC_51223.2	2504	2345:2363	c:2353(15.67|1|27)*	-	17	-20.70
1432-3p	ggtgtcagctcgcctgaac	19	01:17:00	MLOC_51223.4	2602	2443:2461	c:2451(15.63|1|27)*	-	17	-20.70
1432-3p	ggtgtcagctcgcctgaac	19	01:19:00	MLOC_52604.1	2595	2384:2402	c:2392(3.24|8|11)*	-	17.5	-12.80
1432-3p	ggtgtcagctcgcctgaac	19	01:19:00	MLOC_52604.2	2489	2276:2294	c:2284(3.25|8|11)*	-	17.5	-12.80
1432-3p	ggtgtcagctcgcctgaac	19	01:19:00	MLOC_52604.3	2465	2344:2362	c:2352(6.30|2|11)*	c:2353(3.43|8|6)+	17.5	-12.80
1432-3p	ggtgtcagctcgcctgaac	19	01:17:00	MLOC_52698.1	3339	3264:3281	-	c:3272(9.23|3|8)+	13.5	-18.30
1432-3p	ggtgtcagctcgcctgaac	19	01:18:00	MLOC_55684.3	1696	1657:1674	-	c:1665(4.92|6|9)+	17	-13.60
1432-3p	ggtgtcagctcgcctgaac	19	01:18:00	MLOC_59749.3	2442	2358:2376	-	c:2367(4.84|4|13)+	15.5	-22.90
1432-3p	ggtgtcagctcgcctgaac	19	01:18:00	MLOC_59749.4	2336	2252:2270	-	c:2261(4.88|4|13)+	15.5	-22.90
1432-3p	ggtgtcagctcgcctgaac	19	01:18:00	MLOC_59749.5	2333	2249:2267	-	c:2258(4.87|4|13)+	15.5	-22.90
1432-3p	ggtgtcagctcgcctgaac	19	01:18:00	MLOC_59749.6	2230	2149:2167	-	c:2158(5.20|3|13)+	15.5	-22.90
1432-3p	ggtgtcagctcgcctgaac	19	01:18:00	MLOC_59749.7	2452	2375:2393	-	c:2384(6.67|1|13)+	15.5	-22.90
1432-3p	ggtgtcagctcgcctgaac	19	01:18:00	MLOC_59749.8	2458	2381:2399	-	c:2390(6.68|1|13)+	15.5	-22.90
1432-3p	ggtgtcagctcgcctgaac	19	02:17:00	MLOC_60074.4	1442	1296:1311	-	c:1304(9.00|2|23)+	15	-18.30
1432-3p	ggtgtcagctcgcctgaac	19	02:17:00	MLOC_60074.5	1481	1312:1327	-	c:1320(8.98|2|23)+	15	-18.30
1432-3p	ggtgtcagctcgcctgaac	19	02:17:00	MLOC_60074.6	1531	1362:1377	-	c:1370(8.98|2|23)+	15	-18.30
1432-3p	ggtgtcagctcgcctgaac	19	01:17:00	MLOC_61704.1	2445	2268:2285	-	c:2277(4.71|4|11)+	17.5	-19.10
1432-3p	ggtgtcagctcgcctgaac	19	01:17:00	MLOC_63718.1	1189	791:808	c:798(3.01|9|7)*	-	12.5	-21.50
1432-3p	ggtgtcagctcgcctgaac	19	01:19:00	MLOC_6494.1	975	814:835	-	c:827(5.41|6|12)+	18	-15.90
1432-3p	ggtgtcagctcgcctgaac	19	01:19:00	MLOC_67012.1	762	523:542	c:533(7.09|1|21)*	c:534(4.73|3|14)+	16	-19.40
1432-3p	ggtgtcagctcgcctgaac	19	01:19:00	MLOC_70176.1	4905	4638:4656	-	c:4647(8.12|2|16)+	18	-14.10
1432-3p	ggtgtcagctcgcctgaac	19	01:19:00	MLOC_70176.2	4657	4390:4408	-	c:4399(8.12|2|16)+	18	-14.10
1432-3p	ggtgtcagctcgcctgaac	19	01:19:00	MLOC_70589.3	1763	1724:1744	-	c:1735(22.99|2|28)+	15	-20.10
1432-3p	ggtgtcagctcgcctgaac	19	01:19:00	MLOC_70589.4	1859	1685:1705	-	c:1696(8.08|6|28)+	15	-20.10
1432-5p	ttcaggagagatgacaccgac	21	02:21:00	MLOC_10049.3	1598	1550:1569	-	c:1562(3.51|10|5)+	16.5	-17.50
1432-5p	ttcaggagagatgacaccgac	21	01:17:00	MLOC_36310.1	2665	2533:2550	c:2540(13.61|3|33)*	-	18	-16.50
1432-5p	ttcaggagagatgacaccgac	21	01:17:00	MLOC_36310.4	2669	2627:2644	c:2634(19.11|2|33)*	-	18	-16.50
1432-5p	ttcaggagagatgacaccgac	21	02:21:00	MLOC_4341.1	1890	1756:1777	c:1769(4.26|8|12)*	c:1770(4.61|7|13)+	18	-15.80
1432-5p	ttcaggagagatgacaccgac	21	01:21:00	MLOC_53048.2	3188	2120:2138	-	c:2129(16.30|1|28)+	15.5	-15.40
1432-5p	ttcaggagagatgacaccgac	21	02:21:00	MLOC_54525.4	1859	1733:1752	-	c:1745(8.73|1|9)+	13.5	-13.60
1432-5p	ttcaggagagatgacaccgac	21	02:21:00	MLOC_54525.5	1684	1559:1578	-	c:1571(8.73|1|9)+	13.5	-13.60
1432-5p	ttcaggagagatgacaccgac	21	01:21:00	MLOC_55557.3	3943	3847:3866	c:3857(9.25|2|15)*	c:3858(57.38|1|93)+	16	-16.70
1432-5p	ttcaggagagatgacaccgac	21	01:20:00	MLOC_5668.1	2049	1875:1894	-	c:1886(12.37|8|172)+	13	-19.60
1432-5p	ttcaggagagatgacaccgac	21	01:21:00	MLOC_57872.1	2152	2097:2119	c:2109(11.36|4|36)*	-	15.5	-16.10
1432-5p	ttcaggagagatgacaccgac	21	01:21:00	MLOC_57872.3	1361	1187:1209	c:1199(9.83|4|36)*	-	15.5	-16.10
1432-5p	ttcaggagagatgacaccgac	21	02:21:00	MLOC_61497.1	1339	995:1014	c:1006(94.12|1|794)*	-	8.5	-30.20
1432-5p	ttcaggagagatgacaccgac	21	02:21:00	MLOC_61497.2	739	357:376	c:368(87.14|1|794)*	-	8.5	-30.20
1432-5p	ttcaggagagatgacaccgac	21	01:21:00	MLOC_62885.1	1951	1731:1753	-	c:1745(4.83|1|6)+	16	-24.20
1432-5p	ttcaggagagatgacaccgac	21	01:21:00	MLOC_63153.1	1484	1277:1298	c:1289(4.31|4|7)*	c:1290(8.62|3|14)+	17.5	-14.50
1432-5p	ttcaggagagatgacaccgac	21	02:21:00	MLOC_63726.1	3550	3487:3506	-	c:3499(4.52|3|2)+	18	-12.70
1432-5p	ttcaggagagatgacaccgac	21	01:17:00	MLOC_66594.1	1871	1801:1818	-	c:1809(10.47|7|32)+	17	-13.30
1432-5p	ttcaggagagatgacaccgac	21	01:21:00	MLOC_70272.1	1299	283:304	c:295(3.88|2|6)*	-	3.5	-39.80
1432-5p	ttcaggagagatgacaccgac	21	01:21:00	MLOC_7799.1	3455	1732:1753	c:1743(5.58|9|10)*	-	18	-18.70
1432-5p	ttcaggagagatgacaccgac	21	01:21:00	MLOC_7799.3	2834	1722:1743	c:1733(5.72|8|10)*	-	18	-18.70
1436_1	attatgggacggagggagtag	21	01:21:00	MLOC_22700.2	1414	1313:1334	c:1325(9.39|4|17)*	c:1326(9.39|4|17)+	17.5	-21.60
1436_1	attatgggacggagggagtag	21	01:21:00	MLOC_40035.1	1027	447:468	-	c:459(41.80|1|162)+	13.5	-19.50
1436_1	attatgggacggagggagtag	21	01:21:00	MLOC_51845.1	1104	1011:1032	c:1023(4.25|2|7)*	-	16.5	-17.60
1436_1	attatgggacggagggagtag	21	01:21:00	MLOC_53914.1	1660	1434:1455	c:1445(18.76|4|172)*	-	10.5	-30.30
1436_1	attatgggacggagggagtag	21	01:21:00	MLOC_53914.2	2406	2225:2247	c:2237(18.98|4|172)*	-	10.5	-30.30
1436_1	attatgggacggagggagtag	21	04:21:00	MLOC_53989.2	3383	3325:3341	-	c:3336(4.13|8|11)+	13.5	-34.40
1436_1	attatgggacggagggagtag	21	04:21:00	MLOC_53989.3	3415	3357:3373	-	c:3368(4.13|8|11)+	13.5	-34.40
1436_1	attatgggacggagggagtag	21	04:21:00	MLOC_53989.4	3419	3320:3337	-	c:3332(4.13|8|11)+	13.5	-34.40
1436_1	attatgggacggagggagtag	21	04:21:00	MLOC_53989.5	3451	3353:3369	-	c:3364(4.14|8|11)+	13.5	-34.40
1436_1	attatgggacggagggagtag	21	04:21:00	MLOC_53989.6	3415	3317:3333	-	c:3328(4.13|8|11)+	13.5	-34.40
1436_1	attatgggacggagggagtag	21	01:21:00	MLOC_5727.1	1303	975:996	-	c:987(14.39|3|32)+	1.5	-38.90
1436_1	attatgggacggagggagtag	21	01:21:00	MLOC_6897.4	1419	1230:1252	-	c:1243(146.06|1|945)+	5	-32.10
1436_1	attatgggacggagggagtag	21	01:21:00	MLOC_6897.5	1159	981:1003	-	c:994(143.21|1|945)+	5	-32.10
1436_1	attatgggacggagggagtag	21	04:21:00	MLOC_69582.1	1491	1367:1384	c:1378(7.11|8|17)*	-	13.5	-34.60
1436_1	attatgggacggagggagtag	21	01:21:00	MLOC_76875.1	1112	837:858	-	c:850(3.22|6|6)+	17	-19.70
156_1	tgacagaagagagtgagcaca	21	01:20:00	MLOC_11199.6	2441	2060:2080	c:2070(18.24|2|49)*	c:2071(10.77|3|29)+	4.5	-31.70
156_1	tgacagaagagagtgagcaca	21	01:20:00	MLOC_11199.7	3162	2781:2801	c:2791(18.52|2|49)*	c:2792(10.94|3|29)+	4.5	-31.70
156_1	tgacagaagagagtgagcaca	21	01:20:00	MLOC_11772.4	3384	3186:3206	-	c:3197(13.91|7|56)+	15.5	-17.40
156_1	tgacagaagagagtgagcaca	21	01:20:00	MLOC_13032.1	1112	740:760	c:750(9.04|1|16)*	-	4.5	-30.80
156_1	tgacagaagagagtgagcaca	21	01:20:00	MLOC_54260.1	1264	1037:1055	c:1046(9.26|4|26)*	c:1047(6.77|5|19)+	16.5	-22.00
156_1	tgacagaagagagtgagcaca	21	01:21:00	MLOC_62426.1	1539	922:942	c:932(4.04|6|18)*	-	3	-35.50
156_1	tgacagaagagagtgagcaca	21	01:20:00	MLOC_63930.1	456	249:267	-	c:258(3.14|3|5)+	17	-14.40
156_1	tgacagaagagagtgagcaca	21	02:21:00	MLOC_65446.1	2123	2057:2077	-	c:2070(4.02|2|7)+	16	-17.40
159_1	tttggattgaagggagctctg	21	01:19:00	MLOC_10182.1	2548	1942:1961	c:1951(27.26|1|70)*	c:1952(7.40|3|19)+	18	-13.70
159_1	tttggattgaagggagctctg	21	01:19:00	MLOC_10182.2	1798	1597:1616	c:1606(27.17|1|70)*	c:1607(7.37|3|19)+	18	-13.70
159_1	tttggattgaagggagctctg	21	01:21:00	MLOC_16107.1	2101	1243:1264	c:1255(3.14|1|3)*	-	17	-17.90
159_1	tttggattgaagggagctctg	21	01:21:00	MLOC_17760.1	679	415:438	-	c:429(3.20|5|7)+	15.5	-17.30
159_1	tttggattgaagggagctctg	21	01:21:00	MLOC_19204.4	2416	2320:2341	c:2331(4.21|7|7)*	c:2332(3.01|9|5)+	18	-21.50
159_1	tttggattgaagggagctctg	21	01:21:00	MLOC_19204.5	1705	1609:1630	c:1620(4.21|7|7)*	c:1621(3.01|9|5)+	18	-21.50
159_1	tttggattgaagggagctctg	21	01:21:00	MLOC_37055.1	516	454:473	c:464(7.51|1|17)*	c:465(3.98|3|9)+	15.5	-16.80
159_1	tttggattgaagggagctctg	21	01:21:00	MLOC_37733.1	1451	1006:1027	-	c:1019(3.87|5|8)+	17.5	-20.50
159_1	tttggattgaagggagctctg	21	01:19:00	MLOC_37733.2	2072	1635:1653	-	c:1645(3.94|5|8)+	17.5	-20.50
159_1	tttggattgaagggagctctg	21	03:21:00	MLOC_38387.1	1984	1801:1818	c:1811(3.70|5|7)*	-	18	-19.40
159_1	tttggattgaagggagctctg	21	01:19:00	MLOC_43830.1	2134	1685:1705	c:1695(7.57|5|29)*	-	16.5	-13.90
159_1	tttggattgaagggagctctg	21	01:19:00	MLOC_43830.2	2038	1589:1609	c:1599(7.55|5|29)*	-	16.5	-13.90
159_1	tttggattgaagggagctctg	21	01:19:00	MLOC_43830.4	1937	1832:1852	c:1842(7.34|5|29)*	-	16.5	-13.90
159_1	tttggattgaagggagctctg	21	01:19:00	MLOC_43830.5	1853	1750:1770	c:1760(7.31|5|29)*	-	16.5	-13.90
159_1	tttggattgaagggagctctg	21	01:19:00	MLOC_43830.6	2140	1787:1807	c:1797(7.50|5|29)*	-	16.5	-13.90
159_1	tttggattgaagggagctctg	21	01:19:00	MLOC_43830.8	2325	1876:1896	c:1886(7.53|5|29)*	-	16.5	-13.90
159_1	tttggattgaagggagctctg	21	01:20:00	MLOC_4459.1	2625	2094:2115	c:2106(12.01|2|21)*	-	17	-14.60
159_1	tttggattgaagggagctctg	21	01:20:00	MLOC_4459.2	2575	2044:2065	c:2056(15.57|1|21)*	-	17	-14.60
159_1	tttggattgaagggagctctg	21	01:20:00	MLOC_4459.4	2464	2071:2092	c:2083(12.38|2|21)*	-	17	-14.60
159_1	tttggattgaagggagctctg	21	01:20:00	MLOC_4459.5	3994	3601:3622	c:3613(16.22|1|21)*	-	17	-14.60
159_1	tttggattgaagggagctctg	21	01:20:00	MLOC_4459.6	4162	3716:3737	c:3728(12.40|2|21)*	-	17	-14.60
159_1	tttggattgaagggagctctg	21	01:20:00	MLOC_4459.9	4269	3796:3817	c:3808(12.30|2|21)*	-	17	-14.60
159_1	tttggattgaagggagctctg	21	01:21:00	MLOC_55324.1	1336	105:127	c:117(7.38|2|12)*	-	5.5	-28.60
159_1	tttggattgaagggagctctg	21	02:20:00	MLOC_56180.2	2279	2130:2147	c:2139(3.52|9|7)*	c:2140(3.52|9|7)+	18	-19.40
159_1	tttggattgaagggagctctg	21	01:19:00	MLOC_60274.1	4097	3932:3950	c:3940(8.29|4|21)*	c:3941(10.66|1|27)+	15	-15.10
159_1	tttggattgaagggagctctg	21	01:19:00	MLOC_60274.2	3019	2880:2898	c:2888(8.47|4|21)*	c:2889(10.90|1|27)+	15	-15.10
159_1	tttggattgaagggagctctg	21	01:19:00	MLOC_60274.3	4054	3915:3933	c:3923(8.44|4|21)*	c:3924(10.86|1|27)+	15	-15.10
159_1	tttggattgaagggagctctg	21	01:19:00	MLOC_60274.4	3399	3262:3280	c:3270(8.48|4|21)*	c:3271(10.91|1|27)+	15	-15.10
159_1	tttggattgaagggagctctg	21	01:19:00	MLOC_60274.5	4124	3987:4005	c:3995(8.45|4|21)*	c:3996(10.87|1|27)+	15	-15.10
159_1	tttggattgaagggagctctg	21	01:19:00	MLOC_60274.6	2997	2866:2884	c:2874(8.46|4|21)*	c:2875(10.88|1|27)+	15	-15.10
159_1	tttggattgaagggagctctg	21	01:20:00	MLOC_6651.4	1133	1066:1085	-	c:1076(4.10|9|11)+	15.5	-14.30
159_1	tttggattgaagggagctctg	21	01:20:00	MLOC_6651.5	1016	972:991	-	c:982(4.10|9|11)+	15.5	-14.30
159_1	tttggattgaagggagctctg	21	01:21:00	MLOC_6666.1	1571	526:547	-	c:538(4.13|3|9)+	13.5	-16.60
159_1	tttggattgaagggagctctg	21	01:21:00	MLOC_6666.2	1591	1150:1171	-	c:1162(4.62|3|9)+	13.5	-16.60
159_1	tttggattgaagggagctctg	21	01:21:00	MLOC_6666.3	2267	1826:1847	-	c:1838(4.56|3|9)+	13.5	-16.60
159_1	tttggattgaagggagctctg	21	01:21:00	MLOC_6666.4	1763	1612:1633	-	c:1624(5.63|3|9)+	13.5	-16.60
159_1	tttggattgaagggagctctg	21	01:19:00	MLOC_67144.1	1543	1482:1500	-	c:1492(19.04|1|19)+	17	-13.00
159_1	tttggattgaagggagctctg	21	01:19:00	MLOC_67144.2	1584	1523:1541	-	c:1533(19.75|1|19)+	17	-13.00
159_1	tttggattgaagggagctctg	21	01:19:00	MLOC_67144.3	1652	1611:1629	-	c:1621(21.59|1|19)+	17	-13.00
159_1	tttggattgaagggagctctg	21	01:19:00	MLOC_67144.4	1677	1636:1654	-	c:1646(21.54|1|19)+	17	-13.00
159_1	tttggattgaagggagctctg	21	01:19:00	MLOC_67764.1	759	476:494	c:484(3.01|6|6)*	-	18	-15.10
159_1	tttggattgaagggagctctg	21	01:21:00	MLOC_71332.2	1877	852:873	c:863(3.86|5|12)*	-	6	-32.50
159_1	tttggattgaagggagctctg	21	02:21:00	MLOC_74457.1	1717	1484:1503	c:1495(3.50|4|7)*	-	16.5	-16.10
159_2	ttggattgaagggagctct	19	01:19:00	MLOC_10214.1	3356	1299:1319	c:1309(6.00|1|12)*	-	6	-26.50
159_2	ttggattgaagggagctct	19	01:19:00	MLOC_10826.5	879	839:858	c:849(3.37|4|5)*	-	17	-19.90
159_2	ttggattgaagggagctct	19	01:19:00	MLOC_11621.1	2235	2168:2187	-	c:2179(9.79|1|16)+	16.5	-14.50
159_2	ttggattgaagggagctct	19	01:19:00	MLOC_11621.2	2307	2252:2271	-	c:2263(9.82|1|16)+	16.5	-14.50
159_2	ttggattgaagggagctct	19	01:19:00	MLOC_11621.3	2309	2254:2273	-	c:2265(9.82|1|16)+	16.5	-14.50
159_2	ttggattgaagggagctct	19	02:16:00	MLOC_12333.1	1922	1857:1871	c:1863(4.23|2|13)*	c:1864(22.12|1|68)+	16.5	-20.60
159_2	ttggattgaagggagctct	19	02:16:00	MLOC_12333.2	1983	1918:1932	c:1924(4.23|2|13)*	c:1925(22.12|1|68)+	16.5	-20.60
159_2	ttggattgaagggagctct	19	02:16:00	MLOC_12333.3	1979	1914:1928	c:1920(4.23|2|13)*	c:1921(22.12|1|68)+	16.5	-20.60
159_2	ttggattgaagggagctct	19	02:16:00	MLOC_12333.4	2376	2312:2326	c:2318(3.18|2|13)*	c:2319(16.60|1|68)+	16.5	-20.60
159_2	ttggattgaagggagctct	19	02:16:00	MLOC_12333.5	1840	1779:1793	c:1785(4.43|2|13)*	c:1786(23.13|1|68)+	16.5	-20.60
159_2	ttggattgaagggagctct	19	02:16:00	MLOC_12333.6	2852	2795:2809	c:2801(4.29|2|13)*	c:2802(22.39|1|68)+	16.5	-20.60
159_2	ttggattgaagggagctct	19	02:19:00	MLOC_12549.1	3138	3008:3026	c:3018(3.78|3|5)*	c:3019(5.29|1|7)+	17.5	-15.20
159_2	ttggattgaagggagctct	19	02:19:00	MLOC_12549.2	3089	2983:3001	c:2993(3.78|3|5)*	c:2994(5.29|1|7)+	17.5	-15.20
159_2	ttggattgaagggagctct	19	02:18:00	MLOC_13599.1	2016	933:949	c:941(9.36|1|22)*	-	12	-23.50
159_2	ttggattgaagggagctct	19	02:18:00	MLOC_13599.2	1308	1117:1133	c:1125(9.57|1|22)*	-	12	-23.50
159_2	ttggattgaagggagctct	19	02:18:00	MLOC_13599.3	1043	853:869	c:861(9.68|1|22)*	-	12	-23.50
159_2	ttggattgaagggagctct	19	01:18:00	MLOC_15227.2	1740	1192:1210	-	c:1202(3.08|4|4)+	16.5	-17.30
159_2	ttggattgaagggagctct	19	01:18:00	MLOC_15227.3	1773	1225:1243	-	c:1235(3.07|4|4)+	16.5	-17.30
159_2	ttggattgaagggagctct	19	01:18:00	MLOC_15227.4	1204	1152:1170	-	c:1162(3.15|3|4)+	16.5	-17.30
159_2	ttggattgaagggagctct	19	01:18:00	MLOC_15227.5	1237	1185:1203	-	c:1195(3.15|3|4)+	16.5	-17.30
159_2	ttggattgaagggagctct	19	01:18:00	MLOC_15227.6	1535	1185:1203	-	c:1195(3.15|3|4)+	16.5	-17.30
159_2	ttggattgaagggagctct	19	01:18:00	MLOC_15227.7	1532	1185:1203	-	c:1195(3.21|3|4)+	16.5	-17.30
159_2	ttggattgaagggagctct	19	01:18:00	MLOC_15227.8	1170	1125:1143	-	c:1135(3.21|3|4)+	16.5	-17.30
159_2	ttggattgaagggagctct	19	01:18:00	MLOC_15914.2	1248	727:746	-	c:737(5.47|3|10)+	15	-13.30
159_2	ttggattgaagggagctct	19	01:19:00	MLOC_18904.1	1406	1144:1162	-	c:1154(4.47|2|9)+	18	-13.70
159_2	ttggattgaagggagctct	19	01:19:00	MLOC_19204.4	2416	2320:2340	-	c:2331(4.21|7|7)+	13	-19.80
159_2	ttggattgaagggagctct	19	01:19:00	MLOC_19204.5	1705	1609:1629	-	c:1620(4.21|7|7)+	13	-19.80
159_2	ttggattgaagggagctct	19	02:19:00	MLOC_19829.1	799	541:561	-	c:554(3.46|7|8)+	18	-19.00
159_2	ttggattgaagggagctct	19	01:19:00	MLOC_19974.1	2353	2177:2197	-	c:2189(4.23|1|6)+	13.5	-13.00
159_2	ttggattgaagggagctct	19	01:17:00	MLOC_32990.1	1129	884:899	-	c:891(4.12|8|15)+	15.5	-16.80
159_2	ttggattgaagggagctct	19	01:17:00	MLOC_32990.3	978	930:945	-	c:937(4.16|8|15)+	15.5	-16.80
159_2	ttggattgaagggagctct	19	01:18:00	MLOC_36373.5	980	582:600	c:590(3.57|2|1)*	-	13.5	-22.10
159_2	ttggattgaagggagctct	19	01:17:00	MLOC_36479.1	3316	3189:3205	-	c:3197(4.62|10|7)+	13.5	-18.60
159_2	ttggattgaagggagctct	19	01:17:00	MLOC_36479.2	3161	3062:3078	-	c:3070(4.61|10|7)+	13.5	-18.60
159_2	ttggattgaagggagctct	19	01:19:00	MLOC_37055.1	516	454:473	-	c:464(7.51|1|17)+	14	-15.80
159_2	ttggattgaagggagctct	19	01:18:00	MLOC_37459.1	6929	6822:6840	-	c:6831(3.00|7|7)+	18	-20.70
159_2	ttggattgaagggagctct	19	01:18:00	MLOC_37459.2	6912	6808:6826	-	c:6817(3.00|7|7)+	18	-20.70
159_2	ttggattgaagggagctct	19	01:17:00	MLOC_37703.3	3122	2878:2894	-	c:2885(3.22|1|4)+	17	-11.00
159_2	ttggattgaagggagctct	19	01:17:00	MLOC_37703.5	2654	2362:2378	-	c:2369(3.22|1|4)+	17	-11.00
159_2	ttggattgaagggagctct	19	01:17:00	MLOC_37703.6	2650	2358:2374	-	c:2365(3.22|1|4)+	17	-11.00
159_2	ttggattgaagggagctct	19	01:17:00	MLOC_37774.2	1777	1667:1684	c:1675(4.18|4|7)*	-	13	-16.30
159_2	ttggattgaagggagctct	19	01:17:00	MLOC_37774.3	1934	1824:1841	c:1832(4.18|4|7)*	-	13	-16.30
159_2	ttggattgaagggagctct	19	02:19:00	MLOC_38387.1	1984	1802:1818	-	c:1811(3.70|5|7)+	14	-18.40
159_2	ttggattgaagggagctct	19	02:19:00	MLOC_38505.1	2070	1767:1784	-	c:1777(3.89|2|6)+	18	-14.60
159_2	ttggattgaagggagctct	19	02:19:00	MLOC_38505.2	2162	1859:1876	-	c:1869(3.89|2|6)+	18	-14.60
159_2	ttggattgaagggagctct	19	02:19:00	MLOC_38505.3	1845	1763:1780	-	c:1773(3.89|2|6)+	18	-14.60
159_2	ttggattgaagggagctct	19	02:19:00	MLOC_38505.4	1845	1763:1780	-	c:1773(3.85|2|6)+	18	-14.60
159_2	ttggattgaagggagctct	19	01:19:00	MLOC_39990.1	1130	1056:1074	c:1065(5.54|7|16)*	-	15	-12.70
159_2	ttggattgaagggagctct	19	01:19:00	MLOC_39990.2	1137	1080:1098	c:1089(7.55|4|16)*	-	15	-12.70
159_2	ttggattgaagggagctct	19	01:19:00	MLOC_39990.3	1565	1510:1528	c:1519(7.53|4|16)*	-	15	-12.70
159_2	ttggattgaagggagctct	19	01:16:00	MLOC_4008.2	5776	5677:5693	-	c:5684(9.13|2|17)+	17	-11.80
159_2	ttggattgaagggagctct	19	01:16:00	MLOC_4008.3	5690	5591:5607	-	c:5598(9.13|2|17)+	17	-11.80
159_2	ttggattgaagggagctct	19	01:16:00	MLOC_4008.4	5711	5486:5502	-	c:5493(9.16|2|17)+	17	-11.80
159_2	ttggattgaagggagctct	19	01:16:00	MLOC_4008.5	6006	5561:5577	-	c:5568(9.13|2|17)+	17	-11.80
159_2	ttggattgaagggagctct	19	01:16:00	MLOC_4008.6	1642	1331:1347	-	c:1338(8.98|2|17)+	17	-11.80
159_2	ttggattgaagggagctct	19	01:18:00	MLOC_43525.15	1539	1301:1321	c:1311(3.30|4|5)*	c:1312(5.28|2|8)+	17.5	-16.60
159_2	ttggattgaagggagctct	19	01:18:00	MLOC_43830.1	2134	1685:1704	c:1694(6.27|7|24)*	c:1695(7.57|5|29)+	16.5	-13.50
159_2	ttggattgaagggagctct	19	01:18:00	MLOC_43830.2	2038	1589:1608	c:1598(6.26|7|24)*	c:1599(7.55|5|29)+	16.5	-13.50
159_2	ttggattgaagggagctct	19	01:18:00	MLOC_43830.4	1937	1832:1851	c:1841(6.08|7|24)*	c:1842(7.34|5|29)+	16.5	-13.50
159_2	ttggattgaagggagctct	19	01:18:00	MLOC_43830.5	1853	1750:1769	c:1759(6.05|7|24)*	c:1760(7.31|5|29)+	16.5	-13.50
159_2	ttggattgaagggagctct	19	01:18:00	MLOC_43830.6	2140	1787:1806	c:1796(6.21|7|24)*	c:1797(7.50|5|29)+	16.5	-13.50
159_2	ttggattgaagggagctct	19	01:18:00	MLOC_43830.8	2325	1876:1895	c:1885(6.24|7|24)*	c:1886(7.53|5|29)+	16.5	-13.50
159_2	ttggattgaagggagctct	19	01:19:00	MLOC_44346.1	2770	2550:2571	-	c:2562(3.13|7|7)+	17	-20.00
159_2	ttggattgaagggagctct	19	01:19:00	MLOC_44346.2	2349	2155:2176	-	c:2167(3.78|5|7)+	17	-20.00
159_2	ttggattgaagggagctct	19	01:19:00	MLOC_44346.3	2386	2242:2263	-	c:2254(4.41|2|7)+	17	-20.00
159_2	ttggattgaagggagctct	19	02:19:00	MLOC_44533.1	1358	1163:1181	-	c:1174(5.35|3|13)+	16	-16.20
159_2	ttggattgaagggagctct	19	02:19:00	MLOC_44533.3	1725	1378:1396	-	c:1389(5.34|2|13)+	16	-16.20
159_2	ttggattgaagggagctct	19	01:19:00	MLOC_4530.1	1827	1186:1207	-	c:1197(3.59|8|7)+	17	-16.90
159_2	ttggattgaagggagctct	19	04:19:00	MLOC_50932.1	635	510:525	-	c:520(3.06|6|7)+	17	-14.60
159_2	ttggattgaagggagctct	19	01:16:00	MLOC_53905.1	2175	2131:2147	c:2137(3.97|6|5)*	-	12	-15.60
159_2	ttggattgaagggagctct	19	01:16:00	MLOC_53905.2	2170	2126:2142	c:2132(3.97|6|5)*	-	12	-15.60
159_2	ttggattgaagggagctct	19	01:16:00	MLOC_53905.3	1823	1788:1804	c:1794(4.00|6|5)*	-	12	-15.60
159_2	ttggattgaagggagctct	19	01:19:00	MLOC_55324.1	1336	106:126	-	c:117(7.38|2|12)+	5.5	-25.80
159_2	ttggattgaagggagctct	19	02:19:00	MLOC_55588.1	2593	2249:2267	c:2259(7.67|6|45)*	c:2260(11.93|2|70)+	16.5	-19.40
159_2	ttggattgaagggagctct	19	02:19:00	MLOC_55588.2	2620	2268:2286	c:2278(7.61|6|45)*	c:2279(11.83|2|70)+	16.5	-19.40
159_2	ttggattgaagggagctct	19	01:19:00	MLOC_56777.1	2461	2331:2348	-	c:2340(4.04|8|7)+	18	-12.90
159_2	ttggattgaagggagctct	19	01:19:00	MLOC_56777.2	2481	2351:2368	-	c:2360(4.04|8|7)+	18	-12.90
159_2	ttggattgaagggagctct	19	01:16:00	MLOC_57210.1	882	654:670	-	c:661(3.68|6|9)+	17.5	-10.40
159_2	ttggattgaagggagctct	19	01:19:00	MLOC_58309.1	1111	936:955	c:945(4.34|6|12)*	-	17	-13.20
159_2	ttggattgaagggagctct	19	01:16:00	MLOC_58799.2	2708	2552:2568	c:2558(8.57|4|18)*	c:2559(9.52|3|20)+	18	-11.90
159_2	ttggattgaagggagctct	19	01:16:00	MLOC_5936.2	2624	2363:2379	c:2369(4.14|4|5)*	-	18	-10.60
159_2	ttggattgaagggagctct	19	01:17:00	MLOC_59466.2	2100	1959:1975	-	c:1967(18.13|2|29)+	16	-15.70
159_2	ttggattgaagggagctct	19	01:19:00	MLOC_60066.1	1941	1735:1754	-	c:1746(3.36|4|5)+	18	-15.10
159_2	ttggattgaagggagctct	19	01:19:00	MLOC_60066.2	1972	1766:1785	-	c:1777(3.36|4|5)+	18	-15.10
159_2	ttggattgaagggagctct	19	01:19:00	MLOC_60066.3	2028	1856:1875	-	c:1867(3.91|1|5)+	18	-15.10
159_2	ttggattgaagggagctct	19	01:18:00	MLOC_60274.1	4097	3932:3949	-	c:3940(8.29|4|21)+	13.5	-13.80
159_2	ttggattgaagggagctct	19	01:18:00	MLOC_60274.2	3019	2880:2897	-	c:2888(8.47|4|21)+	13.5	-13.80
159_2	ttggattgaagggagctct	19	01:18:00	MLOC_60274.3	4054	3915:3932	-	c:3923(8.44|4|21)+	13.5	-13.80
159_2	ttggattgaagggagctct	19	01:18:00	MLOC_60274.4	3399	3262:3279	-	c:3270(8.48|4|21)+	13.5	-13.80
159_2	ttggattgaagggagctct	19	01:18:00	MLOC_60274.5	4124	3987:4004	-	c:3995(8.45|4|21)+	13.5	-13.80
159_2	ttggattgaagggagctct	19	01:18:00	MLOC_60274.6	2997	2866:2883	-	c:2874(8.46|4|21)+	13.5	-13.80
159_2	ttggattgaagggagctct	19	01:19:00	MLOC_60570.1	1096	1004:1023	c:1012(4.06|1|7)*	-	15	-18.90
159_2	ttggattgaagggagctct	19	01:19:00	MLOC_60570.2	1115	1023:1042	c:1031(4.16|1|7)*	-	15	-18.90
159_2	ttggattgaagggagctct	19	01:19:00	MLOC_60570.3	622	530:549	c:538(4.13|1|7)*	-	15	-18.90
159_2	ttggattgaagggagctct	19	02:19:00	MLOC_61906.1	5378	5018:5035	c:5027(3.66|1|5)*	-	17	-17.60
159_2	ttggattgaagggagctct	19	02:19:00	MLOC_61906.10	4771	4440:4457	c:4449(3.61|1|5)*	-	17	-17.60
159_2	ttggattgaagggagctct	19	02:19:00	MLOC_61906.11	4848	4441:4458	c:4450(3.61|1|5)*	-	17	-17.60
159_2	ttggattgaagggagctct	19	02:19:00	MLOC_61906.12	4385	4092:4109	c:4101(3.42|2|5)*	-	17	-17.60
159_2	ttggattgaagggagctct	19	02:19:00	MLOC_61906.13	6379	5972:5989	c:5981(3.54|1|5)*	-	17	-17.60
159_2	ttggattgaagggagctct	19	02:19:00	MLOC_61906.14	6501	6089:6106	c:6098(3.54|1|5)*	-	17	-17.60
159_2	ttggattgaagggagctct	19	02:19:00	MLOC_61906.15	4833	4535:4552	c:4544(3.42|2|5)*	-	17	-17.60
159_2	ttggattgaagggagctct	19	02:19:00	MLOC_61906.16	3086	2601:2618	c:2610(3.58|1|5)*	-	17	-17.60
159_2	ttggattgaagggagctct	19	02:19:00	MLOC_61906.17	2331	1846:1863	c:1855(3.63|1|5)*	-	17	-17.60
159_2	ttggattgaagggagctct	19	02:19:00	MLOC_61906.18	3247	2990:3007	c:2999(3.63|1|5)*	-	17	-17.60
159_2	ttggattgaagggagctct	19	02:19:00	MLOC_61906.19	3048	2688:2705	c:2697(3.69|1|5)*	-	17	-17.60
159_2	ttggattgaagggagctct	19	02:19:00	MLOC_61906.2	4252	3767:3784	c:3776(3.58|1|5)*	-	17	-17.60
159_2	ttggattgaagggagctct	19	02:19:00	MLOC_61906.22	2364	1919:1936	c:1928(3.64|1|5)*	-	17	-17.60
159_2	ttggattgaagggagctct	19	02:19:00	MLOC_61906.3	4968	4483:4500	c:4492(3.53|1|5)*	-	17	-17.60
159_2	ttggattgaagggagctct	19	02:19:00	MLOC_61906.4	6269	5938:5955	c:5947(3.38|2|5)*	-	17	-17.60
159_2	ttggattgaagggagctct	19	02:19:00	MLOC_61906.5	4968	4523:4540	c:4532(3.57|1|5)*	-	17	-17.60
159_2	ttggattgaagggagctct	19	02:19:00	MLOC_61906.6	6103	5772:5789	c:5781(3.38|2|5)*	-	17	-17.60
159_2	ttggattgaagggagctct	19	02:19:00	MLOC_61906.7	6066	5735:5752	c:5744(3.58|1|5)*	-	17	-17.60
159_2	ttggattgaagggagctct	19	02:19:00	MLOC_61906.8	6130	5799:5816	c:5808(3.58|1|5)*	-	17	-17.60
159_2	ttggattgaagggagctct	19	02:19:00	MLOC_61906.9	4197	3866:3883	c:3875(3.55|1|5)*	-	17	-17.60
159_2	ttggattgaagggagctct	19	01:19:00	MLOC_62713.1	1292	895:914	-	c:905(4.78|9|36)+	9.5	-25.60
159_2	ttggattgaagggagctct	19	03:19:00	MLOC_63357.1	2879	2766:2783	c:2776(11.45|6|42)*	-	16.5	-14.40
159_2	ttggattgaagggagctct	19	03:19:00	MLOC_63357.2	2601	2488:2505	c:2498(11.37|6|42)*	-	16.5	-14.40
159_2	ttggattgaagggagctct	19	03:19:00	MLOC_63357.5	3053	2958:2975	c:2968(11.45|6|42)*	-	16.5	-14.40
159_2	ttggattgaagggagctct	19	03:19:00	MLOC_63357.6	2938	2819:2836	c:2829(11.45|6|42)*	-	16.5	-14.40
159_2	ttggattgaagggagctct	19	03:19:00	MLOC_63357.7	2694	2602:2619	c:2612(11.45|6|42)*	-	16.5	-14.40
159_2	ttggattgaagggagctct	19	01:15:00	MLOC_64679.1	899	585:600	-	c:592(7.79|10|327)+	15	-14.20
159_2	ttggattgaagggagctct	19	02:17:00	MLOC_65067.1	1504	1356:1371	c:1363(22.17|3|111)*	-	18	-13.60
159_2	ttggattgaagggagctct	19	01:17:00	MLOC_65182.2	913	439:454	c:446(3.20|1|4)*	-	18	-20.60
159_2	ttggattgaagggagctct	19	01:19:00	MLOC_66800.1	1741	1657:1676	c:1667(6.87|2|10)*	c:1668(3.44|4|5)+	18	-13.20
159_2	ttggattgaagggagctct	19	01:19:00	MLOC_67495.1	1206	648:665	-	c:657(3.36|6|5)+	18	-14.80
159_2	ttggattgaagggagctct	19	01:19:00	MLOC_67495.2	641	188:205	-	c:197(3.42|5|5)+	18	-14.80
159_2	ttggattgaagggagctct	19	01:18:00	MLOC_67764.1	759	476:493	-	c:484(3.01|6|6)+	16.5	-14.60
159_2	ttggattgaagggagctct	19	02:18:00	MLOC_67780.1	2129	681:698	-	c:691(9.48|2|36)+	16	-18.00
159_2	ttggattgaagggagctct	19	02:18:00	MLOC_67780.2	727	556:573	-	c:566(9.24|2|36)+	16	-18.00
159_2	ttggattgaagggagctct	19	02:19:00	MLOC_67953.1	2457	2376:2396	c:2388(12.11|4|14)*	c:2389(12.98|3|15)+	15.5	-19.70
159_2	ttggattgaagggagctct	19	02:17:00	MLOC_68427.1	4153	3277:3292	-	c:3285(8.69|2|14)+	16.5	-16.50
159_2	ttggattgaagggagctct	19	02:17:00	MLOC_68427.2	4308	3432:3447	-	c:3440(8.37|2|14)+	16.5	-16.50
159_2	ttggattgaagggagctct	19	02:16:00	MLOC_68842.2	1920	1779:1793	c:1785(6.34|5|13)*	-	17	-15.60
159_2	ttggattgaagggagctct	19	02:16:00	MLOC_68842.3	1994	1819:1833	c:1825(6.32|5|13)*	-	17	-15.60
159_2	ttggattgaagggagctct	19	02:16:00	MLOC_68842.5	4749	2871:2885	c:2877(6.13|5|13)*	-	17	-15.60
159_2	ttggattgaagggagctct	19	02:16:00	MLOC_68842.6	1640	1575:1589	c:1581(8.72|2|13)*	-	17	-15.60
159_2	ttggattgaagggagctct	19	01:19:00	MLOC_69460.2	886	744:763	-	c:755(5.87|6|31)+	17.5	-20.30
159_2	ttggattgaagggagctct	19	01:19:00	MLOC_69757.1	768	632:652	-	c:643(3.02|4|4)+	15.5	-14.30
159_2	ttggattgaagggagctct	19	01:19:00	MLOC_70393.2	3024	2885:2904	-	c:2896(3.40|4|6)+	17.5	-13.50
159_2	ttggattgaagggagctct	19	01:19:00	MLOC_70393.3	1739	1603:1622	c:1613(3.30|4|5)*	c:1614(3.98|3|6)+	17.5	-13.50
159_2	ttggattgaagggagctct	19	01:19:00	MLOC_70393.4	1872	1738:1757	c:1748(3.54|3|5)*	c:1749(4.26|2|6)+	17.5	-13.50
159_2	ttggattgaagggagctct	19	01:19:00	MLOC_70393.5	1669	1535:1554	c:1545(3.53|3|5)*	c:1546(4.25|2|6)+	17.5	-13.50
159_2	ttggattgaagggagctct	19	01:19:00	MLOC_70393.6	3078	2944:2963	c:2954(3.29|3|5)*	c:2955(3.96|2|6)+	17.5	-13.50
159_2	ttggattgaagggagctct	19	01:19:00	MLOC_71332.2	1877	852:872	-	c:863(3.86|5|12)+	4	-31.30
159_2	ttggattgaagggagctct	19	02:17:00	MLOC_7152.9	1919	1814:1829	c:1821(3.10|1|1)*	c:1822(3.10|1|1)+	14	-16.10
159_2	ttggattgaagggagctct	19	01:17:00	MLOC_72282.1	2742	598:615	c:605(3.09|7|8)*	-	13	-16.40
159_2	ttggattgaagggagctct	19	01:17:00	MLOC_72282.2	2738	598:615	c:605(3.09|7|8)*	-	13	-16.40
159_2	ttggattgaagggagctct	19	01:17:00	MLOC_72282.3	2732	598:615	c:605(3.09|7|8)*	-	13	-16.40
159_2	ttggattgaagggagctct	19	01:19:00	MLOC_72581.1	1884	1406:1426	c:1416(9.09|1|20)*	-	9	-22.90
159_2	ttggattgaagggagctct	19	01:19:00	MLOC_72581.2	1870	1392:1412	c:1402(9.09|1|20)*	-	9	-22.90
159_2	ttggattgaagggagctct	19	01:19:00	MLOC_72581.3	2116	1638:1658	c:1648(9.09|1|20)*	-	9	-22.90
159_2	ttggattgaagggagctct	19	01:19:00	MLOC_74457.1	1717	1485:1503	-	c:1495(3.50|4|7)+	16.5	-14.00
159_2	ttggattgaagggagctct	19	02:19:00	MLOC_7493.1	2035	1868:1886	-	c:1879(5.27|10|14)+	17.5	-12.00
159_2	ttggattgaagggagctct	19	01:19:00	MLOC_80571.1	1164	1067:1085	c:1076(4.39|4|10)*	c:1077(3.52|6|8)+	16.5	-12.10
159_2	ttggattgaagggagctct	19	01:19:00	MLOC_80571.2	1373	1285:1303	c:1294(4.68|3|10)*	c:1295(3.75|5|8)+	16.5	-12.10
159_2	ttggattgaagggagctct	19	01:19:00	MLOC_80571.3	1253	1165:1183	c:1174(4.68|3|10)*	c:1175(3.75|5|8)+	16.5	-12.10
159_2	ttggattgaagggagctct	19	01:19:00	MLOC_8100.1	637	318:337	c:328(5.95|4|81)*	-	14	-21.40
160_1	gtgcctggctccctgtatgcc	21	01:21:00	MLOC_15361.1	1864	1650:1670	c:1660(3.50|7|7)*	-	18	-18.70
160_1	gtgcctggctccctgtatgcc	21	01:21:00	MLOC_15361.2	1880	1666:1686	c:1676(3.51|7|7)*	-	18	-18.70
160_1	gtgcctggctccctgtatgcc	21	01:21:00	MLOC_15361.3	1689	1521:1541	c:1531(3.92|6|7)*	-	18	-18.70
160_1	gtgcctggctccctgtatgcc	21	01:21:00	MLOC_24543.1	1001	727:748	c:739(3.27|3|7)*	-	18	-22.10
160_1	gtgcctggctccctgtatgcc	21	01:21:00	MLOC_24543.2	709	578:599	c:590(3.93|2|7)*	-	18	-22.10
160_1	gtgcctggctccctgtatgcc	21	01:21:00	MLOC_5173.1	2637	2382:2402	c:2393(10.82|5|49)*	-	16.5	-24.00
160_1	gtgcctggctccctgtatgcc	21	01:21:00	MLOC_5173.2	2472	2216:2236	c:2227(10.82|5|49)*	-	16.5	-24.00
160_1	gtgcctggctccctgtatgcc	21	01:21:00	MLOC_5173.3	2552	2296:2316	c:2307(10.83|5|49)*	-	16.5	-24.00
160_1	gtgcctggctccctgtatgcc	21	01:21:00	MLOC_5173.4	1925	1761:1781	c:1772(12.00|4|49)*	-	16.5	-24.00
160_1	gtgcctggctccctgtatgcc	21	01:21:00	MLOC_5173.5	1896	1803:1823	c:1814(15.29|2|49)*	-	16.5	-24.00
160_1	gtgcctggctccctgtatgcc	21	01:21:00	MLOC_62525.1	1164	874:894	-	c:885(3.96|3|9)+	16	-24.70
160_1	gtgcctggctccctgtatgcc	21	01:21:00	MLOC_62525.2	1295	1025:1045	-	c:1036(4.24|2|9)+	16	-24.70
160_1	gtgcctggctccctgtatgcc	21	01:21:00	MLOC_62525.3	1255	1051:1071	-	c:1062(5.21|1|9)+	16	-24.70
160_1	gtgcctggctccctgtatgcc	21	01:21:00	MLOC_62525.4	1009	819:839	-	c:830(5.31|1|9)+	16	-24.70
160_1	gtgcctggctccctgtatgcc	21	01:21:00	MLOC_63407.2	1273	920:942	c:931(3.58|8|9)*	-	17.5	-26.80
160_1	gtgcctggctccctgtatgcc	21	01:21:00	MLOC_63407.3	1363	1010:1032	c:1021(3.58|8|9)*	-	17.5	-26.80
160_1	gtgcctggctccctgtatgcc	21	01:21:00	MLOC_63407.4	1185	890:912	c:901(3.64|8|9)*	-	17.5	-26.80
160_1	gtgcctggctccctgtatgcc	21	01:21:00	MLOC_63407.5	1212	917:939	c:928(3.64|8|9)*	-	17.5	-26.80
160_1	gtgcctggctccctgtatgcc	21	01:21:00	MLOC_63407.6	1705	1410:1432	c:1421(3.65|8|9)*	-	17.5	-26.80
160_1	gtgcctggctccctgtatgcc	21	01:21:00	MLOC_63407.7	1399	1088:1110	c:1099(3.61|8|9)*	-	17.5	-26.80
160_1	gtgcctggctccctgtatgcc	21	01:21:00	MLOC_69873.1	1648	1018:1039	-	c:1031(6.40|10|97)+	16.5	-24.60
160_1	gtgcctggctccctgtatgcc	21	01:20:00	MLOC_78192.1	2185	1549:1569	c:1559(3.00|8|9)*	-	14	-24.80
160_1	gtgcctggctccctgtatgcc	21	01:21:00	MLOC_78806.1	793	744:764	-	c:757(4.48|6|11)+	18	-17.70
160_3	tgcctggctccctgaatgcca	21	01:20:00	MLOC_17531.1	1070	536:556	-	c:547(3.01|10|7)+	17	-20.90
160_3	tgcctggctccctgaatgcca	21	01:21:00	MLOC_64795.1	2903	1808:1828	c:1818(16.90|4|147)*	-	3	-41.40
160_3	tgcctggctccctgaatgcca	21	01:21:00	MLOC_64795.2	2881	1810:1830	c:1820(17.35|4|147)*	-	3	-41.40
160_3	tgcctggctccctgaatgcca	21	01:21:00	MLOC_64795.3	2542	1502:1522	c:1512(25.27|3|147)*	-	3	-41.40
160_3	tgcctggctccctgaatgcca	21	01:21:00	MLOC_65394.1	700	149:169	-	c:160(4.12|1|6)+	18	-23.10
160_3	tgcctggctccctgaatgcca	21	01:21:00	MLOC_67174.1	1692	447:467	c:457(23.48|1|124)*	-	4.5	-37.30
160_3	tgcctggctccctgaatgcca	21	01:21:00	MLOC_67174.2	1422	446:466	c:456(44.00|1|124)*	-	4.5	-37.30
160_3	tgcctggctccctgaatgcca	21	01:21:00	MLOC_69988.1	2040	894:914	c:904(19.19|2|127)*	-	3	-41.40
160_3	tgcctggctccctgaatgcca	21	01:21:00	MLOC_75899.4	1761	1698:1717	-	c:1709(4.00|4|7)+	16.5	-26.50
160_3	tgcctggctccctgaatgcca	21	01:21:00	MLOC_77438.2	2550	1494:1514	c:1504(9.27|1|15)*	-	3	-41.40
160_3	tgcctggctccctgaatgcca	21	01:21:00	MLOC_81649.1	483	392:411	c:402(9.80|1|72)*	-	14.5	-24.60
160_3	tgcctggctccctgaatgcca	21	01:21:00	MLOC_81649.2	1453	580:599	c:590(10.78|3|72)*	-	14.5	-24.60
160_3	tgcctggctccctgaatgcca	21	01:21:00	MLOC_81649.3	892	559:577	c:568(17.04|1|72)*	-	14.5	-24.80
160a	tgcctggctccctgtatgcca	21	01:21:00	MLOC_36620.1	1080	1031:1052	-	c:1043(3.15|4|5)+	17.5	-20.90
160a	tgcctggctccctgtatgcca	21	01:21:00	MLOC_36620.3	1014	965:986	-	c:977(3.45|2|5)+	17.5	-20.90
160a	tgcctggctccctgtatgcca	21	01:21:00	MLOC_38826.1	1358	1055:1074	c:1065(3.44|8|9)*	-	16	-23.40
160a	tgcctggctccctgtatgcca	21	01:21:00	MLOC_6065.1	1474	1245:1265	c:1256(4.82|8|24)*	-	18	-16.20
160a	tgcctggctccctgtatgcca	21	01:21:00	MLOC_64795.1	2903	1808:1828	c:1818(16.90|4|147)*	-	1.5	-46.10
160a	tgcctggctccctgtatgcca	21	01:21:00	MLOC_64795.2	2881	1810:1830	c:1820(17.35|4|147)*	-	1.5	-46.10
160a	tgcctggctccctgtatgcca	21	01:21:00	MLOC_64795.3	2542	1502:1522	c:1512(25.27|3|147)*	-	1.5	-46.10
160a	tgcctggctccctgtatgcca	21	01:21:00	MLOC_65394.1	700	149:169	-	c:160(4.12|1|6)+	18	-23.10
160a	tgcctggctccctgtatgcca	21	01:21:00	MLOC_67174.1	1692	447:467	c:457(23.48|1|124)*	-	3	-42.00
160a	tgcctggctccctgtatgcca	21	01:21:00	MLOC_67174.2	1422	446:466	c:456(44.00|1|124)*	-	3	-42.00
160a	tgcctggctccctgtatgcca	21	01:21:00	MLOC_69988.1	2040	894:914	c:904(19.19|2|127)*	-	1.5	-46.10
160a	tgcctggctccctgtatgcca	21	01:21:00	MLOC_75899.4	1761	1698:1717	-	c:1709(4.00|4|7)+	14	-30.70
160a	tgcctggctccctgtatgcca	21	01:21:00	MLOC_77438.2	2550	1494:1514	c:1504(9.27|1|15)*	-	1.5	-46.10
160a	tgcctggctccctgtatgcca	21	01:21:00	MLOC_78192.1	2185	1546:1568	-	c:1559(3.00|8|9)+	12.5	-22.20
160a	tgcctggctccctgtatgcca	21	01:18:00	MLOC_81649.1	483	395:411	c:402(9.80|1|72)*	-	11.5	-28.50
160a	tgcctggctccctgtatgcca	21	01:18:00	MLOC_81649.2	1453	583:599	c:590(10.78|3|72)*	-	11.5	-28.50
160a	tgcctggctccctgtatgcca	21	01:18:00	MLOC_81649.3	892	561:577	c:568(17.04|1|72)*	-	11.5	-28.50
164_1	tggagaagcagggcacttgc	20	01:20:00	MLOC_10391.5	1804	1704:1723	c:1713(3.02|2|1)*	-	17	-14.30
164_1	tggagaagcagggcacttgc	20	01:18:00	MLOC_10428.1	1135	1052:1070	c:1060(4.59|3|5)*	-	18	-18.90
164_1	tggagaagcagggcacttgc	20	01:20:00	MLOC_13082.1	1120	1039:1061	c:1051(10.95|2|30)*	c:1052(7.30|3|20)+	18	-14.40
164_1	tggagaagcagggcacttgc	20	01:20:00	MLOC_18300.1	2324	2069:2089	-	c:2080(21.32|5|141)+	12	-21.00
164_1	tggagaagcagggcacttgc	20	01:20:00	MLOC_22145.1	2029	1815:1835	c:1825(11.88|3|45)*	-	16.5	-18.00
164_1	tggagaagcagggcacttgc	20	01:20:00	MLOC_22145.2	1823	1615:1635	c:1625(11.90|3|45)*	-	16.5	-18.00
164_1	tggagaagcagggcacttgc	20	01:20:00	MLOC_22145.3	2241	2140:2160	c:2150(17.42|1|45)*	-	16.5	-18.00
164_1	tggagaagcagggcacttgc	20	01:18:00	MLOC_34425.2	1025	982:998	c:989(4.57|10|14)*	-	18	-16.40
164_1	tggagaagcagggcacttgc	20	01:20:00	MLOC_38557.5	3202	3124:3143	c:3134(15.02|1|15)*	-	17.5	-14.70
164_1	tggagaagcagggcacttgc	20	01:20:00	MLOC_38557.6	3192	3114:3133	c:3124(15.02|1|15)*	-	17.5	-14.70
164_1	tggagaagcagggcacttgc	20	02:20:00	MLOC_4524.4	1794	1376:1395	c:1387(3.25|9|7)*	-	17	-18.70
164_1	tggagaagcagggcacttgc	20	01:20:00	MLOC_4547.1	998	809:828	-	c:820(4.42|9|20)+	17.5	-16.30
164_1	tggagaagcagggcacttgc	20	01:20:00	MLOC_53744.1	1634	1056:1077	c:1067(8.23|2|16)*	-	0	-42.10
164_1	tggagaagcagggcacttgc	20	01:20:00	MLOC_61273.2	1005	937:957	c:948(3.22|8|7)*	c:949(5.06|4|11)+	18	-13.60
164_1	tggagaagcagggcacttgc	20	02:16:00	MLOC_62918.1	1945	1890:1904	c:1896(6.41|3|13)*	-	18	-19.60
164_1	tggagaagcagggcacttgc	20	02:16:00	MLOC_62918.5	1880	1633:1647	c:1639(5.18|4|13)*	-	18	-19.60
164_1	tggagaagcagggcacttgc	20	01:20:00	MLOC_64240.2	1322	795:816	c:806(33.53|1|107)*	-	0	-42.10
164_1	tggagaagcagggcacttgc	20	01:20:00	MLOC_64240.3	929	436:457	c:447(34.15|1|107)*	-	0	-42.10
164_1	tggagaagcagggcacttgc	20	01:20:00	MLOC_64374.1	2078	1823:1843	-	c:1835(9.67|1|146)+	16	-18.10
164_1	tggagaagcagggcacttgc	20	01:20:00	MLOC_64374.4	2117	1788:1808	-	c:1800(13.35|1|146)+	16	-18.10
164_1	tggagaagcagggcacttgc	20	01:20:00	MLOC_65555.1	1892	1143:1164	c:1154(12.59|1|11)*	-	2.5	-37.30
164_1	tggagaagcagggcacttgc	20	01:20:00	MLOC_66631.1	3241	2420:2441	c:2431(3.32|5|5)*	-	17.5	-14.50
164_1	tggagaagcagggcacttgc	20	01:20:00	MLOC_66631.4	2665	2545:2566	c:2556(3.22|5|5)*	-	17.5	-14.50
164_1	tggagaagcagggcacttgc	20	02:17:00	MLOC_71498.1	2545	2050:2065	c:2057(7.75|7|52)*	c:2058(6.86|10|46)+	18	-16.60
164_1	tggagaagcagggcacttgc	20	02:17:00	MLOC_71498.4	2102	1851:1866	c:1858(9.10|4|52)*	c:1859(8.05|6|46)+	18	-16.60
164_1	tggagaagcagggcacttgc	20	01:20:00	MLOC_76765.1	3911	1678:1699	-	c:1691(4.50|3|8)+	15	-20.60
164_1	tggagaagcagggcacttgc	20	01:20:00	MLOC_81003.1	2297	1966:1986	c:1977(12.97|1|18)*	-	18	-14.00
164_1	tggagaagcagggcacttgc	20	01:20:00	MLOC_81003.2	1862	1531:1551	c:1542(12.97|1|18)*	-	18	-14.00
164_1	tggagaagcagggcacttgc	20	01:20:00	MLOC_81003.9	1647	683:703	c:694(10.86|1|18)*	-	18	-14.00
164_2	tggagaagcaggtcacgtgc	20	01:20:00	MLOC_10428.1	1135	1050:1070	c:1060(4.59|3|5)*	-	17.5	-14.10
164_2	tggagaagcaggtcacgtgc	20	01:20:00	MLOC_11727.1	724	678:696	-	c:688(3.23|6|8)+	18	-12.40
164_2	tggagaagcaggtcacgtgc	20	01:20:00	MLOC_11727.2	829	783:801	-	c:793(3.23|6|8)+	18	-12.40
164_2	tggagaagcaggtcacgtgc	20	01:20:00	MLOC_13082.1	1120	1042:1061	c:1051(10.95|2|30)*	c:1052(7.30|3|20)+	15.5	-17.30
164_2	tggagaagcaggtcacgtgc	20	01:20:00	MLOC_14272.1	676	563:584	c:574(3.67|7|14)*	-	18	-15.00
164_2	tggagaagcaggtcacgtgc	20	01:20:00	MLOC_14272.2	684	585:606	c:596(3.73|7|14)*	-	18	-15.00
164_2	tggagaagcaggtcacgtgc	20	01:20:00	MLOC_14272.3	2983	2885:2906	c:2896(3.74|5|14)*	-	18	-15.00
164_2	tggagaagcaggtcacgtgc	20	01:20:00	MLOC_18039.2	1054	964:983	-	c:975(3.19|2|4)+	18	-16.00
164_2	tggagaagcaggtcacgtgc	20	01:20:00	MLOC_18300.1	2324	2069:2089	-	c:2080(21.32|5|141)+	13	-20.30
164_2	tggagaagcaggtcacgtgc	20	01:19:00	MLOC_32790.1	2561	2408:2424	c:2415(10.09|5|30)*	-	16.5	-15.20
164_2	tggagaagcaggtcacgtgc	20	01:19:00	MLOC_32790.2	2491	2330:2346	c:2337(10.09|5|30)*	-	16.5	-15.20
164_2	tggagaagcaggtcacgtgc	20	01:20:00	MLOC_50291.1	1820	1426:1446	c:1436(4.76|6|15)*	-	13.5	-19.00
164_2	tggagaagcaggtcacgtgc	20	01:20:00	MLOC_50291.2	2326	2044:2064	c:2054(7.22|3|15)*	-	13.5	-19.00
164_2	tggagaagcaggtcacgtgc	20	01:20:00	MLOC_53744.1	1634	1056:1077	c:1067(8.23|2|16)*	-	3	-30.70
164_2	tggagaagcaggtcacgtgc	20	01:20:00	MLOC_56102.3	1517	1383:1404	c:1394(6.84|6|15)*	-	17.5	-13.00
164_2	tggagaagcaggtcacgtgc	20	01:20:00	MLOC_56536.1	646	545:564	c:554(3.78|5|8)*	c:555(5.66|2|12)+	17.5	-16.70
164_2	tggagaagcaggtcacgtgc	20	01:20:00	MLOC_57634.1	1832	683:704	c:694(9.36|6|60)*	-	10.5	-20.10
164_2	tggagaagcaggtcacgtgc	20	01:20:00	MLOC_64240.2	1322	795:816	c:806(33.53|1|107)*	-	3	-30.70
164_2	tggagaagcaggtcacgtgc	20	01:20:00	MLOC_64240.3	929	436:457	c:447(34.15|1|107)*	-	3	-30.70
164_2	tggagaagcaggtcacgtgc	20	01:20:00	MLOC_65555.1	1892	1142:1164	c:1154(12.59|1|11)*	-	7.5	-30.00
164_2	tggagaagcaggtcacgtgc	20	01:20:00	MLOC_66631.1	3241	2420:2441	c:2431(3.32|5|5)*	-	17.5	-14.60
164_2	tggagaagcaggtcacgtgc	20	01:20:00	MLOC_66631.4	2665	2545:2566	c:2556(3.22|5|5)*	-	17.5	-14.60
164_2	tggagaagcaggtcacgtgc	20	01:20:00	MLOC_66919.1	1507	1279:1300	c:1291(22.54|2|108)*	c:1292(15.02|5|72)+	15.5	-18.00
164_2	tggagaagcaggtcacgtgc	20	01:20:00	MLOC_66919.3	1313	1164:1185	c:1176(24.93|2|108)*	c:1177(16.61|4|72)+	15.5	-18.00
164_2	tggagaagcaggtcacgtgc	20	01:20:00	MLOC_66919.4	657	427:448	c:439(17.24|2|108)*	c:440(11.49|5|72)+	15.5	-18.00
164_2	tggagaagcaggtcacgtgc	20	01:20:00	MLOC_67313.3	1169	959:979	c:970(5.06|1|2)*	-	15.5	-17.60
164_2	tggagaagcaggtcacgtgc	20	01:20:00	MLOC_72897.1	2163	2039:2058	c:2049(3.55|4|5)*	-	15	-21.80
164_2	tggagaagcaggtcacgtgc	20	01:18:00	MLOC_73381.1	2761	1223:1241	c:1231(12.81|3|60)*	-	17.5	-12.70
164_2	tggagaagcaggtcacgtgc	20	01:18:00	MLOC_73381.2	1394	1268:1286	c:1276(12.78|3|60)*	-	17.5	-12.70
164_2	tggagaagcaggtcacgtgc	20	01:20:00	MLOC_75225.1	1488	1398:1417	c:1408(11.50|5|49)*	-	17.5	-14.20
164_a	tggagaagcagggcacgtgca	21	01:21:00	MLOC_10391.5	1804	1702:1723	c:1713(3.02|2|1)*	-	18	-15.70
164_a	tggagaagcagggcacgtgca	21	01:21:00	MLOC_10428.1	1135	1050:1070	c:1060(4.59|3|5)*	-	18	-20.00
164_a	tggagaagcagggcacgtgca	21	01:21:00	MLOC_18300.1	2324	2068:2089	-	c:2080(21.32|5|141)+	13	-22.00
164_a	tggagaagcagggcacgtgca	21	01:21:00	MLOC_22145.1	2029	1814:1835	c:1825(11.88|3|45)*	-	17.5	-17.80
164_a	tggagaagcagggcacgtgca	21	01:21:00	MLOC_22145.2	1823	1614:1635	c:1625(11.90|3|45)*	-	17.5	-17.80
164_a	tggagaagcagggcacgtgca	21	01:21:00	MLOC_22145.3	2241	2139:2160	c:2150(17.42|1|45)*	-	17.5	-17.80
164_a	tggagaagcagggcacgtgca	21	01:21:00	MLOC_37399.1	2407	2237:2255	c:2246(19.79|1|64)*	c:2247(11.13|3|36)+	17	-16.60
164_a	tggagaagcagggcacgtgca	21	01:21:00	MLOC_50291.1	1820	1424:1446	c:1436(4.76|6|15)*	-	17.5	-17.80
164_a	tggagaagcagggcacgtgca	21	01:21:00	MLOC_50291.2	2326	2042:2064	c:2054(7.22|3|15)*	-	17.5	-17.80
164_a	tggagaagcagggcacgtgca	21	01:21:00	MLOC_53352.1	2221	2128:2150	c:2141(9.50|2|23)*	-	15.5	-21.20
164_a	tggagaagcagggcacgtgca	21	01:21:00	MLOC_53352.2	1918	1825:1847	c:1838(10.02|2|23)*	-	15.5	-21.20
164_a	tggagaagcagggcacgtgca	21	01:21:00	MLOC_53352.3	2013	1920:1942	c:1933(10.01|2|23)*	-	15.5	-21.20
164_a	tggagaagcagggcacgtgca	21	01:21:00	MLOC_53744.1	1634	1057:1077	c:1067(8.23|2|16)*	-	3	-39.40
164_a	tggagaagcagggcacgtgca	21	01:21:00	MLOC_55271.1	3229	3079:3098	c:3089(6.84|2|13)*	-	18	-17.80
164_a	tggagaagcagggcacgtgca	21	01:21:00	MLOC_57634.1	1832	682:704	c:694(9.36|6|60)*	-	13.5	-16.80
164_a	tggagaagcagggcacgtgca	21	01:21:00	MLOC_58751.1	1954	1264:1287	c:1277(4.76|6|13)*	c:1278(3.30|10|9)+	17.5	-19.00
164_a	tggagaagcagggcacgtgca	21	03:21:00	MLOC_60842.2	2578	2428:2447	c:2440(4.74|5|14)*	-	17.5	-19.00
164_a	tggagaagcagggcacgtgca	21	01:21:00	MLOC_61273.2	1005	936:957	c:948(3.22|8|7)*	c:949(5.06|4|11)+	17	-19.00
164_a	tggagaagcagggcacgtgca	21	01:21:00	MLOC_64240.2	1322	796:816	c:806(33.53|1|107)*	-	3	-39.40
164_a	tggagaagcagggcacgtgca	21	01:21:00	MLOC_64240.3	929	437:457	c:447(34.15|1|107)*	-	3	-39.40
164_a	tggagaagcagggcacgtgca	21	01:21:00	MLOC_64374.1	2078	1823:1842	-	c:1835(9.67|1|146)+	17.5	-20.30
164_a	tggagaagcagggcacgtgca	21	01:21:00	MLOC_64374.4	2117	1788:1807	-	c:1800(13.35|1|146)+	17.5	-20.30
164_a	tggagaagcagggcacgtgca	21	01:21:00	MLOC_65217.2	847	638:659	c:651(4.04|6|10)*	c:652(3.23|8|8)+	18	-18.60
164_a	tggagaagcagggcacgtgca	21	01:21:00	MLOC_65217.3	771	574:595	c:587(4.04|6|10)*	c:588(3.23|8|8)+	18	-18.60
164_a	tggagaagcagggcacgtgca	21	01:21:00	MLOC_65555.1	1892	1142:1164	c:1154(12.59|1|11)*	-	7.5	-38.90
164_a	tggagaagcagggcacgtgca	21	01:21:00	MLOC_66919.1	1507	1278:1300	c:1291(22.54|2|108)*	c:1292(15.02|5|72)+	15.5	-21.80
164_a	tggagaagcagggcacgtgca	21	01:21:00	MLOC_66919.3	1313	1163:1185	c:1176(24.93|2|108)*	c:1177(16.61|4|72)+	15.5	-21.80
164_a	tggagaagcagggcacgtgca	21	01:21:00	MLOC_66919.4	657	426:448	c:439(17.24|2|108)*	c:440(11.49|5|72)+	15.5	-21.80
164_a	tggagaagcagggcacgtgca	21	02:21:00	MLOC_71498.1	2545	2047:2065	c:2057(7.75|7|52)*	c:2058(6.86|10|46)+	16	-21.90
164_a	tggagaagcagggcacgtgca	21	02:21:00	MLOC_71498.4	2102	1848:1866	c:1858(9.10|4|52)*	c:1859(8.05|6|46)+	16	-21.90
164_a	tggagaagcagggcacgtgca	21	01:21:00	MLOC_72897.1	2163	2039:2058	c:2049(3.55|4|5)*	-	18	-18.10
164_a	tggagaagcagggcacgtgca	21	01:21:00	MLOC_74279.1	1515	1084:1105	-	c:1097(4.53|3|6)+	17	-14.70
164_a	tggagaagcagggcacgtgca	21	01:21:00	MLOC_74624.1	2175	2100:2122	c:2112(4.19|7|17)*	-	16	-21.40
166_1	tcggaccaggcttcattcctt	21	01:19:00	MLOC_33002.1	684	591:610	-	c:601(15.45|1|28)+	15	-24.30
166_1	tcggaccaggcttcattcctt	21	01:19:00	MLOC_38572.2	3555	3133:3152	-	c:3143(3.30|5|5)+	16.5	-24.60
166_1	tcggaccaggcttcattcctt	21	01:19:00	MLOC_38572.3	3560	3139:3158	-	c:3149(3.30|5|5)+	16.5	-24.60
166_1	tcggaccaggcttcattcctt	21	01:19:00	MLOC_38572.5	1333	912:931	-	c:922(3.15|5|5)+	16.5	-24.60
166_1	tcggaccaggcttcattcctt	21	01:20:00	MLOC_45047.1	2386	1811:1829	-	c:1821(15.34|10|207)+	17	-22.00
166_1	tcggaccaggcttcattcctt	21	01:20:00	MLOC_45047.2	2268	1811:1829	-	c:1821(14.83|10|207)+	17	-22.00
166_1	tcggaccaggcttcattcctt	21	01:20:00	MLOC_61603.1	3208	970:990	c:980(6.02|6|19)*	-	4	-38.10
166_1	tcggaccaggcttcattcctt	21	01:20:00	MLOC_61603.2	3520	970:990	c:980(6.02|6|19)*	-	4	-38.10
166_1	tcggaccaggcttcattcctt	21	01:20:00	MLOC_61603.3	3152	1036:1056	c:1046(10.17|1|19)*	-	4	-38.10
166_1	tcggaccaggcttcattcctt	21	01:20:00	MLOC_61603.4	3251	1152:1172	c:1162(10.78|1|19)*	-	4	-38.10
166_1	tcggaccaggcttcattcctt	21	01:20:00	MLOC_61603.5	3199	1012:1032	c:1022(10.62|1|19)*	-	4	-38.10
166_1	tcggaccaggcttcattcctt	21	02:20:00	MLOC_75709.1	4599	4558:4576	-	c:4569(5.28|1|8)+	14.5	-27.50
166_2	tcggaccaggcttcaatccct	21	01:19:00	MLOC_33002.1	684	591:610	-	c:601(15.45|1|28)+	16.5	-20.40
166_2	tcggaccaggcttcaatccct	21	01:19:00	MLOC_38572.2	3555	3133:3152	-	c:3143(3.30|5|5)+	16.5	-24.70
166_2	tcggaccaggcttcaatccct	21	01:19:00	MLOC_38572.3	3560	3139:3158	-	c:3149(3.30|5|5)+	16.5	-24.70
166_2	tcggaccaggcttcaatccct	21	01:19:00	MLOC_38572.5	1333	912:931	-	c:922(3.15|5|5)+	16.5	-24.70
166_2	tcggaccaggcttcaatccct	21	01:21:00	MLOC_45047.1	2386	1811:1829	-	c:1821(15.34|10|207)+	17.5	-23.30
166_2	tcggaccaggcttcaatccct	21	01:21:00	MLOC_45047.2	2268	1811:1829	-	c:1821(14.83|10|207)+	17.5	-23.30
166_2	tcggaccaggcttcaatccct	21	01:21:00	MLOC_61603.1	3208	970:990	c:980(6.02|6|19)*	-	4.5	-37.20
166_2	tcggaccaggcttcaatccct	21	01:21:00	MLOC_61603.2	3520	970:990	c:980(6.02|6|19)*	-	4.5	-37.20
166_2	tcggaccaggcttcaatccct	21	01:21:00	MLOC_61603.3	3152	1036:1056	c:1046(10.17|1|19)*	-	4.5	-37.20
166_2	tcggaccaggcttcaatccct	21	01:21:00	MLOC_61603.4	3251	1152:1172	c:1162(10.78|1|19)*	-	4.5	-37.20
166_2	tcggaccaggcttcaatccct	21	01:21:00	MLOC_61603.5	3199	1012:1032	c:1022(10.62|1|19)*	-	4.5	-37.20
166_2	tcggaccaggcttcaatccct	21	01:21:00	MLOC_62826.1	2315	2136:2157	c:2147(5.20|7|13)*	c:2148(3.60|10|9)+	18	-16.00
166_2	tcggaccaggcttcaatccct	21	01:21:00	MLOC_62826.2	2520	2341:2362	c:2352(5.20|7|13)*	c:2353(3.60|10|9)+	18	-16.00
166_2	tcggaccaggcttcaatccct	21	02:21:00	MLOC_66945.1	2618	2481:2501	-	c:2494(15.59|1|37)+	17	-19.90
166_2	tcggaccaggcttcaatccct	21	01:21:00	MLOC_69930.2	1479	1305:1328	c:1318(7.29|10|42)*	-	17.5	-19.40
166_2	tcggaccaggcttcaatccct	21	02:21:00	MLOC_75709.1	4599	4558:4576	-	c:4569(5.28|1|8)+	15	-26.60
166a	tcggaccaggcttcattcccc	21	01:19:00	MLOC_33002.1	684	591:610	-	c:601(15.45|1|28)+	15	-24.30
166a	tcggaccaggcttcattcccc	21	01:19:00	MLOC_38572.2	3555	3133:3152	-	c:3143(3.30|5|5)+	16.5	-24.60
166a	tcggaccaggcttcattcccc	21	01:19:00	MLOC_38572.3	3560	3139:3158	-	c:3149(3.30|5|5)+	16.5	-24.60
166a	tcggaccaggcttcattcccc	21	01:19:00	MLOC_38572.5	1333	912:931	-	c:922(3.15|5|5)+	16.5	-24.60
166a	tcggaccaggcttcattcccc	21	01:21:00	MLOC_45047.1	2386	1811:1829	-	c:1821(15.34|10|207)+	17.5	-23.00
166a	tcggaccaggcttcattcccc	21	01:21:00	MLOC_45047.2	2268	1811:1829	-	c:1821(14.83|10|207)+	17.5	-23.00
166a	tcggaccaggcttcattcccc	21	02:21:00	MLOC_51216.2	3308	3176:3196	-	c:3189(4.18|7|12)+	16.5	-18.50
166a	tcggaccaggcttcattcccc	21	02:21:00	MLOC_51216.4	2845	2713:2733	-	c:2726(4.17|7|12)+	16.5	-18.50
166a	tcggaccaggcttcattcccc	21	01:20:00	MLOC_61603.1	3208	970:990	c:980(6.02|6|19)*	-	4	-37.70
166a	tcggaccaggcttcattcccc	21	01:20:00	MLOC_61603.2	3520	970:990	c:980(6.02|6|19)*	-	4	-37.70
166a	tcggaccaggcttcattcccc	21	01:20:00	MLOC_61603.3	3152	1036:1056	c:1046(10.17|1|19)*	-	4	-37.70
166a	tcggaccaggcttcattcccc	21	01:20:00	MLOC_61603.4	3251	1152:1172	c:1162(10.78|1|19)*	-	4	-37.70
166a	tcggaccaggcttcattcccc	21	01:20:00	MLOC_61603.5	3199	1012:1032	c:1022(10.62|1|19)*	-	4	-37.70
166a	tcggaccaggcttcattcccc	21	01:21:00	MLOC_62826.1	2315	2136:2157	c:2147(5.20|7|13)*	c:2148(3.60|10|9)+	18	-15.60
166a	tcggaccaggcttcattcccc	21	01:21:00	MLOC_62826.2	2520	2341:2362	c:2352(5.20|7|13)*	c:2353(3.60|10|9)+	18	-15.60
166a	tcggaccaggcttcattcccc	21	02:20:00	MLOC_75709.1	4599	4558:4576	-	c:4569(5.28|1|8)+	14.5	-27.20
166a-5p	ggaatgttgtctggttcaagg	21	03:21:00	MLOC_15403.1	1749	1388:1408	c:1401(3.77|5|6)*	-	17.5	-16.00
166a-5p	ggaatgttgtctggttcaagg	21	01:21:00	MLOC_18718.1	1025	893:914	-	c:906(7.36|4|43)+	18	-17.60
166a-5p	ggaatgttgtctggttcaagg	21	03:21:00	MLOC_20184.1	1803	1688:1706	c:1699(3.12|8|10)*	-	14.5	-19.80
166a-5p	ggaatgttgtctggttcaagg	21	03:21:00	MLOC_20184.2	1910	1705:1723	c:1716(3.17|8|10)*	-	14.5	-19.80
166a-5p	ggaatgttgtctggttcaagg	21	03:21:00	MLOC_20184.3	1794	1613:1631	c:1624(3.15|8|10)*	-	14.5	-19.80
166a-5p	ggaatgttgtctggttcaagg	21	03:21:00	MLOC_20184.4	1549	1182:1200	c:1193(3.08|8|10)*	-	14.5	-19.80
166a-5p	ggaatgttgtctggttcaagg	21	01:21:00	MLOC_34978.1	522	200:221	c:213(8.69|1|28)*	-	18	-14.50
166a-5p	ggaatgttgtctggttcaagg	21	03:21:00	MLOC_44250.1	361	92:111	c:104(4.53|6|22)*	-	18	-14.70
166a-5p	ggaatgttgtctggttcaagg	21	01:18:00	MLOC_44411.1	1150	546:563	c:554(9.59|3|59)*	c:555(9.11|4|56)+	17.5	-14.30
166a-5p	ggaatgttgtctggttcaagg	21	01:21:00	MLOC_5175.1	919	820:839	c:830(3.40|5|7)*	-	15	-14.50
166a-5p	ggaatgttgtctggttcaagg	21	01:21:00	MLOC_5175.2	905	826:845	c:836(3.60|4|7)*	-	15	-14.50
166a-5p	ggaatgttgtctggttcaagg	21	01:21:00	MLOC_54637.1	2080	1276:1298	c:1288(3.91|2|6)*	-	14.5	-23.60
166a-5p	ggaatgttgtctggttcaagg	21	02:21:00	MLOC_60154.1	2835	2659:2677	c:2669(3.21|6|6)*	-	13	-15.40
166a-5p	ggaatgttgtctggttcaagg	21	02:21:00	MLOC_60154.3	6378	3281:3299	c:3291(3.08|6|6)*	-	13	-15.40
166a-5p	ggaatgttgtctggttcaagg	21	02:21:00	MLOC_60154.5	2122	1837:1855	c:1847(3.22|6|6)*	-	13	-15.40
166a-5p	ggaatgttgtctggttcaagg	21	01:21:00	MLOC_61063.3	1453	1407:1429	c:1420(3.01|3|5)*	c:1421(3.01|3|5)+	17.5	-14.60
166a-5p	ggaatgttgtctggttcaagg	21	01:21:00	MLOC_61818.2	1825	1727:1747	c:1737(6.92|3|10)*	c:1738(3.46|7|5)+	16.5	-14.00
166a-5p	ggaatgttgtctggttcaagg	21	01:21:00	MLOC_64562.1	1583	1533:1552	c:1542(7.90|5|18)*	c:1543(9.21|2|21)+	14	-16.50
166a-5p	ggaatgttgtctggttcaagg	21	02:21:00	MLOC_70041.1	1733	1566:1587	c:1579(3.36|10|9)*	-	16	-17.60
166a-5p	ggaatgttgtctggttcaagg	21	02:21:00	MLOC_70041.2	1452	1285:1306	c:1298(3.56|8|9)*	-	16	-17.60
166a-5p	ggaatgttgtctggttcaagg	21	02:21:00	MLOC_70041.3	1838	1681:1702	c:1694(3.55|9|9)*	-	16	-17.60
166a-5p	ggaatgttgtctggttcaagg	21	02:21:00	MLOC_70041.4	1932	1775:1796	c:1788(3.48|9|9)*	-	16	-17.60
166a-5p	ggaatgttgtctggttcaagg	21	02:21:00	MLOC_70041.5	1874	1717:1738	c:1730(3.52|9|9)*	-	16	-17.60
166a-5p	ggaatgttgtctggttcaagg	21	01:21:00	MLOC_76112.1	1956	1801:1823	c:1813(17.68|2|87)*	-	18	-18.40
166a-5p	ggaatgttgtctggttcaagg	21	01:21:00	MLOC_76112.2	2031	1881:1903	c:1893(17.78|2|87)*	-	18	-18.40
166a-5p	ggaatgttgtctggttcaagg	21	01:21:00	MLOC_76112.3	1334	1184:1206	c:1196(17.95|2|87)*	-	18	-18.40
166a-5p	ggaatgttgtctggttcaagg	21	01:21:00	MLOC_76112.4	1992	1842:1864	c:1854(17.84|2|87)*	-	18	-18.40
166a-5p	ggaatgttgtctggttcaagg	21	01:21:00	MLOC_76112.5	1279	1197:1219	c:1209(22.48|1|87)*	-	18	-18.40
166g-5p	gaatgttgtctggttggagac	21	02:18:00	MLOC_10362.1	1255	1115:1131	-	c:1124(3.49|3|6)+	17.5	-16.00
166g-5p	gaatgttgtctggttggagac	21	02:20:00	MLOC_11294.1	692	360:378	c:370(21.31|1|169)*	-	17	-15.30
166g-5p	gaatgttgtctggttggagac	21	01:20:00	MLOC_14307.3	1807	1764:1783	c:1773(16.48|1|17)*	c:1774(5.82|2|6)+	15.5	-16.10
166g-5p	gaatgttgtctggttggagac	21	01:20:00	MLOC_14307.4	1971	1928:1947	c:1937(16.48|1|17)*	c:1938(5.82|2|6)+	15.5	-16.10
166g-5p	gaatgttgtctggttggagac	21	01:20:00	MLOC_14307.5	1893	1814:1833	c:1823(4.42|5|17)*	-	15.5	-16.10
166g-5p	gaatgttgtctggttggagac	21	03:21:00	MLOC_14470.1	3362	3152:3171	-	c:3165(3.88|8|12)+	15	-14.70
166g-5p	gaatgttgtctggttggagac	21	03:21:00	MLOC_14470.2	3332	3172:3191	-	c:3185(3.85|8|12)+	15	-14.70
166g-5p	gaatgttgtctggttggagac	21	03:21:00	MLOC_14470.3	5712	5565:5584	-	c:5578(3.86|6|12)+	15	-14.70
166g-5p	gaatgttgtctggttggagac	21	03:21:00	MLOC_14470.4	3188	3057:3076	-	c:3070(4.03|6|12)+	15	-14.70
166g-5p	gaatgttgtctggttggagac	21	02:20:00	MLOC_15403.1	1749	1389:1408	-	c:1401(3.77|5|6)+	15.5	-17.60
166g-5p	gaatgttgtctggttggagac	21	01:21:00	MLOC_18391.1	825	52:73	-	c:64(3.14|7|10)+	15.5	-13.70
166g-5p	gaatgttgtctggttggagac	21	02:21:00	MLOC_20184.1	1803	1686:1706	c:1698(7.17|4|23)*	c:1699(3.12|8|10)+	13	-19.70
166g-5p	gaatgttgtctggttggagac	21	02:21:00	MLOC_20184.2	1910	1703:1723	c:1715(7.28|4|23)*	c:1716(3.17|8|10)+	13	-19.70
166g-5p	gaatgttgtctggttggagac	21	02:21:00	MLOC_20184.3	1794	1611:1631	c:1623(7.24|4|23)*	c:1624(3.15|8|10)+	13	-19.70
166g-5p	gaatgttgtctggttggagac	21	02:21:00	MLOC_20184.4	1549	1180:1200	c:1192(7.09|4|23)*	c:1193(3.08|8|10)+	13	-19.70
166g-5p	gaatgttgtctggttggagac	21	01:21:00	MLOC_20897.1	2166	1925:1943	c:1934(3.55|7|8)*	-	17	-14.30
166g-5p	gaatgttgtctggttggagac	21	01:21:00	MLOC_25161.1	1593	1500:1522	c:1512(3.79|3|6)*	-	16.5	-12.20
166g-5p	gaatgttgtctggttggagac	21	01:21:00	MLOC_34494.3	1243	1070:1089	-	c:1081(3.01|4|5)+	15	-20.90
166g-5p	gaatgttgtctggttggagac	21	01:21:00	MLOC_34494.5	1023	700:719	-	c:711(3.37|3|5)+	15	-20.90
166g-5p	gaatgttgtctggttggagac	21	01:20:00	MLOC_38475.1	1849	1408:1427	c:1417(7.40|7|21)*	-	16	-15.70
166g-5p	gaatgttgtctggttggagac	21	01:20:00	MLOC_38475.2	2194	1752:1772	c:1762(7.39|7|21)*	-	16	-15.70
166g-5p	gaatgttgtctggttggagac	21	03:21:00	MLOC_44091.1	1485	1214:1234	-	c:1228(4.85|8|21)+	18	-16.10
166g-5p	gaatgttgtctggttggagac	21	02:21:00	MLOC_44250.1	361	89:111	-	c:104(4.53|6|22)+	15.5	-16.30
166g-5p	gaatgttgtctggttggagac	21	01:20:00	MLOC_54637.1	2080	1277:1297	-	c:1288(3.91|2|6)+	17.5	-21.00
166g-5p	gaatgttgtctggttggagac	21	02:21:00	MLOC_56839.1	962	848:867	c:859(5.12|2|8)*	-	18	-19.30
166g-5p	gaatgttgtctggttggagac	21	02:21:00	MLOC_57575.4	1544	1267:1289	c:1281(4.50|8|16)*	-	17.5	-20.40
166g-5p	gaatgttgtctggttggagac	21	02:21:00	MLOC_58338.1	921	616:636	c:628(3.84|1|6)*	-	18	-12.00
166g-5p	gaatgttgtctggttggagac	21	02:20:00	MLOC_5891.6	1924	1500:1518	c:1510(3.08|8|3)*	c:1511(3.08|8|3)+	16.5	-16.70
166g-5p	gaatgttgtctggttggagac	21	04:21:00	MLOC_59693.1	2388	1899:1917	c:1911(6.25|8|21)*	-	18	-24.20
166g-5p	gaatgttgtctggttggagac	21	01:21:00	MLOC_60185.1	2547	2234:2256	c:2246(4.92|6|20)*	-	16	-19.30
166g-5p	gaatgttgtctggttggagac	21	01:21:00	MLOC_60185.2	2458	2208:2230	c:2220(4.94|6|20)*	-	16	-19.30
166g-5p	gaatgttgtctggttggagac	21	01:17:00	MLOC_61572.1	1282	670:687	-	c:678(4.93|7|10)+	16	-18.90
166g-5p	gaatgttgtctggttggagac	21	02:19:00	MLOC_64240.2	1322	1073:1090	-	c:1083(3.45|6|11)+	12	-19.20
166g-5p	gaatgttgtctggttggagac	21	02:19:00	MLOC_64240.3	929	714:731	-	c:724(3.51|5|11)+	12	-19.20
166g-5p	gaatgttgtctggttggagac	21	03:21:00	MLOC_65661.1	1271	1203:1223	c:1216(4.31|8|25)*	-	15.5	-16.60
166g-5p	gaatgttgtctggttggagac	21	01:21:00	MLOC_67779.2	4330	4079:4102	c:4092(3.85|9|11)*	-	18	-14.30
166g-5p	gaatgttgtctggttggagac	21	01:21:00	MLOC_67779.3	4292	4062:4085	c:4075(4.44|6|11)*	-	18	-14.30
166g-5p	gaatgttgtctggttggagac	21	01:19:00	MLOC_71471.1	2694	2489:2508	-	c:2499(4.13|6|11)+	18	-19.50
166g-5p	gaatgttgtctggttggagac	21	01:19:00	MLOC_71471.2	2309	2104:2123	-	c:2114(4.09|6|11)+	18	-19.50
166g-5p	gaatgttgtctggttggagac	21	01:19:00	MLOC_71471.3	3891	3736:3755	-	c:3746(4.20|6|11)+	18	-19.50
166g-5p	gaatgttgtctggttggagac	21	01:21:00	MLOC_72644.1	2640	2597:2619	c:2609(21.80|1|56)*	c:2610(6.62|5|17)+	16.5	-17.50
166g-5p	gaatgttgtctggttggagac	21	01:21:00	MLOC_74187.1	2044	1834:1854	c:1845(3.10|1|5)*	-	18	-14.40
166g-5p	gaatgttgtctggttggagac	21	01:21:00	MLOC_74187.2	1696	1619:1639	c:1630(3.45|1|5)*	-	18	-14.40
166g-5p	gaatgttgtctggttggagac	21	02:19:00	MLOC_74711.1	2792	2653:2670	c:2662(3.43|6|8)*	c:2663(3.00|7|7)+	16.5	-12.30
166g-5p	gaatgttgtctggttggagac	21	02:19:00	MLOC_74711.2	1693	1630:1647	c:1639(3.89|5|8)*	c:1640(3.40|6|7)+	16.5	-12.30
167_1	tgaagctgccagcatgatcta	21	01:20:00	MLOC_10967.1	2723	2480:2499	c:2490(4.76|3|10)*	c:2491(5.23|2|11)+	16.5	-22.00
167_1	tgaagctgccagcatgatcta	21	01:20:00	MLOC_10967.2	2797	2554:2573	c:2564(4.75|3|10)*	c:2565(5.23|2|11)+	16.5	-22.00
167_1	tgaagctgccagcatgatcta	21	03:21:00	MLOC_12498.1	1265	1222:1240	-	c:1234(5.06|3|9)+	17.5	-23.40
167_1	tgaagctgccagcatgatcta	21	01:20:00	MLOC_18895.14	1617	1350:1370	-	c:1361(10.71|2|2)+	17	-16.70
167_1	tgaagctgccagcatgatcta	21	01:20:00	MLOC_22013.1	929	564:582	-	c:573(5.25|6|13)+	17.5	-15.60
167_1	tgaagctgccagcatgatcta	21	01:20:00	MLOC_22013.2	756	396:414	-	c:405(5.08|6|13)+	17.5	-15.60
167_1	tgaagctgccagcatgatcta	21	02:21:00	MLOC_58330.1	4150	3464:3483	c:3475(5.66|2|25)*	-	8	-31.00
167_1	tgaagctgccagcatgatcta	21	02:21:00	MLOC_58330.2	4281	3598:3617	c:3609(5.66|2|25)*	-	8	-31.00
167_1	tgaagctgccagcatgatcta	21	02:21:00	MLOC_58330.3	3686	3133:3152	c:3144(6.68|2|25)*	-	8	-31.00
167_1	tgaagctgccagcatgatcta	21	02:21:00	MLOC_58330.4	3113	2898:2917	c:2909(11.83|1|25)*	-	8	-31.00
167_1	tgaagctgccagcatgatcta	21	02:21:00	MLOC_58330.5	2656	2529:2548	c:2540(11.83|1|25)*	-	8	-31.00
167_1	tgaagctgccagcatgatcta	21	02:21:00	MLOC_58330.6	6021	5806:5825	c:5817(12.07|1|25)*	-	8	-31.00
167_1	tgaagctgccagcatgatcta	21	01:19:00	MLOC_58642.1	1333	1253:1272	-	c:1264(9.27|3|16)+	17.5	-19.30
167_1	tgaagctgccagcatgatcta	21	02:21:00	MLOC_63938.2	2669	2123:2142	c:2134(14.92|2|49)*	-	8	-30.90
167_1	tgaagctgccagcatgatcta	21	02:21:00	MLOC_63938.3	2584	2060:2079	c:2071(16.01|2|49)*	-	8	-30.90
167_2	tgaagctgccagcatgatctg	21	01:20:00	MLOC_10967.1	2723	2480:2499	c:2490(4.76|3|10)*	c:2491(5.23|2|11)+	16.5	-22.00
167_2	tgaagctgccagcatgatctg	21	01:20:00	MLOC_10967.2	2797	2554:2573	c:2564(4.75|3|10)*	c:2565(5.23|2|11)+	16.5	-22.00
167_2	tgaagctgccagcatgatctg	21	03:21:00	MLOC_12498.1	1265	1222:1240	-	c:1234(5.06|3|9)+	17.5	-23.10
167_2	tgaagctgccagcatgatctg	21	01:20:00	MLOC_18895.14	1617	1350:1370	-	c:1361(10.71|2|2)+	17	-16.70
167_2	tgaagctgccagcatgatctg	21	01:20:00	MLOC_22013.1	929	564:582	-	c:573(5.25|6|13)+	17.5	-15.60
167_2	tgaagctgccagcatgatctg	21	01:20:00	MLOC_22013.2	756	396:414	-	c:405(5.08|6|13)+	17.5	-15.60
167_2	tgaagctgccagcatgatctg	21	02:21:00	MLOC_58330.1	4150	3464:3483	c:3475(5.66|2|25)*	-	8	-31.10
167_2	tgaagctgccagcatgatctg	21	02:21:00	MLOC_58330.2	4281	3598:3617	c:3609(5.66|2|25)*	-	8	-31.10
167_2	tgaagctgccagcatgatctg	21	02:21:00	MLOC_58330.3	3686	3133:3152	c:3144(6.68|2|25)*	-	8	-31.10
167_2	tgaagctgccagcatgatctg	21	02:21:00	MLOC_58330.4	3113	2898:2917	c:2909(11.83|1|25)*	-	8	-31.10
167_2	tgaagctgccagcatgatctg	21	02:21:00	MLOC_58330.5	2656	2529:2548	c:2540(11.83|1|25)*	-	8	-31.10
167_2	tgaagctgccagcatgatctg	21	02:21:00	MLOC_58330.6	6021	5806:5825	c:5817(12.07|1|25)*	-	8	-31.10
167_2	tgaagctgccagcatgatctg	21	01:19:00	MLOC_58642.1	1333	1253:1272	-	c:1264(9.27|3|16)+	17.5	-19.30
167_2	tgaagctgccagcatgatctg	21	02:21:00	MLOC_63938.2	2669	2123:2142	c:2134(14.92|2|49)*	-	8	-31.00
167_2	tgaagctgccagcatgatctg	21	02:21:00	MLOC_63938.3	2584	2060:2079	c:2071(16.01|2|49)*	-	8	-31.00
167_2	tgaagctgccagcatgatctg	21	01:21:00	MLOC_68815.1	1711	1046:1069	-	c:1060(4.41|3|27)+	16	-18.90
167b-3p	atcgtgctgtgacagtttcact	22	01:20:00	MLOC_10939.3	3206	2773:2793	-	c:2784(17.84|2|57)+	12	-24.50
167b-3p	atcgtgctgtgacagtttcact	22	01:20:00	MLOC_10939.4	3200	2767:2787	-	c:2778(17.84|2|57)+	12	-24.50
167b-3p	atcgtgctgtgacagtttcact	22	01:20:00	MLOC_10939.6	2362	2152:2172	-	c:2163(33.02|1|57)+	12	-24.50
167b-3p	atcgtgctgtgacagtttcact	22	01:20:00	MLOC_11203.5	2270	2200:2219	-	c:2211(4.61|3|15)+	16.5	-15.00
167b-3p	atcgtgctgtgacagtttcact	22	01:21:00	MLOC_13078.2	2143	1899:1920	c:1911(8.04|2|14)*	c:1912(3.45|5|6)+	18	-17.10
167b-3p	atcgtgctgtgacagtttcact	22	01:21:00	MLOC_13078.3	4352	4262:4283	c:4274(8.02|2|14)*	c:4275(3.44|5|6)+	18	-17.10
167b-3p	atcgtgctgtgacagtttcact	22	01:22:00	MLOC_55396.1	3880	1431:1453	-	c:1444(9.45|6|37)+	14.5	-15.00
167b-3p	atcgtgctgtgacagtttcact	22	01:22:00	MLOC_55396.2	3719	1425:1447	-	c:1438(14.12|2|37)+	14.5	-15.00
167b-3p	atcgtgctgtgacagtttcact	22	01:22:00	MLOC_55396.4	2291	1347:1369	-	c:1360(14.47|2|37)+	14.5	-15.00
167b-3p	atcgtgctgtgacagtttcact	22	01:22:00	MLOC_55396.5	4260	3232:3254	-	c:3245(13.79|2|37)+	14.5	-15.00
167b-3p	atcgtgctgtgacagtttcact	22	01:21:00	MLOC_5645.1	896	853:873	c:863(8.62|10|155)*	-	18	-12.00
167b-3p	atcgtgctgtgacagtttcact	22	01:21:00	MLOC_5645.2	603	558:578	c:568(7.89|9|155)*	-	18	-12.00
167b-3p	atcgtgctgtgacagtttcact	22	01:21:00	MLOC_57733.1	2113	1944:1965	-	c:1956(5.90|1|6)+	12	-17.10
167b-3p	atcgtgctgtgacagtttcact	22	03:19:00	MLOC_58377.1	2091	1872:1888	-	c:1882(38.50|2|173)+	17	-24.40
167b-3p	atcgtgctgtgacagtttcact	22	03:19:00	MLOC_58377.2	2160	1964:1980	-	c:1974(42.00|2|173)+	17	-24.40
167b-3p	atcgtgctgtgacagtttcact	22	01:22:00	MLOC_63764.1	1525	1462:1484	c:1475(5.49|4|7)*	c:1476(15.69|1|20)+	14.5	-12.70
167b-3p	atcgtgctgtgacagtttcact	22	01:22:00	MLOC_71242.1	864	551:573	c:563(3.56|4|15)*	-	16	-19.30
167h	tgaagctgccagcatgatctga	22	01:20:00	MLOC_10967.1	2723	2480:2499	c:2490(4.76|3|10)*	c:2491(5.23|2|11)+	18	-22.00
167h	tgaagctgccagcatgatctga	22	01:20:00	MLOC_10967.2	2797	2554:2573	c:2564(4.75|3|10)*	c:2565(5.23|2|11)+	18	-22.00
167h	tgaagctgccagcatgatctga	22	01:22:00	MLOC_11729.9	2362	261:281	-	c:273(8.99|3|2)+	13	-20.30
167h	tgaagctgccagcatgatctga	22	03:22:00	MLOC_12498.1	1265	1220:1240	-	c:1234(5.06|3|9)+	17.5	-23.10
167h	tgaagctgccagcatgatctga	22	02:21:00	MLOC_58330.1	4150	3464:3483	c:3475(5.66|2|25)*	-	9.5	-31.10
167h	tgaagctgccagcatgatctga	22	02:21:00	MLOC_58330.2	4281	3598:3617	c:3609(5.66|2|25)*	-	9.5	-31.10
167h	tgaagctgccagcatgatctga	22	02:21:00	MLOC_58330.3	3686	3133:3152	c:3144(6.68|2|25)*	-	9.5	-31.10
167h	tgaagctgccagcatgatctga	22	02:21:00	MLOC_58330.4	3113	2898:2917	c:2909(11.83|1|25)*	-	9.5	-31.10
167h	tgaagctgccagcatgatctga	22	02:21:00	MLOC_58330.5	2656	2529:2548	c:2540(11.83|1|25)*	-	9.5	-31.10
167h	tgaagctgccagcatgatctga	22	02:21:00	MLOC_58330.6	6021	5806:5825	c:5817(12.07|1|25)*	-	9.5	-31.10
167h	tgaagctgccagcatgatctga	22	02:21:00	MLOC_63938.2	2669	2123:2142	c:2134(14.92|2|49)*	-	9.5	-31.00
167h	tgaagctgccagcatgatctga	22	02:21:00	MLOC_63938.3	2584	2060:2079	c:2071(16.01|2|49)*	-	9.5	-31.00
167h	tgaagctgccagcatgatctga	22	01:22:00	MLOC_68815.1	1711	1046:1069	-	c:1060(4.41|3|27)+	17.5	-20.10
167h	tgaagctgccagcatgatctga	22	01:22:00	MLOC_73130.6	1439	985:1005	-	c:996(5.14|7|12)+	15.5	-20.20
167h	tgaagctgccagcatgatctga	22	01:22:00	MLOC_73130.7	1612	1093:1113	-	c:1104(4.47|10|12)+	15.5	-20.20
169_1	tagccaaggatgacttgccgg	21	01:21:00	MLOC_10305.1	2141	2016:2035	c:2026(3.22|8|7)*	-	18	-19.40
169_1	tagccaaggatgacttgccgg	21	01:21:00	MLOC_10305.2	1989	1884:1903	c:1894(3.29|8|7)*	-	18	-19.40
169_1	tagccaaggatgacttgccgg	21	01:21:00	MLOC_10305.4	1170	1066:1085	c:1076(3.17|8|7)*	-	18	-19.40
169_1	tagccaaggatgacttgccgg	21	01:21:00	MLOC_10671.1	2745	2142:2163	c:2153(3.82|10|10)*	-	17	-17.00
169_1	tagccaaggatgacttgccgg	21	01:21:00	MLOC_10671.2	2506	2207:2228	c:2218(3.85|10|10)*	-	17	-17.00
169_1	tagccaaggatgacttgccgg	21	01:21:00	MLOC_10671.3	2161	1863:1884	c:1874(3.85|10|10)*	-	17	-17.00
169_1	tagccaaggatgacttgccgg	21	01:20:00	MLOC_24655.1	1105	730:749	c:740(32.23|1|175)*	-	10	-27.40
169_1	tagccaaggatgacttgccgg	21	01:20:00	MLOC_36554.1	1175	948:966	c:957(18.30|2|59)*	-	6	-30.60
169_1	tagccaaggatgacttgccgg	21	02:18:00	MLOC_36826.3	1574	1391:1407	c:1399(5.43|4|14)*	c:1400(3.49|7|9)+	16.5	-18.70
169_1	tagccaaggatgacttgccgg	21	02:21:00	MLOC_38532.1	1007	729:748	c:740(4.74|4|17)*	-	13.5	-20.40
169_1	tagccaaggatgacttgccgg	21	02:21:00	MLOC_38532.2	904	626:645	c:637(4.72|4|17)*	-	13.5	-20.40
169_1	tagccaaggatgacttgccgg	21	02:21:00	MLOC_39183.1	1898	1622:1642	c:1634(15.29|1|34)*	c:1635(3.60|7|8)+	15	-24.20
169_1	tagccaaggatgacttgccgg	21	02:21:00	MLOC_44990.1	983	831:852	c:844(10.14|4|408)*	-	18	-27.20
169_1	tagccaaggatgacttgccgg	21	01:21:00	MLOC_50908.2	1782	1741:1762	-	c:1754(3.54|4|6)+	18	-21.60
169_1	tagccaaggatgacttgccgg	21	01:20:00	MLOC_51134.1	1750	1328:1347	c:1337(7.27|1|10)*	-	15.5	-25.00
169_1	tagccaaggatgacttgccgg	21	01:19:00	MLOC_53297.1	3232	3015:3034	c:3024(4.99|5|11)*	-	14.5	-13.90
169_1	tagccaaggatgacttgccgg	21	01:21:00	MLOC_5444.3	5086	5012:5032	c:5023(5.18|9|17)*	-	13	-12.90
169_1	tagccaaggatgacttgccgg	21	01:21:00	MLOC_58116.9	2576	2523:2544	-	c:2535(3.02|5|3)+	16	-21.10
169_1	tagccaaggatgacttgccgg	21	01:20:00	MLOC_59555.1	1058	1007:1027	c:1017(3.58|3|3)*	c:1018(4.78|2|4)+	18	-17.40
169_1	tagccaaggatgacttgccgg	21	01:21:00	MLOC_62730.1	1299	994:1015	c:1006(42.37|1|249)*	-	3.5	-32.70
169_1	tagccaaggatgacttgccgg	21	01:21:00	MLOC_62730.2	1311	1002:1023	c:1014(43.00|1|249)*	-	3.5	-32.70
169_1	tagccaaggatgacttgccgg	21	01:21:00	MLOC_62730.3	1580	1314:1335	c:1326(64.64|1|249)*	-	3.5	-32.70
169_1	tagccaaggatgacttgccgg	21	02:21:00	MLOC_64182.1	1735	1595:1615	c:1608(4.22|2|6)*	-	18	-23.10
169_1	tagccaaggatgacttgccgg	21	02:21:00	MLOC_67411.1	1874	1820:1839	c:1831(28.06|1|79)*	c:1832(8.53|9|24)+	14.5	-22.20
169_1	tagccaaggatgacttgccgg	21	01:21:00	MLOC_67781.1	4549	1119:1138	c:1129(10.95|4|76)*	-	5	-30.60
169_1	tagccaaggatgacttgccgg	21	01:20:00	MLOC_67781.2	1316	999:1017	c:1008(13.75|3|76)*	-	6	-30.60
169_1	tagccaaggatgacttgccgg	21	01:20:00	MLOC_67781.3	1764	1447:1465	c:1456(13.78|3|76)*	-	6	-30.60
169_1	tagccaaggatgacttgccgg	21	01:20:00	MLOC_67781.4	1480	1213:1231	c:1222(16.76|2|76)*	-	6	-30.60
169_1	tagccaaggatgacttgccgg	21	01:20:00	MLOC_67781.5	1174	984:1002	c:993(25.83|2|76)*	-	6	-30.60
169_1	tagccaaggatgacttgccgg	21	02:21:00	MLOC_70471.1	1854	1571:1589	c:1581(4.45|6|16)*	c:1582(4.73|5|17)+	18	-19.40
169_1	tagccaaggatgacttgccgg	21	02:21:00	MLOC_70471.2	1558	1154:1172	c:1164(4.19|9|16)*	c:1165(4.45|8|17)+	18	-19.40
169_1	tagccaaggatgacttgccgg	21	02:21:00	MLOC_70517.1	703	251:272	c:264(5.07|8|26)*	-	16.5	-18.90
169_1	tagccaaggatgacttgccgg	21	02:21:00	MLOC_71541.1	843	557:578	-	c:571(4.12|9|20)+	17.5	-21.20
169_1	tagccaaggatgacttgccgg	21	01:21:00	MLOC_71929.3	568	443:464	c:455(3.22|5|5)*	-	17.5	-16.30
169_1	tagccaaggatgacttgccgg	21	02:21:00	MLOC_7523.1	1025	653:675	c:667(3.07|2|4)*	-	15.5	-22.50
169_1	tagccaaggatgacttgccgg	21	01:20:00	MLOC_76757.1	2153	1540:1559	c:1550(10.67|4|42)*	-	10	-27.60
169_1	tagccaaggatgacttgccgg	21	01:20:00	MLOC_76757.2	1684	1267:1286	c:1277(11.06|3|42)*	-	10	-27.60
169_1	tagccaaggatgacttgccgg	21	01:20:00	MLOC_76757.3	2162	1549:1568	c:1559(10.67|4|42)*	-	10	-27.60
169_1	tagccaaggatgacttgccgg	21	01:20:00	MLOC_76757.4	2256	1643:1662	c:1653(10.67|4|42)*	-	10	-27.60
169_1	tagccaaggatgacttgccgg	21	01:20:00	MLOC_76757.5	1827	1376:1395	c:1386(10.56|4|42)*	-	10	-27.60
169_1	tagccaaggatgacttgccgg	21	01:20:00	MLOC_76757.6	1389	979:998	c:989(11.11|3|42)*	-	10	-27.60
169_1	tagccaaggatgacttgccgg	21	01:20:00	MLOC_77698.1	853	753:773	c:763(20.72|1|49)*	-	17	-16.40
169_1	tagccaaggatgacttgccgg	21	01:20:00	MLOC_77698.2	1434	1342:1362	c:1352(21.56|1|49)*	-	17	-16.40
169_1	tagccaaggatgacttgccgg	21	02:19:00	MLOC_79983.1	1617	1250:1266	c:1258(6.56|5|25)*	-	16	-18.30
169_1	tagccaaggatgacttgccgg	21	02:19:00	MLOC_79983.2	1833	1351:1367	c:1359(6.36|5|25)*	-	16	-18.30
169_1	tagccaaggatgacttgccgg	21	02:19:00	MLOC_79983.3	1409	1251:1267	c:1259(7.82|3|25)*	-	16	-18.30
169_1	tagccaaggatgacttgccgg	21	02:19:00	MLOC_79983.4	1538	1294:1310	c:1302(6.50|5|25)*	-	16	-18.30
169_1	tagccaaggatgacttgccgg	21	02:19:00	MLOC_79983.5	1536	1319:1335	c:1327(6.50|5|25)*	-	16	-18.30
169_1	tagccaaggatgacttgccgg	21	01:20:00	MLOC_80829.1	2412	520:538	c:528(4.63|3|11)*	-	16	-17.90
169_1	tagccaaggatgacttgccgg	21	01:20:00	MLOC_8169.2	624	252:272	c:262(6.51|6|38)*	-	10	-21.00
169_1	tagccaaggatgacttgccgg	21	02:21:00	MLOC_8529.1	1439	1056:1076	-	c:1069(4.83|10|15)+	16	-24.00
169_2	cagccaaggatgacttgccgg	21	01:21:00	MLOC_10280.3	1240	1114:1135	c:1125(3.91|7|15)*	-	16	-15.70
169_2	cagccaaggatgacttgccgg	21	01:21:00	MLOC_1236.1	2982	2670:2692	c:2682(4.59|3|6)*	-	18	-20.50
169_2	cagccaaggatgacttgccgg	21	01:21:00	MLOC_1236.2	2656	2485:2507	c:2497(4.55|3|6)*	-	18	-20.50
169_2	cagccaaggatgacttgccgg	21	01:21:00	MLOC_12684.1	720	542:562	-	c:553(3.93|2|6)+	15	-16.90
169_2	cagccaaggatgacttgccgg	21	01:20:00	MLOC_24655.1	1105	730:749	c:740(32.23|1|175)*	-	10	-27.50
169_2	cagccaaggatgacttgccgg	21	01:20:00	MLOC_36554.1	1175	948:966	c:957(18.30|2|59)*	-	6	-30.70
169_2	cagccaaggatgacttgccgg	21	02:18:00	MLOC_36826.3	1574	1391:1407	c:1399(5.43|4|14)*	c:1400(3.49|7|9)+	16.5	-18.70
169_2	cagccaaggatgacttgccgg	21	02:21:00	MLOC_38532.1	1007	729:748	c:740(4.74|4|17)*	-	13.5	-20.40
169_2	cagccaaggatgacttgccgg	21	02:21:00	MLOC_38532.2	904	626:645	c:637(4.72|4|17)*	-	13.5	-20.40
169_2	cagccaaggatgacttgccgg	21	02:21:00	MLOC_39183.1	1898	1622:1642	c:1634(15.29|1|34)*	c:1635(3.60|7|8)+	15	-24.20
169_2	cagccaaggatgacttgccgg	21	02:21:00	MLOC_44990.1	983	831:852	c:844(10.14|4|408)*	-	18	-27.20
169_2	cagccaaggatgacttgccgg	21	01:21:00	MLOC_50908.2	1782	1741:1762	-	c:1754(3.54|4|6)+	18	-21.70
169_2	cagccaaggatgacttgccgg	21	01:20:00	MLOC_51134.1	1750	1329:1347	c:1337(7.27|1|10)*	-	15	-26.80
169_2	cagccaaggatgacttgccgg	21	01:21:00	MLOC_52875.1	1264	1191:1213	c:1203(3.43|2|5)*	-	16	-17.70
169_2	cagccaaggatgacttgccgg	21	01:21:00	MLOC_5444.3	5086	5012:5032	c:5023(5.18|9|17)*	-	13	-13.00
169_2	cagccaaggatgacttgccgg	21	01:21:00	MLOC_54589.1	1564	1463:1485	c:1475(11.89|6|40)*	-	17	-13.40
169_2	cagccaaggatgacttgccgg	21	01:21:00	MLOC_58116.9	2576	2523:2544	-	c:2535(3.02|5|3)+	15.5	-23.20
169_2	cagccaaggatgacttgccgg	21	01:21:00	MLOC_58441.2	1286	484:505	c:495(3.05|10|6)*	-	16.5	-18.00
169_2	cagccaaggatgacttgccgg	21	01:21:00	MLOC_58441.3	1327	386:407	c:397(3.14|9|6)*	-	16.5	-18.00
169_2	cagccaaggatgacttgccgg	21	01:20:00	MLOC_59555.1	1058	1007:1027	c:1017(3.58|3|3)*	c:1018(4.78|2|4)+	17.5	-19.00
169_2	cagccaaggatgacttgccgg	21	01:21:00	MLOC_62730.1	1299	994:1015	c:1006(42.37|1|249)*	-	3.5	-32.80
169_2	cagccaaggatgacttgccgg	21	01:21:00	MLOC_62730.2	1311	1002:1023	c:1014(43.00|1|249)*	-	3.5	-32.80
169_2	cagccaaggatgacttgccgg	21	01:21:00	MLOC_62730.3	1580	1314:1335	c:1326(64.64|1|249)*	-	3.5	-32.80
169_2	cagccaaggatgacttgccgg	21	02:21:00	MLOC_64182.1	1735	1595:1615	c:1608(4.22|2|6)*	-	18	-23.10
169_2	cagccaaggatgacttgccgg	21	02:21:00	MLOC_67411.1	1874	1820:1839	c:1831(28.06|1|79)*	c:1832(8.53|9|24)+	14.5	-22.20
169_2	cagccaaggatgacttgccgg	21	01:21:00	MLOC_67781.1	4549	1118:1138	c:1129(10.95|4|76)*	-	5	-30.70
169_2	cagccaaggatgacttgccgg	21	01:20:00	MLOC_67781.2	1316	999:1017	c:1008(13.75|3|76)*	-	6	-30.70
169_2	cagccaaggatgacttgccgg	21	01:20:00	MLOC_67781.3	1764	1447:1465	c:1456(13.78|3|76)*	-	6	-30.70
169_2	cagccaaggatgacttgccgg	21	01:21:00	MLOC_67781.4	1480	1211:1231	c:1222(16.76|2|76)*	-	5	-30.70
169_2	cagccaaggatgacttgccgg	21	01:21:00	MLOC_67781.5	1174	982:1002	c:993(25.83|2|76)*	-	5	-30.70
169_2	cagccaaggatgacttgccgg	21	02:21:00	MLOC_70471.1	1854	1571:1589	c:1581(4.45|6|16)*	c:1582(4.73|5|17)+	18	-19.40
169_2	cagccaaggatgacttgccgg	21	02:21:00	MLOC_70471.2	1558	1154:1172	c:1164(4.19|9|16)*	c:1165(4.45|8|17)+	18	-19.40
169_2	cagccaaggatgacttgccgg	21	02:21:00	MLOC_70517.1	703	251:272	c:264(5.07|8|26)*	-	16.5	-18.90
169_2	cagccaaggatgacttgccgg	21	02:21:00	MLOC_71541.1	843	557:578	-	c:571(4.12|9|20)+	17.5	-21.20
169_2	cagccaaggatgacttgccgg	21	01:21:00	MLOC_71929.3	568	443:464	c:455(3.22|5|5)*	-	17.5	-16.40
169_2	cagccaaggatgacttgccgg	21	02:21:00	MLOC_7523.1	1025	653:675	c:667(3.07|2|4)*	-	15.5	-22.50
169_2	cagccaaggatgacttgccgg	21	01:20:00	MLOC_76757.1	2153	1540:1559	c:1550(10.67|4|42)*	-	10	-27.70
169_2	cagccaaggatgacttgccgg	21	01:20:00	MLOC_76757.2	1684	1267:1286	c:1277(11.06|3|42)*	-	10	-27.70
169_2	cagccaaggatgacttgccgg	21	01:20:00	MLOC_76757.3	2162	1549:1568	c:1559(10.67|4|42)*	-	10	-27.70
169_2	cagccaaggatgacttgccgg	21	01:20:00	MLOC_76757.4	2256	1643:1662	c:1653(10.67|4|42)*	-	10	-27.70
169_2	cagccaaggatgacttgccgg	21	01:20:00	MLOC_76757.5	1827	1376:1395	c:1386(10.56|4|42)*	-	10	-27.70
169_2	cagccaaggatgacttgccgg	21	01:20:00	MLOC_76757.6	1389	979:998	c:989(11.11|3|42)*	-	10	-27.70
169_2	cagccaaggatgacttgccgg	21	01:20:00	MLOC_77698.1	853	753:773	c:763(20.72|1|49)*	-	16.5	-17.90
169_2	cagccaaggatgacttgccgg	21	01:20:00	MLOC_77698.2	1434	1342:1362	c:1352(21.56|1|49)*	-	16.5	-17.90
169_2	cagccaaggatgacttgccgg	21	02:19:00	MLOC_79983.1	1617	1250:1266	c:1258(6.56|5|25)*	-	16	-18.30
169_2	cagccaaggatgacttgccgg	21	02:19:00	MLOC_79983.2	1833	1351:1367	c:1359(6.36|5|25)*	-	16	-18.30
169_2	cagccaaggatgacttgccgg	21	02:19:00	MLOC_79983.3	1409	1251:1267	c:1259(7.82|3|25)*	-	16	-18.30
169_2	cagccaaggatgacttgccgg	21	02:19:00	MLOC_79983.4	1538	1294:1310	c:1302(6.50|5|25)*	-	16	-18.30
169_2	cagccaaggatgacttgccgg	21	02:19:00	MLOC_79983.5	1536	1319:1335	c:1327(6.50|5|25)*	-	16	-18.30
169_2	cagccaaggatgacttgccgg	21	01:20:00	MLOC_80829.1	2412	520:538	c:528(4.63|3|11)*	-	15.5	-19.50
169_2	cagccaaggatgacttgccgg	21	01:20:00	MLOC_8169.2	624	252:272	c:262(6.51|6|38)*	-	9.5	-22.90
169_2	cagccaaggatgacttgccgg	21	02:21:00	MLOC_8529.1	1439	1056:1076	-	c:1069(4.83|10|15)+	16	-24.00
169_3	cagccaaggatgacttgccga	21	01:21:00	MLOC_10280.3	1240	1114:1135	c:1125(3.91|7|15)*	-	16	-15.60
169_3	cagccaaggatgacttgccga	21	01:21:00	MLOC_10305.1	2141	2015:2034	c:2026(3.22|8|7)*	-	18	-19.00
169_3	cagccaaggatgacttgccga	21	01:21:00	MLOC_10305.2	1989	1883:1902	c:1894(3.29|8|7)*	-	18	-19.00
169_3	cagccaaggatgacttgccga	21	01:21:00	MLOC_10305.4	1170	1065:1084	c:1076(3.17|8|7)*	-	18	-19.00
169_3	cagccaaggatgacttgccga	21	01:21:00	MLOC_10671.1	2745	2141:2162	c:2153(3.82|10|10)*	-	17	-16.60
169_3	cagccaaggatgacttgccga	21	01:21:00	MLOC_10671.2	2506	2206:2227	c:2218(3.85|10|10)*	-	17	-16.60
169_3	cagccaaggatgacttgccga	21	01:21:00	MLOC_10671.3	2161	1862:1883	c:1874(3.85|10|10)*	-	17	-16.60
169_3	cagccaaggatgacttgccga	21	01:21:00	MLOC_12684.1	720	542:562	-	c:553(3.93|2|6)+	15	-16.90
169_3	cagccaaggatgacttgccga	21	01:20:00	MLOC_24655.1	1105	730:749	c:740(32.23|1|175)*	-	10	-27.50
169_3	cagccaaggatgacttgccga	21	01:20:00	MLOC_36554.1	1175	948:966	c:957(18.30|2|59)*	-	6	-30.70
169_3	cagccaaggatgacttgccga	21	02:21:00	MLOC_36826.3	1574	1387:1407	c:1399(5.43|4|14)*	c:1400(3.49|7|9)+	13.5	-18.70
169_3	cagccaaggatgacttgccga	21	02:21:00	MLOC_38532.1	1007	730:748	c:740(4.74|4|17)*	-	15	-18.60
169_3	cagccaaggatgacttgccga	21	02:21:00	MLOC_38532.2	904	627:645	c:637(4.72|4|17)*	-	15	-18.60
169_3	cagccaaggatgacttgccga	21	02:21:00	MLOC_39183.1	1898	1622:1642	c:1634(15.29|1|34)*	c:1635(3.60|7|8)+	15	-24.10
169_3	cagccaaggatgacttgccga	21	01:21:00	MLOC_50968.4	1700	1560:1583	c:1573(3.19|5|5)*	-	17.5	-12.50
169_3	cagccaaggatgacttgccga	21	01:20:00	MLOC_51134.1	1750	1329:1347	c:1337(7.27|1|10)*	-	15	-26.80
169_3	cagccaaggatgacttgccga	21	01:20:00	MLOC_52327.1	1307	1016:1035	c:1025(6.27|6|18)*	-	15.5	-20.50
169_3	cagccaaggatgacttgccga	21	01:21:00	MLOC_52875.1	1264	1190:1213	c:1203(3.43|2|5)*	-	14.5	-18.40
169_3	cagccaaggatgacttgccga	21	01:19:00	MLOC_53297.1	3232	3015:3033	c:3024(4.99|5|11)*	-	16	-12.90
169_3	cagccaaggatgacttgccga	21	01:17:00	MLOC_5444.3	5086	5015:5032	c:5023(5.18|9|17)*	-	16.5	-13.00
169_3	cagccaaggatgacttgccga	21	01:20:00	MLOC_54589.1	1564	1464:1485	c:1475(11.89|6|40)*	-	18	-13.40
169_3	cagccaaggatgacttgccga	21	02:21:00	MLOC_56660.1	942	720:742	c:734(5.64|10|46)*	c:735(20.24|1|165)+	18	-17.50
169_3	cagccaaggatgacttgccga	21	02:21:00	MLOC_56660.2	1628	956:978	-	c:971(16.22|2|165)+	18	-17.50
169_3	cagccaaggatgacttgccga	21	01:21:00	MLOC_58441.2	1286	485:505	c:495(3.05|10|6)*	-	18	-15.90
169_3	cagccaaggatgacttgccga	21	01:21:00	MLOC_58441.3	1327	387:407	c:397(3.14|9|6)*	-	18	-15.90
169_3	cagccaaggatgacttgccga	21	01:20:00	MLOC_59555.1	1058	1007:1027	c:1017(3.58|3|3)*	c:1018(4.78|2|4)+	17.5	-19.00
169_3	cagccaaggatgacttgccga	21	01:21:00	MLOC_62730.1	1299	995:1015	c:1006(42.37|1|249)*	-	5	-30.90
169_3	cagccaaggatgacttgccga	21	01:21:00	MLOC_62730.2	1311	1003:1023	c:1014(43.00|1|249)*	-	5	-30.90
169_3	cagccaaggatgacttgccga	21	01:21:00	MLOC_62730.3	1580	1315:1335	c:1326(64.64|1|249)*	-	5	-30.90
169_3	cagccaaggatgacttgccga	21	02:21:00	MLOC_67411.1	1874	1821:1839	c:1831(28.06|1|79)*	c:1832(8.53|9|24)+	16	-20.40
169_3	cagccaaggatgacttgccga	21	01:20:00	MLOC_67781.1	4549	1120:1138	c:1129(10.95|4|76)*	-	6	-30.70
169_3	cagccaaggatgacttgccga	21	01:20:00	MLOC_67781.2	1316	999:1017	c:1008(13.75|3|76)*	-	6	-30.70
169_3	cagccaaggatgacttgccga	21	01:21:00	MLOC_67781.3	1764	1446:1465	c:1456(13.78|3|76)*	-	5	-30.70
169_3	cagccaaggatgacttgccga	21	01:20:00	MLOC_67781.4	1480	1213:1231	c:1222(16.76|2|76)*	-	6	-30.70
169_3	cagccaaggatgacttgccga	21	01:21:00	MLOC_67781.5	1174	983:1002	c:993(25.83|2|76)*	-	5	-30.70
169_3	cagccaaggatgacttgccga	21	02:21:00	MLOC_69539.1	755	690:707	c:699(5.35|7|34)*	-	17.5	-17.70
169_3	cagccaaggatgacttgccga	21	02:21:00	MLOC_70471.1	1854	1571:1589	c:1581(4.45|6|16)*	c:1582(4.73|5|17)+	18	-19.40
169_3	cagccaaggatgacttgccga	21	02:21:00	MLOC_70471.2	1558	1154:1172	c:1164(4.19|9|16)*	c:1165(4.45|8|17)+	18	-19.40
169_3	cagccaaggatgacttgccga	21	02:21:00	MLOC_7523.1	1025	654:675	c:667(3.07|2|4)*	-	17	-20.40
169_3	cagccaaggatgacttgccga	21	01:20:00	MLOC_76757.1	2153	1540:1559	c:1550(10.67|4|42)*	-	10	-27.70
169_3	cagccaaggatgacttgccga	21	01:20:00	MLOC_76757.2	1684	1267:1286	c:1277(11.06|3|42)*	-	10	-27.70
169_3	cagccaaggatgacttgccga	21	01:20:00	MLOC_76757.3	2162	1549:1568	c:1559(10.67|4|42)*	-	10	-27.70
169_3	cagccaaggatgacttgccga	21	01:20:00	MLOC_76757.4	2256	1643:1662	c:1653(10.67|4|42)*	-	10	-27.70
169_3	cagccaaggatgacttgccga	21	01:20:00	MLOC_76757.5	1827	1376:1395	c:1386(10.56|4|42)*	-	10	-27.70
169_3	cagccaaggatgacttgccga	21	01:20:00	MLOC_76757.6	1389	979:998	c:989(11.11|3|42)*	-	10	-27.70
169_3	cagccaaggatgacttgccga	21	01:20:00	MLOC_77698.1	853	753:773	c:763(20.72|1|49)*	-	16.5	-17.90
169_3	cagccaaggatgacttgccga	21	01:20:00	MLOC_77698.2	1434	1342:1362	c:1352(21.56|1|49)*	-	16.5	-17.90
169_3	cagccaaggatgacttgccga	21	02:19:00	MLOC_79983.1	1617	1250:1266	c:1258(6.56|5|25)*	-	16	-18.30
169_3	cagccaaggatgacttgccga	21	02:19:00	MLOC_79983.2	1833	1351:1367	c:1359(6.36|5|25)*	-	16	-18.30
169_3	cagccaaggatgacttgccga	21	02:19:00	MLOC_79983.3	1409	1251:1267	c:1259(7.82|3|25)*	-	16	-18.30
169_3	cagccaaggatgacttgccga	21	02:19:00	MLOC_79983.4	1538	1294:1310	c:1302(6.50|5|25)*	-	16	-18.30
169_3	cagccaaggatgacttgccga	21	02:19:00	MLOC_79983.5	1536	1319:1335	c:1327(6.50|5|25)*	-	16	-18.30
169_3	cagccaaggatgacttgccga	21	01:20:00	MLOC_80829.1	2412	520:538	c:528(4.63|3|11)*	-	15.5	-19.50
169_3	cagccaaggatgacttgccga	21	01:20:00	MLOC_8169.2	624	252:272	c:262(6.51|6|38)*	-	9.5	-22.90
169_3	cagccaaggatgacttgccga	21	02:21:00	MLOC_8529.1	1439	1057:1076	-	c:1069(4.83|10|15)+	17.5	-22.00
169_4	tagccaaggatgacttgcctg	21	02:21:00	MLOC_12535.1	3691	1815:1834	-	c:1827(3.52|10|9)+	18	-21.80
169_4	tagccaaggatgacttgcctg	21	02:21:00	MLOC_12535.2	2747	1600:1619	-	c:1612(3.98|8|9)+	18	-21.80
169_4	tagccaaggatgacttgcctg	21	02:21:00	MLOC_12535.3	2784	1667:1686	-	c:1679(3.79|9|9)+	18	-21.80
169_4	tagccaaggatgacttgcctg	21	02:21:00	MLOC_12535.4	2370	1799:1818	-	c:1811(3.80|8|9)+	18	-21.80
169_4	tagccaaggatgacttgcctg	21	02:21:00	MLOC_12535.5	2190	1591:1610	-	c:1603(3.99|8|9)+	18	-21.80
169_4	tagccaaggatgacttgcctg	21	02:21:00	MLOC_12535.6	1811	1600:1619	-	c:1612(3.91|7|9)+	18	-21.80
169_4	tagccaaggatgacttgcctg	21	02:20:00	MLOC_16185.1	3086	2559:2576	-	c:2569(6.24|8|18)+	17.5	-17.30
169_4	tagccaaggatgacttgcctg	21	01:21:00	MLOC_24655.1	1105	728:749	c:740(32.23|1|175)*	-	7	-30.40
169_4	tagccaaggatgacttgcctg	21	02:21:00	MLOC_27473.1	716	295:315	c:307(3.84|1|5)*	-	17.5	-18.20
169_4	tagccaaggatgacttgcctg	21	01:21:00	MLOC_36554.1	1175	945:966	c:957(18.30|2|59)*	-	3	-33.20
169_4	tagccaaggatgacttgcctg	21	02:18:00	MLOC_36826.3	1574	1391:1407	c:1399(5.43|4|14)*	c:1400(3.49|7|9)+	16.5	-18.70
169_4	tagccaaggatgacttgcctg	21	02:20:00	MLOC_38532.1	1007	731:748	c:740(4.74|4|17)*	-	16	-17.90
169_4	tagccaaggatgacttgcctg	21	02:20:00	MLOC_38532.2	904	628:645	c:637(4.72|4|17)*	-	16	-17.90
169_4	tagccaaggatgacttgcctg	21	02:20:00	MLOC_39183.1	1898	1623:1642	c:1634(15.29|1|34)*	c:1635(3.60|7|8)+	16.5	-21.80
169_4	tagccaaggatgacttgcctg	21	01:21:00	MLOC_4339.1	1167	1105:1127	-	c:1118(11.26|6|51)+	17	-16.20
169_4	tagccaaggatgacttgcctg	21	01:21:00	MLOC_44233.2	2547	2348:2369	c:2359(12.58|5|83)*	-	17	-19.90
169_4	tagccaaggatgacttgcctg	21	01:21:00	MLOC_44233.3	2364	2202:2223	c:2213(12.54|5|83)*	-	17	-19.90
169_4	tagccaaggatgacttgcctg	21	01:21:00	MLOC_44233.4	2349	2183:2204	c:2194(12.48|5|83)*	-	17	-19.90
169_4	tagccaaggatgacttgcctg	21	01:21:00	MLOC_44233.6	1981	1782:1803	c:1793(12.46|5|83)*	-	17	-19.90
169_4	tagccaaggatgacttgcctg	21	02:21:00	MLOC_4946.3	2472	2237:2256	c:2248(5.08|9|12)*	-	17.5	-19.80
169_4	tagccaaggatgacttgcctg	21	02:21:00	MLOC_4946.4	2474	2239:2258	c:2250(5.10|9|12)*	-	17.5	-19.80
169_4	tagccaaggatgacttgcctg	21	02:21:00	MLOC_4946.7	1746	1533:1552	c:1544(5.17|9|12)*	-	17.5	-19.80
169_4	tagccaaggatgacttgcctg	21	01:21:00	MLOC_51134.1	1750	1327:1347	c:1337(7.27|1|10)*	-	14	-26.40
169_4	tagccaaggatgacttgcctg	21	01:21:00	MLOC_52327.1	1307	1014:1035	c:1025(6.27|6|18)*	-	13.5	-21.10
169_4	tagccaaggatgacttgcctg	21	01:19:00	MLOC_53297.1	3232	3015:3034	c:3024(4.99|5|11)*	-	14.5	-13.90
169_4	tagccaaggatgacttgcctg	21	01:17:00	MLOC_5444.3	5086	5015:5032	c:5023(5.18|9|17)*	-	16.5	-12.90
169_4	tagccaaggatgacttgcctg	21	01:18:00	MLOC_58116.9	2576	2524:2544	-	c:2535(3.02|5|3)+	18	-19.20
169_4	tagccaaggatgacttgcctg	21	01:21:00	MLOC_59190.3	1008	941:962	-	c:954(3.05|3|4)+	18	-17.60
169_4	tagccaaggatgacttgcctg	21	01:21:00	MLOC_59555.1	1058	1004:1027	c:1017(3.58|3|3)*	c:1018(4.78|2|4)+	17	-18.60
169_4	tagccaaggatgacttgcctg	21	01:20:00	MLOC_62730.1	1299	996:1015	c:1006(42.37|1|249)*	-	6	-30.10
169_4	tagccaaggatgacttgcctg	21	01:20:00	MLOC_62730.2	1311	1004:1023	c:1014(43.00|1|249)*	-	6	-30.10
169_4	tagccaaggatgacttgcctg	21	01:20:00	MLOC_62730.3	1580	1317:1335	c:1326(64.64|1|249)*	-	6	-30.10
169_4	tagccaaggatgacttgcctg	21	02:20:00	MLOC_67411.1	1874	1822:1839	c:1831(28.06|1|79)*	c:1832(8.53|9|24)+	17	-19.70
169_4	tagccaaggatgacttgcctg	21	01:20:00	MLOC_67781.1	4549	1119:1138	c:1129(10.95|4|76)*	-	6	-30.10
169_4	tagccaaggatgacttgcctg	21	01:20:00	MLOC_67781.2	1316	999:1017	c:1008(13.75|3|76)*	-	6	-30.10
169_4	tagccaaggatgacttgcctg	21	01:20:00	MLOC_67781.3	1764	1446:1465	c:1456(13.78|3|76)*	-	6	-30.10
169_4	tagccaaggatgacttgcctg	21	01:20:00	MLOC_67781.4	1480	1213:1231	c:1222(16.76|2|76)*	-	6	-30.10
169_4	tagccaaggatgacttgcctg	21	01:20:00	MLOC_67781.5	1174	983:1002	c:993(25.83|2|76)*	-	6	-30.10
169_4	tagccaaggatgacttgcctg	21	01:21:00	MLOC_76757.1	2153	1539:1559	c:1550(10.67|4|42)*	-	9	-28.40
169_4	tagccaaggatgacttgcctg	21	01:21:00	MLOC_76757.2	1684	1266:1286	c:1277(11.06|3|42)*	-	9	-28.40
169_4	tagccaaggatgacttgcctg	21	01:21:00	MLOC_76757.3	2162	1548:1568	c:1559(10.67|4|42)*	-	9	-28.40
169_4	tagccaaggatgacttgcctg	21	01:21:00	MLOC_76757.4	2256	1642:1662	c:1653(10.67|4|42)*	-	9	-28.40
169_4	tagccaaggatgacttgcctg	21	01:21:00	MLOC_76757.5	1827	1375:1395	c:1386(10.56|4|42)*	-	9	-28.40
169_4	tagccaaggatgacttgcctg	21	01:21:00	MLOC_76757.6	1389	978:998	c:989(11.11|3|42)*	-	9	-28.40
169_4	tagccaaggatgacttgcctg	21	02:21:00	MLOC_77536.1	800	681:700	c:692(20.87|1|392)*	c:693(7.83|4|147)+	17.5	-19.40
169_4	tagccaaggatgacttgcctg	21	01:21:00	MLOC_77698.1	853	751:773	c:763(20.72|1|49)*	-	14.5	-17.80
169_4	tagccaaggatgacttgcctg	21	01:21:00	MLOC_77698.2	1434	1340:1362	c:1352(21.56|1|49)*	-	14.5	-17.80
169_4	tagccaaggatgacttgcctg	21	02:19:00	MLOC_79983.1	1617	1250:1266	c:1258(6.56|5|25)*	-	16	-18.30
169_4	tagccaaggatgacttgcctg	21	02:19:00	MLOC_79983.2	1833	1351:1367	c:1359(6.36|5|25)*	-	16	-18.30
169_4	tagccaaggatgacttgcctg	21	02:19:00	MLOC_79983.3	1409	1251:1267	c:1259(7.82|3|25)*	-	16	-18.30
169_4	tagccaaggatgacttgcctg	21	02:19:00	MLOC_79983.4	1538	1294:1310	c:1302(6.50|5|25)*	-	16	-18.30
169_4	tagccaaggatgacttgcctg	21	02:19:00	MLOC_79983.5	1536	1319:1335	c:1327(6.50|5|25)*	-	16	-18.30
169_4	tagccaaggatgacttgcctg	21	01:21:00	MLOC_80829.1	2412	519:538	c:528(4.63|3|11)*	-	14.5	-19.20
169_4	tagccaaggatgacttgcctg	21	01:21:00	MLOC_8169.2	624	251:272	c:262(6.51|6|38)*	-	8.5	-22.30
169_7	tagccaaggatgacttgccta	21	02:21:00	MLOC_12535.1	3691	1815:1834	-	c:1827(3.52|10|9)+	18	-21.70
169_7	tagccaaggatgacttgccta	21	02:21:00	MLOC_12535.2	2747	1600:1619	-	c:1612(3.98|8|9)+	18	-21.70
169_7	tagccaaggatgacttgccta	21	02:21:00	MLOC_12535.3	2784	1667:1686	-	c:1679(3.79|9|9)+	18	-21.70
169_7	tagccaaggatgacttgccta	21	02:21:00	MLOC_12535.4	2370	1799:1818	-	c:1811(3.80|8|9)+	18	-21.70
169_7	tagccaaggatgacttgccta	21	02:21:00	MLOC_12535.5	2190	1591:1610	-	c:1603(3.99|8|9)+	18	-21.70
169_7	tagccaaggatgacttgccta	21	02:21:00	MLOC_12535.6	1811	1600:1619	-	c:1612(3.91|7|9)+	18	-21.70
169_7	tagccaaggatgacttgccta	21	02:20:00	MLOC_16185.1	3086	2559:2576	-	c:2569(6.24|8|18)+	17.5	-17.30
169_7	tagccaaggatgacttgccta	21	02:21:00	MLOC_23856.1	1071	827:849	-	c:842(3.18|4|5)+	17.5	-23.30
169_7	tagccaaggatgacttgccta	21	01:21:00	MLOC_24655.1	1105	729:749	c:740(32.23|1|175)*	-	8.5	-28.40
169_7	tagccaaggatgacttgccta	21	02:21:00	MLOC_27473.1	716	295:315	c:307(3.84|1|5)*	-	17.5	-18.10
169_7	tagccaaggatgacttgccta	21	01:21:00	MLOC_36554.1	1175	946:966	c:957(18.30|2|59)*	-	4.5	-31.30
169_7	tagccaaggatgacttgccta	21	02:18:00	MLOC_36826.3	1574	1391:1407	c:1399(5.43|4|14)*	c:1400(3.49|7|9)+	16.5	-18.70
169_7	tagccaaggatgacttgccta	21	02:20:00	MLOC_38532.1	1007	731:748	c:740(4.74|4|17)*	-	16	-17.90
169_7	tagccaaggatgacttgccta	21	02:20:00	MLOC_38532.2	904	628:645	c:637(4.72|4|17)*	-	16	-17.90
169_7	tagccaaggatgacttgccta	21	02:20:00	MLOC_39183.1	1898	1623:1642	c:1634(15.29|1|34)*	c:1635(3.60|7|8)+	16.5	-21.80
169_7	tagccaaggatgacttgccta	21	01:21:00	MLOC_4339.1	1167	1105:1127	-	c:1118(11.26|6|51)+	16.5	-16.50
169_7	tagccaaggatgacttgccta	21	01:21:00	MLOC_51134.1	1750	1327:1347	c:1337(7.27|1|10)*	-	14	-26.30
169_7	tagccaaggatgacttgccta	21	01:21:00	MLOC_52327.1	1307	1015:1035	c:1025(6.27|6|18)*	-	15	-19.80
169_7	tagccaaggatgacttgccta	21	01:19:00	MLOC_53297.1	3232	3015:3034	c:3024(4.99|5|11)*	-	14.5	-13.90
169_7	tagccaaggatgacttgccta	21	01:17:00	MLOC_5444.3	5086	5015:5032	c:5023(5.18|9|17)*	-	16.5	-12.90
169_7	tagccaaggatgacttgccta	21	01:18:00	MLOC_58116.9	2576	2524:2544	-	c:2535(3.02|5|3)+	18	-19.20
169_7	tagccaaggatgacttgccta	21	01:21:00	MLOC_59190.3	1008	941:962	-	c:954(3.05|3|4)+	18	-17.50
169_7	tagccaaggatgacttgccta	21	01:21:00	MLOC_59555.1	1058	1006:1027	c:1017(3.58|3|3)*	c:1018(4.78|2|4)+	17	-18.40
169_7	tagccaaggatgacttgccta	21	01:20:00	MLOC_62730.1	1299	997:1015	c:1006(42.37|1|249)*	-	6	-30.10
169_7	tagccaaggatgacttgccta	21	01:20:00	MLOC_62730.2	1311	1005:1023	c:1014(43.00|1|249)*	-	6	-30.10
169_7	tagccaaggatgacttgccta	21	01:20:00	MLOC_62730.3	1580	1316:1335	c:1326(64.64|1|249)*	-	6	-30.10
169_7	tagccaaggatgacttgccta	21	02:20:00	MLOC_67411.1	1874	1822:1839	c:1831(28.06|1|79)*	c:1832(8.53|9|24)+	17	-19.70
169_7	tagccaaggatgacttgccta	21	01:20:00	MLOC_67781.1	4549	1120:1138	c:1129(10.95|4|76)*	-	6	-30.10
169_7	tagccaaggatgacttgccta	21	01:20:00	MLOC_67781.2	1316	999:1017	c:1008(13.75|3|76)*	-	6	-30.10
169_7	tagccaaggatgacttgccta	21	01:20:00	MLOC_67781.3	1764	1446:1465	c:1456(13.78|3|76)*	-	6	-30.10
169_7	tagccaaggatgacttgccta	21	01:20:00	MLOC_67781.4	1480	1213:1231	c:1222(16.76|2|76)*	-	6	-30.10
169_7	tagccaaggatgacttgccta	21	01:20:00	MLOC_67781.5	1174	984:1002	c:993(25.83|2|76)*	-	6	-30.10
169_7	tagccaaggatgacttgccta	21	01:21:00	MLOC_76757.1	2153	1538:1559	c:1550(10.67|4|42)*	-	7.5	-28.80
169_7	tagccaaggatgacttgccta	21	01:21:00	MLOC_76757.2	1684	1265:1286	c:1277(11.06|3|42)*	-	7.5	-28.80
169_7	tagccaaggatgacttgccta	21	01:21:00	MLOC_76757.3	2162	1547:1568	c:1559(10.67|4|42)*	-	7.5	-28.80
169_7	tagccaaggatgacttgccta	21	01:21:00	MLOC_76757.4	2256	1641:1662	c:1653(10.67|4|42)*	-	7.5	-28.80
169_7	tagccaaggatgacttgccta	21	01:21:00	MLOC_76757.5	1827	1374:1395	c:1386(10.56|4|42)*	-	7.5	-28.80
169_7	tagccaaggatgacttgccta	21	01:21:00	MLOC_76757.6	1389	977:998	c:989(11.11|3|42)*	-	7.5	-28.80
169_7	tagccaaggatgacttgccta	21	02:21:00	MLOC_77536.1	800	681:700	c:692(20.87|1|392)*	c:693(7.83|4|147)+	17.5	-19.30
169_7	tagccaaggatgacttgccta	21	01:21:00	MLOC_77698.1	853	751:773	c:763(20.72|1|49)*	-	14	-18.10
169_7	tagccaaggatgacttgccta	21	01:21:00	MLOC_77698.2	1434	1340:1362	c:1352(21.56|1|49)*	-	14	-18.10
169_7	tagccaaggatgacttgccta	21	02:19:00	MLOC_79983.1	1617	1250:1266	c:1258(6.56|5|25)*	-	16	-18.30
169_7	tagccaaggatgacttgccta	21	02:19:00	MLOC_79983.2	1833	1351:1367	c:1359(6.36|5|25)*	-	16	-18.30
169_7	tagccaaggatgacttgccta	21	02:19:00	MLOC_79983.3	1409	1251:1267	c:1259(7.82|3|25)*	-	16	-18.30
169_7	tagccaaggatgacttgccta	21	02:19:00	MLOC_79983.4	1538	1294:1310	c:1302(6.50|5|25)*	-	16	-18.30
169_7	tagccaaggatgacttgccta	21	02:19:00	MLOC_79983.5	1536	1319:1335	c:1327(6.50|5|25)*	-	16	-18.30
169_7	tagccaaggatgacttgccta	21	01:21:00	MLOC_80829.1	2412	519:538	c:528(4.63|3|11)*	-	14.5	-19.10
169_7	tagccaaggatgacttgccta	21	01:21:00	MLOC_8169.2	624	251:272	c:262(6.51|6|38)*	-	8.5	-22.20
169_8	tagccaaggatgacttgccga	21	01:21:00	MLOC_10280.3	1240	1114:1135	c:1125(3.91|7|15)*	-	16.5	-14.10
169_8	tagccaaggatgacttgccga	21	01:21:00	MLOC_10305.1	2141	2015:2035	c:2026(3.22|8|7)*	-	16.5	-20.10
169_8	tagccaaggatgacttgccga	21	01:21:00	MLOC_10305.2	1989	1883:1903	c:1894(3.29|8|7)*	-	16.5	-20.10
169_8	tagccaaggatgacttgccga	21	01:21:00	MLOC_10305.4	1170	1065:1085	c:1076(3.17|8|7)*	-	16.5	-20.10
169_8	tagccaaggatgacttgccga	21	01:21:00	MLOC_10671.1	2745	2141:2163	c:2153(3.82|10|10)*	-	15.5	-17.60
169_8	tagccaaggatgacttgccga	21	01:21:00	MLOC_10671.2	2506	2206:2228	c:2218(3.85|10|10)*	-	15.5	-17.60
169_8	tagccaaggatgacttgccga	21	01:21:00	MLOC_10671.3	2161	1862:1884	c:1874(3.85|10|10)*	-	15.5	-17.60
169_8	tagccaaggatgacttgccga	21	01:20:00	MLOC_24655.1	1105	730:749	c:740(32.23|1|175)*	-	10	-27.40
169_8	tagccaaggatgacttgccga	21	01:20:00	MLOC_36554.1	1175	948:966	c:957(18.30|2|59)*	-	6	-30.60
169_8	tagccaaggatgacttgccga	21	02:18:00	MLOC_36826.3	1574	1391:1407	c:1399(5.43|4|14)*	c:1400(3.49|7|9)+	16.5	-18.70
169_8	tagccaaggatgacttgccga	21	02:21:00	MLOC_38532.1	1007	730:748	c:740(4.74|4|17)*	-	15	-18.60
169_8	tagccaaggatgacttgccga	21	02:21:00	MLOC_38532.2	904	627:645	c:637(4.72|4|17)*	-	15	-18.60
169_8	tagccaaggatgacttgccga	21	02:21:00	MLOC_39183.1	1898	1622:1642	c:1634(15.29|1|34)*	c:1635(3.60|7|8)+	15	-24.10
169_8	tagccaaggatgacttgccga	21	01:20:00	MLOC_51134.1	1750	1328:1347	c:1337(7.27|1|10)*	-	15.5	-25.00
169_8	tagccaaggatgacttgccga	21	01:20:00	MLOC_52327.1	1307	1016:1035	c:1025(6.27|6|18)*	-	16	-19.00
169_8	tagccaaggatgacttgccga	21	01:19:00	MLOC_53297.1	3232	3015:3034	c:3024(4.99|5|11)*	-	14.5	-13.90
169_8	tagccaaggatgacttgccga	21	01:17:00	MLOC_5444.3	5086	5015:5032	c:5023(5.18|9|17)*	-	16.5	-12.90
169_8	tagccaaggatgacttgccga	21	02:21:00	MLOC_56660.1	942	720:742	c:734(5.64|10|46)*	c:735(20.24|1|165)+	18	-17.50
169_8	tagccaaggatgacttgccga	21	02:21:00	MLOC_56660.2	1628	956:978	-	c:971(16.22|2|165)+	18	-17.50
169_8	tagccaaggatgacttgccga	21	01:20:00	MLOC_59555.1	1058	1007:1027	c:1017(3.58|3|3)*	c:1018(4.78|2|4)+	18	-17.40
169_8	tagccaaggatgacttgccga	21	01:21:00	MLOC_62730.1	1299	995:1015	c:1006(42.37|1|249)*	-	5	-30.80
169_8	tagccaaggatgacttgccga	21	01:21:00	MLOC_62730.2	1311	1003:1023	c:1014(43.00|1|249)*	-	5	-30.80
169_8	tagccaaggatgacttgccga	21	01:21:00	MLOC_62730.3	1580	1315:1335	c:1326(64.64|1|249)*	-	5	-30.80
169_8	tagccaaggatgacttgccga	21	02:21:00	MLOC_67411.1	1874	1821:1839	c:1831(28.06|1|79)*	c:1832(8.53|9|24)+	16	-20.40
169_8	tagccaaggatgacttgccga	21	01:20:00	MLOC_67781.1	4549	1120:1138	c:1129(10.95|4|76)*	-	6	-30.60
169_8	tagccaaggatgacttgccga	21	01:21:00	MLOC_67781.2	1316	997:1017	c:1008(13.75|3|76)*	-	5	-30.60
169_8	tagccaaggatgacttgccga	21	01:20:00	MLOC_67781.3	1764	1447:1465	c:1456(13.78|3|76)*	-	6	-30.60
169_8	tagccaaggatgacttgccga	21	01:20:00	MLOC_67781.4	1480	1213:1231	c:1222(16.76|2|76)*	-	6	-30.60
169_8	tagccaaggatgacttgccga	21	01:21:00	MLOC_67781.5	1174	983:1002	c:993(25.83|2|76)*	-	5	-30.60
169_8	tagccaaggatgacttgccga	21	02:21:00	MLOC_69539.1	755	690:707	c:699(5.35|7|34)*	-	17.5	-17.70
169_8	tagccaaggatgacttgccga	21	02:21:00	MLOC_70471.1	1854	1571:1589	c:1581(4.45|6|16)*	c:1582(4.73|5|17)+	18	-19.40
169_8	tagccaaggatgacttgccga	21	02:21:00	MLOC_70471.2	1558	1154:1172	c:1164(4.19|9|16)*	c:1165(4.45|8|17)+	18	-19.40
169_8	tagccaaggatgacttgccga	21	02:21:00	MLOC_7523.1	1025	654:675	c:667(3.07|2|4)*	-	17	-20.40
169_8	tagccaaggatgacttgccga	21	01:20:00	MLOC_76757.1	2153	1540:1559	c:1550(10.67|4|42)*	-	10	-27.60
169_8	tagccaaggatgacttgccga	21	01:20:00	MLOC_76757.2	1684	1267:1286	c:1277(11.06|3|42)*	-	10	-27.60
169_8	tagccaaggatgacttgccga	21	01:20:00	MLOC_76757.3	2162	1549:1568	c:1559(10.67|4|42)*	-	10	-27.60
169_8	tagccaaggatgacttgccga	21	01:20:00	MLOC_76757.4	2256	1643:1662	c:1653(10.67|4|42)*	-	10	-27.60
169_8	tagccaaggatgacttgccga	21	01:20:00	MLOC_76757.5	1827	1376:1395	c:1386(10.56|4|42)*	-	10	-27.60
169_8	tagccaaggatgacttgccga	21	01:20:00	MLOC_76757.6	1389	979:998	c:989(11.11|3|42)*	-	10	-27.60
169_8	tagccaaggatgacttgccga	21	01:20:00	MLOC_77698.1	853	753:773	c:763(20.72|1|49)*	-	17	-16.40
169_8	tagccaaggatgacttgccga	21	01:20:00	MLOC_77698.2	1434	1342:1362	c:1352(21.56|1|49)*	-	17	-16.40
169_8	tagccaaggatgacttgccga	21	02:19:00	MLOC_79983.1	1617	1250:1266	c:1258(6.56|5|25)*	-	16	-18.30
169_8	tagccaaggatgacttgccga	21	02:19:00	MLOC_79983.2	1833	1351:1367	c:1359(6.36|5|25)*	-	16	-18.30
169_8	tagccaaggatgacttgccga	21	02:19:00	MLOC_79983.3	1409	1251:1267	c:1259(7.82|3|25)*	-	16	-18.30
169_8	tagccaaggatgacttgccga	21	02:19:00	MLOC_79983.4	1538	1294:1310	c:1302(6.50|5|25)*	-	16	-18.30
169_8	tagccaaggatgacttgccga	21	02:19:00	MLOC_79983.5	1536	1319:1335	c:1327(6.50|5|25)*	-	16	-18.30
169_8	tagccaaggatgacttgccga	21	01:20:00	MLOC_80829.1	2412	520:538	c:528(4.63|3|11)*	-	16	-17.90
169_8	tagccaaggatgacttgccga	21	01:20:00	MLOC_8169.2	624	252:272	c:262(6.51|6|38)*	-	10	-21.00
169_8	tagccaaggatgacttgccga	21	02:21:00	MLOC_8529.1	1439	1057:1076	-	c:1069(4.83|10|15)+	17.5	-22.00
171-5p	tgattgagccgtgccaatatc	21	01:21:00	MLOC_43989.1	2118	891:913	c:903(11.60|1|24)*	-	2	-37.80
171-5p	tgattgagccgtgccaatatc	21	01:21:00	MLOC_43989.2	2550	884:906	c:896(10.38|2|24)*	-	2	-37.80
171-5p	tgattgagccgtgccaatatc	21	01:21:00	MLOC_74116.1	1710	1620:1641	-	c:1633(4.21|1|5)+	17	-19.00
171_1	ttgagccgtgccaatatcacg	21	01:21:00	MLOC_12183.2	3216	3162:3182	c:3173(3.00|2|5)*	-	14.5	-25.50
171_1	ttgagccgtgccaatatcacg	21	01:18:00	MLOC_21289.1	1553	1381:1398	-	c:1390(4.72|8|14)+	15	-16.80
171_1	ttgagccgtgccaatatcacg	21	01:21:00	MLOC_43989.1	2118	886:910	c:900(6.77|4|14)*	-	9	-34.10
171_1	ttgagccgtgccaatatcacg	21	01:21:00	MLOC_43989.2	2550	879:903	c:893(6.06|5|14)*	-	9	-34.10
171_1	ttgagccgtgccaatatcacg	21	01:20:00	MLOC_44604.2	2706	2482:2501	c:2492(5.78|1|7)*	-	17.5	-18.90
171_1	ttgagccgtgccaatatcacg	21	04:19:00	MLOC_56387.1	2275	2133:2147	c:2141(3.39|6|6)*	-	16.5	-28.10
171_1	ttgagccgtgccaatatcacg	21	04:19:00	MLOC_56387.2	2171	2085:2099	c:2093(3.43|6|6)*	-	16.5	-28.10
171_1	ttgagccgtgccaatatcacg	21	01:19:00	MLOC_57384.2	1020	856:873	c:864(7.41|3|45)*	-	17.5	-20.40
171_1	ttgagccgtgccaatatcacg	21	01:21:00	MLOC_57385.1	1444	1353:1373	-	c:1364(17.43|1|35)+	18	-14.90
171_1	ttgagccgtgccaatatcacg	21	01:21:00	MLOC_57385.2	1346	1255:1275	-	c:1266(17.06|1|35)+	18	-14.90
171_1	ttgagccgtgccaatatcacg	21	02:20:00	MLOC_76403.1	1730	1616:1634	c:1626(3.41|4|5)*	c:1627(3.39|5|5)+	14.5	-20.70
171_1	ttgagccgtgccaatatcacg	21	02:20:00	MLOC_76403.2	1867	1754:1772	c:1764(3.44|4|5)*	c:1765(3.42|5|5)+	14.5	-20.70
171_1	ttgagccgtgccaatatcacg	21	02:20:00	MLOC_76403.3	1691	1587:1605	c:1597(3.60|3|5)*	c:1598(3.58|4|5)+	14.5	-20.70
171_1	ttgagccgtgccaatatcacg	21	01:21:00	MLOC_79063.1	2445	2216:2238	c:2228(5.68|6|16)*	-	16.5	-24.30
171_1	ttgagccgtgccaatatcacg	21	01:21:00	MLOC_79063.2	2482	2303:2325	c:2315(5.70|6|16)*	-	16.5	-24.30
171_2	tgagccgaaccaatatcactc	21	01:21:00	MLOC_12183.2	3216	3161:3182	-	c:3173(3.00|2|5)+	12.5	-22.80
171_2	tgagccgaaccaatatcactc	21	02:21:00	MLOC_140.4	1397	1138:1158	-	c:1151(4.51|1|6)+	14	-21.00
171_2	tgagccgaaccaatatcactc	21	02:21:00	MLOC_140.5	3029	2770:2790	-	c:2783(4.32|1|6)+	14	-21.00
171_2	tgagccgaaccaatatcactc	21	02:21:00	MLOC_140.6	1241	982:1002	-	c:995(4.49|1|6)+	14	-21.00
171_2	tgagccgaaccaatatcactc	21	01:21:00	MLOC_17713.1	1601	1434:1458	c:1449(3.28|5|9)*	-	17.5	-18.00
171_2	tgagccgaaccaatatcactc	21	01:21:00	MLOC_17713.2	1413	1309:1333	c:1324(3.50|3|9)*	-	17.5	-18.00
171_2	tgagccgaaccaatatcactc	21	01:21:00	MLOC_2862.2	2618	2554:2575	c:2565(3.42|3|6)*	c:2566(3.40|4|6)+	14.5	-16.30
171_2	tgagccgaaccaatatcactc	21	01:21:00	MLOC_2862.3	1268	1197:1218	c:1208(3.24|3|6)*	c:1209(3.23|4|6)+	14.5	-16.30
171_2	tgagccgaaccaatatcactc	21	01:19:00	MLOC_55872.6	3518	3471:3488	-	c:3480(19.18|2|24)+	18	-13.10
171_2	tgagccgaaccaatatcactc	21	01:19:00	MLOC_55872.7	3488	3441:3458	-	c:3450(19.18|2|24)+	18	-13.10
171_2	tgagccgaaccaatatcactc	21	01:19:00	MLOC_57533.8	1326	1177:1194	c:1184(4.11|10|11)*	-	15.5	-23.20
171_2	tgagccgaaccaatatcactc	21	01:19:00	MLOC_58118.1	5093	3013:3031	c:3022(7.82|8|24)*	c:3023(13.69|3|42)+	14	-23.10
171_2	tgagccgaaccaatatcactc	21	02:21:00	MLOC_65509.4	2930	2769:2787	-	c:2780(4.83|8|14)+	17.5	-13.80
171_2	tgagccgaaccaatatcactc	21	01:20:00	MLOC_74285.1	1373	1065:1085	c:1075(5.68|8|34)*	-	10	-25.70
171_2	tgagccgaaccaatatcactc	21	01:18:00	MLOC_9354.1	346	89:106	-	c:97(9.50|1|19)+	17.5	-24.00
171_3	tgattgagccgcgccaatatc	21	01:21:00	MLOC_43989.1	2118	891:913	c:903(11.60|1|24)*	-	0	-39.70
171_3	tgattgagccgcgccaatatc	21	01:21:00	MLOC_43989.2	2550	884:906	c:896(10.38|2|24)*	-	0	-39.70
171_3	tgattgagccgcgccaatatc	21	01:21:00	MLOC_57983.8	903	858:878	c:869(3.14|4|8)*	-	17.5	-13.40
172-3pstar3chr	gtggcatcatcaagattcaca	21	03:20:00	MLOC_10131.1	4341	4094:4111	c:4104(6.00|5|14)*	c:4105(3.43|9|8)+	15.5	-19.10
172-3pstar3chr	gtggcatcatcaagattcaca	21	01:21:00	MLOC_10877.1	2357	1747:1771	-	c:1763(3.70|10|9)+	17.5	-18.20
172-3pstar3chr	gtggcatcatcaagattcaca	21	01:21:00	MLOC_10877.2	1222	720:744	-	c:736(3.71|10|9)+	17.5	-18.20
172-3pstar3chr	gtggcatcatcaagattcaca	21	01:21:00	MLOC_10967.1	2723	2477:2498	c:2488(3.33|6|7)*	-	16	-16.50
172-3pstar3chr	gtggcatcatcaagattcaca	21	01:21:00	MLOC_10967.2	2797	2551:2572	c:2562(3.33|6|7)*	-	16	-16.50
172-3pstar3chr	gtggcatcatcaagattcaca	21	01:19:00	MLOC_11410.1	3767	2492:2510	c:2500(3.31|6|6)*	-	15	-19.40
172-3pstar3chr	gtggcatcatcaagattcaca	21	01:19:00	MLOC_11410.2	3854	2491:2509	c:2499(3.31|6|6)*	-	15	-19.40
172-3pstar3chr	gtggcatcatcaagattcaca	21	01:19:00	MLOC_11410.3	2449	2279:2297	c:2287(3.93|3|6)*	-	15	-19.40
172-3pstar3chr	gtggcatcatcaagattcaca	21	01:19:00	MLOC_13163.1	1252	806:825	c:815(3.82|10|31)*	-	15	-19.90
172-3pstar3chr	gtggcatcatcaagattcaca	21	02:19:00	MLOC_13273.1	1585	1103:1120	-	c:1113(3.84|3|5)+	14.5	-17.30
172-3pstar3chr	gtggcatcatcaagattcaca	21	01:20:00	MLOC_14235.1	2644	2210:2230	c:2221(5.21|5|12)*	c:2222(6.52|4|15)+	16	-12.50
172-3pstar3chr	gtggcatcatcaagattcaca	21	01:21:00	MLOC_14311.1	1985	1819:1842	c:1832(7.91|3|17)*	c:1833(13.03|1|28)+	8.5	-24.70
172-3pstar3chr	gtggcatcatcaagattcaca	21	01:21:00	MLOC_14311.2	1880	1626:1647	c:1637(4.48|9|17)*	c:1638(7.38|3|28)+	10	-24.70
172-3pstar3chr	gtggcatcatcaagattcaca	21	01:21:00	MLOC_14781.1	5074	3676:3695	c:3687(4.14|7|4)*	-	18	-14.90
172-3pstar3chr	gtggcatcatcaagattcaca	21	01:21:00	MLOC_14907.1	918	721:743	c:733(5.97|6|53)*	-	15.5	-17.10
172-3pstar3chr	gtggcatcatcaagattcaca	21	01:20:00	MLOC_15076.2	1800	1754:1776	-	c:1766(3.60|5|8)+	18	-17.40
172-3pstar3chr	gtggcatcatcaagattcaca	21	01:20:00	MLOC_18664.1	2006	1433:1450	-	c:1442(7.16|10|47)+	17.5	-12.50
172-3pstar3chr	gtggcatcatcaagattcaca	21	01:20:00	MLOC_18664.2	1456	1373:1390	-	c:1382(8.87|6|47)+	17.5	-12.50
172-3pstar3chr	gtggcatcatcaagattcaca	21	01:20:00	MLOC_18664.3	1381	1338:1355	c:1346(7.17|9|30)*	c:1347(11.23|3|47)+	17.5	-12.50
172-3pstar3chr	gtggcatcatcaagattcaca	21	01:19:00	MLOC_19217.2	1701	1385:1403	c:1394(4.30|10|13)*	-	16.5	-13.60
172-3pstar3chr	gtggcatcatcaagattcaca	21	01:21:00	MLOC_22165.1	1109	947:969	c:959(3.55|10|20)*	-	13	-22.50
172-3pstar3chr	gtggcatcatcaagattcaca	21	01:21:00	MLOC_22165.2	355	207:229	c:219(3.23|9|20)*	-	13	-22.50
172-3pstar3chr	gtggcatcatcaagattcaca	21	01:21:00	MLOC_23055.2	2004	1814:1838	c:1827(4.01|5|9)*	-	15.5	-22.90
172-3pstar3chr	gtggcatcatcaagattcaca	21	01:21:00	MLOC_23055.3	1930	1740:1764	c:1753(4.01|5|9)*	-	15.5	-22.90
172-3pstar3chr	gtggcatcatcaagattcaca	21	01:19:00	MLOC_26683.1	862	573:591	c:581(6.73|1|19)*	-	14.5	-16.50
172-3pstar3chr	gtggcatcatcaagattcaca	21	01:20:00	MLOC_30193.1	4656	2339:2357	-	c:2349(4.13|7|15)+	17.5	-14.70
172-3pstar3chr	gtggcatcatcaagattcaca	21	01:20:00	MLOC_30193.2	3140	2248:2266	-	c:2258(4.15|7|15)+	17.5	-14.70
172-3pstar3chr	gtggcatcatcaagattcaca	21	01:18:00	MLOC_33306.1	1975	1556:1573	c:1564(21.74|1|64)*	-	17	-17.00
172-3pstar3chr	gtggcatcatcaagattcaca	21	04:21:00	MLOC_35890.1	1132	996:1015	-	c:1010(4.84|3|10)+	18	-13.60
172-3pstar3chr	gtggcatcatcaagattcaca	21	02:20:00	MLOC_36794.1	3015	2824:2842	c:2834(6.54|1|7)*	-	17.5	-13.70
172-3pstar3chr	gtggcatcatcaagattcaca	21	02:20:00	MLOC_36794.2	3065	2873:2891	c:2883(6.54|1|7)*	-	17.5	-13.70
172-3pstar3chr	gtggcatcatcaagattcaca	21	02:20:00	MLOC_36794.6	2835	2642:2660	c:2652(6.54|1|7)*	-	17.5	-13.70
172-3pstar3chr	gtggcatcatcaagattcaca	21	01:20:00	MLOC_38535.2	4328	4167:4187	c:4177(21.80|2|62)*	c:4178(21.09|3|60)+	13.5	-19.70
172-3pstar3chr	gtggcatcatcaagattcaca	21	01:20:00	MLOC_38535.3	4172	4011:4031	c:4021(24.06|2|62)*	c:4022(23.29|3|60)+	13.5	-19.70
172-3pstar3chr	gtggcatcatcaagattcaca	21	01:20:00	MLOC_38535.5	4207	4042:4062	c:4052(24.06|2|62)*	c:4053(23.28|3|60)+	13.5	-19.70
172-3pstar3chr	gtggcatcatcaagattcaca	21	01:20:00	MLOC_38535.6	4334	4163:4183	c:4173(24.07|2|62)*	c:4174(23.30|3|60)+	13.5	-19.70
172-3pstar3chr	gtggcatcatcaagattcaca	21	01:20:00	MLOC_38535.7	1700	1517:1537	c:1527(21.95|2|62)*	c:1528(21.24|3|60)+	13.5	-19.70
172-3pstar3chr	gtggcatcatcaagattcaca	21	01:19:00	MLOC_44080.1	2243	2005:2021	c:2012(8.73|9|140)*	c:2013(10.35|7|166)+	18	-15.70
172-3pstar3chr	gtggcatcatcaagattcaca	21	01:21:00	MLOC_52027.1	3402	3356:3379	c:3369(3.49|5|6)*	-	17	-22.50
172-3pstar3chr	gtggcatcatcaagattcaca	21	01:19:00	MLOC_52579.1	4028	3658:3674	-	c:3666(3.90|7|8)+	15.5	-14.40
172-3pstar3chr	gtggcatcatcaagattcaca	21	01:21:00	MLOC_53969.10	1198	1061:1080	-	c:1073(3.03|1|3)+	18	-14.40
172-3pstar3chr	gtggcatcatcaagattcaca	21	01:21:00	MLOC_53969.3	3131	2944:2963	-	c:2956(3.09|1|3)+	18	-14.40
172-3pstar3chr	gtggcatcatcaagattcaca	21	04:21:00	MLOC_54863.1	1053	319:336	-	c:331(5.06|1|7)+	16	-18.50
172-3pstar3chr	gtggcatcatcaagattcaca	21	01:21:00	MLOC_55064.1	716	601:621	c:611(3.69|7|8)*	-	18	-17.80
172-3pstar3chr	gtggcatcatcaagattcaca	21	01:21:00	MLOC_55427.1	1246	1144:1166	c:1157(3.59|2|9)*	-	17.5	-18.80
172-3pstar3chr	gtggcatcatcaagattcaca	21	01:21:00	MLOC_55427.2	1333	1238:1260	c:1251(3.57|2|9)*	-	17.5	-18.80
172-3pstar3chr	gtggcatcatcaagattcaca	21	02:21:00	MLOC_56180.1	2574	2281:2301	c:2293(4.75|6|11)*	-	17.5	-15.70
172-3pstar3chr	gtggcatcatcaagattcaca	21	02:21:00	MLOC_56180.2	2279	2074:2094	c:2086(5.53|4|11)*	-	17.5	-15.70
172-3pstar3chr	gtggcatcatcaagattcaca	21	01:21:00	MLOC_5646.1	552	492:515	c:505(6.32|3|39)*	c:506(4.37|10|27)+	16	-18.10
172-3pstar3chr	gtggcatcatcaagattcaca	21	01:17:00	MLOC_56655.2	1973	1935:1952	c:1942(3.21|1|4)*	-	15.5	-14.50
172-3pstar3chr	gtggcatcatcaagattcaca	21	01:21:00	MLOC_57238.1	1222	1082:1102	-	c:1093(3.79|2|6)+	18	-13.50
172-3pstar3chr	gtggcatcatcaagattcaca	21	01:19:00	MLOC_58024.1	1676	1471:1489	-	c:1480(6.84|4|17)+	9	-28.70
172-3pstar3chr	gtggcatcatcaagattcaca	21	01:20:00	MLOC_58456.1	499	440:460	-	c:451(5.06|1|8)+	15.5	-14.10
172-3pstar3chr	gtggcatcatcaagattcaca	21	02:19:00	MLOC_62434.3	1147	1108:1124	c:1116(3.22|4|6)*	c:1117(4.28|3|8)+	16.5	-14.60
172-3pstar3chr	gtggcatcatcaagattcaca	21	01:20:00	MLOC_62912.1	1362	1280:1300	c:1290(3.21|5|7)*	-	18	-11.40
172-3pstar3chr	gtggcatcatcaagattcaca	21	02:20:00	MLOC_63089.1	3315	2029:2047	c:2039(8.33|9|20)*	-	15.5	-17.90
172-3pstar3chr	gtggcatcatcaagattcaca	21	02:20:00	MLOC_63089.4	2314	1028:1046	c:1038(4.52|9|20)*	-	15.5	-17.90
172-3pstar3chr	gtggcatcatcaagattcaca	21	01:21:00	MLOC_63347.1	1516	1246:1267	c:1257(3.33|1|4)*	c:1258(3.33|1|4)+	17.5	-13.40
172-3pstar3chr	gtggcatcatcaagattcaca	21	01:21:00	MLOC_6344.1	1389	1073:1095	-	c:1086(8.06|4|16)+	17.5	-16.80
172-3pstar3chr	gtggcatcatcaagattcaca	21	01:21:00	MLOC_6344.2	1396	1104:1126	-	c:1117(8.13|4|16)+	17.5	-16.80
172-3pstar3chr	gtggcatcatcaagattcaca	21	01:21:00	MLOC_6344.3	1069	797:819	-	c:810(7.99|4|16)+	17.5	-16.80
172-3pstar3chr	gtggcatcatcaagattcaca	21	01:21:00	MLOC_6344.4	1340	1068:1090	-	c:1081(8.09|4|16)+	17.5	-16.80
172-3pstar3chr	gtggcatcatcaagattcaca	21	01:21:00	MLOC_63530.1	1510	1007:1029	-	c:1019(4.60|1|8)+	17	-21.00
172-3pstar3chr	gtggcatcatcaagattcaca	21	01:21:00	MLOC_64057.1	1625	1251:1272	c:1263(5.68|10|23)*	-	17.5	-15.10
172-3pstar3chr	gtggcatcatcaagattcaca	21	01:18:00	MLOC_64819.4	1150	1089:1107	-	c:1098(3.61|1|3)+	14	-14.30
172-3pstar3chr	gtggcatcatcaagattcaca	21	01:18:00	MLOC_64819.5	2423	2357:2375	-	c:2366(3.32|1|3)+	14	-14.30
172-3pstar3chr	gtggcatcatcaagattcaca	21	01:20:00	MLOC_65298.1	1731	1524:1541	-	c:1533(4.72|7|26)+	13.5	-14.50
172-3pstar3chr	gtggcatcatcaagattcaca	21	01:20:00	MLOC_65298.2	2685	2620:2637	-	c:2629(8.51|3|26)+	13.5	-14.50
172-3pstar3chr	gtggcatcatcaagattcaca	21	01:20:00	MLOC_65849.3	1106	844:861	c:853(4.62|8|13)*	-	17.5	-18.30
172-3pstar3chr	gtggcatcatcaagattcaca	21	01:20:00	MLOC_65849.4	1094	844:861	c:853(4.90|7|13)*	-	17.5	-18.30
172-3pstar3chr	gtggcatcatcaagattcaca	21	01:18:00	MLOC_67302.1	1185	995:1013	-	c:1004(7.86|1|16)+	16	-14.70
172-3pstar3chr	gtggcatcatcaagattcaca	21	01:18:00	MLOC_67302.2	1434	1079:1097	-	c:1088(7.69|1|16)+	16	-14.70
172-3pstar3chr	gtggcatcatcaagattcaca	21	01:21:00	MLOC_68815.1	1711	1050:1069	c:1060(4.41|3|27)*	-	17	-19.90
172-3pstar3chr	gtggcatcatcaagattcaca	21	01:21:00	MLOC_70713.1	1136	1034:1053	-	c:1045(6.38|3|27)+	16	-21.50
172-3pstar3chr	gtggcatcatcaagattcaca	21	02:21:00	MLOC_70787.1	4762	4611:4629	c:4621(5.07|7|16)*	c:4622(3.80|10|12)+	17.5	-11.00
172-3pstar3chr	gtggcatcatcaagattcaca	21	02:21:00	MLOC_70787.2	4471	4320:4338	c:4330(4.99|7|16)*	c:4331(3.74|10|12)+	17.5	-11.00
172-3pstar3chr	gtggcatcatcaagattcaca	21	02:19:00	MLOC_72444.1	1885	1778:1795	c:1787(6.14|8|26)*	-	15.5	-18.40
172-3pstar3chr	gtggcatcatcaagattcaca	21	02:21:00	MLOC_73300.1	1412	988:1006	c:999(8.33|6|59)*	c:1000(17.09|1|121)+	18	-19.30
172-3pstar3chr	gtggcatcatcaagattcaca	21	01:21:00	MLOC_74150.1	917	839:861	c:851(4.19|3|8)*	-	15	-14.20
172-3pstar3chr	gtggcatcatcaagattcaca	21	01:20:00	MLOC_74279.2	3096	2905:2924	c:2915(4.32|2|6)*	-	14.5	-15.80
172-3pstar3chr	gtggcatcatcaagattcaca	21	01:21:00	MLOC_75422.1	649	533:554	-	c:546(11.72|4|377)+	13	-25.10
172-3pstar3chr	gtggcatcatcaagattcaca	21	01:21:00	MLOC_80687.1	2213	2096:2116	-	c:2107(6.30|4|14)+	18	-15.00
172-3pstar3chr	gtggcatcatcaagattcaca	21	01:21:00	MLOC_80687.2	2017	1968:1988	-	c:1979(6.46|4|14)+	18	-15.00
172-3pstar3chr	gtggcatcatcaagattcaca	21	01:21:00	MLOC_8289.1	2849	2437:2460	-	c:2451(3.11|2|4)+	14	-23.10
172-3pstar3chr	gtggcatcatcaagattcaca	21	01:21:00	MLOC_8289.2	2488	2090:2113	-	c:2104(3.14|2|4)+	14	-23.10
172_2	ggaatcttgatgatgctgcat	21	01:21:00	MLOC_10078.1	1164	846:867	-	c:858(6.10|4|24)+	15	-16.80
172_2	ggaatcttgatgatgctgcat	21	01:21:00	MLOC_10078.2	1173	1014:1035	-	c:1026(6.29|4|24)+	15	-16.80
172_2	ggaatcttgatgatgctgcat	21	01:21:00	MLOC_11125.1	6108	5757:5777	c:5768(4.40|2|7)*	-	17.5	-19.10
172_2	ggaatcttgatgatgctgcat	21	01:21:00	MLOC_11125.2	6060	5756:5776	c:5767(4.40|2|7)*	-	17.5	-19.10
172_2	ggaatcttgatgatgctgcat	21	01:21:00	MLOC_11125.3	6454	6150:6170	c:6161(4.39|2|7)*	-	17.5	-19.10
172_2	ggaatcttgatgatgctgcat	21	01:21:00	MLOC_11125.4	6432	6155:6175	c:6166(4.39|2|7)*	-	17.5	-19.10
172_2	ggaatcttgatgatgctgcat	21	01:21:00	MLOC_13099.1	909	625:648	-	c:640(4.71|10|17)+	15.5	-14.40
172_2	ggaatcttgatgatgctgcat	21	01:21:00	MLOC_13099.2	591	511:534	-	c:526(4.50|9|17)+	15.5	-14.40
172_2	ggaatcttgatgatgctgcat	21	02:21:00	MLOC_13122.1	1717	1458:1478	-	c:1471(5.68|9|19)+	16.5	-16.50
172_2	ggaatcttgatgatgctgcat	21	02:21:00	MLOC_13122.2	1477	1218:1238	-	c:1231(5.83|9|19)+	16.5	-16.50
172_2	ggaatcttgatgatgctgcat	21	02:21:00	MLOC_13122.3	1219	1038:1058	-	c:1051(5.84|9|19)+	16.5	-16.50
172_2	ggaatcttgatgatgctgcat	21	01:19:00	MLOC_13650.1	1611	1314:1332	c:1323(4.68|7|12)*	-	15.5	-17.10
172_2	ggaatcttgatgatgctgcat	21	04:21:00	MLOC_15266.2	1735	1677:1694	c:1688(3.15|6|8)*	-	15	-21.20
172_2	ggaatcttgatgatgctgcat	21	01:21:00	MLOC_19937.1	2816	2622:2643	c:2634(23.79|3|42)*	-	14	-12.40
172_2	ggaatcttgatgatgctgcat	21	01:21:00	MLOC_33833.2	906	853:874	c:864(5.24|10|37)*	-	14	-12.50
172_2	ggaatcttgatgatgctgcat	21	01:20:00	MLOC_37107.1	950	910:928	c:919(3.99|10|32)*	-	14.5	-22.80
172_2	ggaatcttgatgatgctgcat	21	01:18:00	MLOC_38685.1	794	393:411	c:402(4.16|7|17)*	-	17	-18.10
172_2	ggaatcttgatgatgctgcat	21	01:20:00	MLOC_39155.1	901	557:576	c:567(6.92|4|15)*	-	16	-16.10
172_2	ggaatcttgatgatgctgcat	21	01:20:00	MLOC_43041.2	1653	1266:1286	c:1276(6.22|1|17)*	-	5	-35.30
172_2	ggaatcttgatgatgctgcat	21	01:20:00	MLOC_43041.3	1556	1162:1182	c:1172(5.50|1|17)*	-	5	-35.30
172_2	ggaatcttgatgatgctgcat	21	01:20:00	MLOC_43041.6	1277	883:903	c:893(5.50|1|17)*	-	5	-35.30
172_2	ggaatcttgatgatgctgcat	21	01:20:00	MLOC_43041.7	1454	1110:1130	c:1120(6.22|1|17)*	-	5	-35.30
172_2	ggaatcttgatgatgctgcat	21	01:20:00	MLOC_43041.8	1526	1182:1202	c:1192(6.22|1|17)*	-	5	-35.30
172_2	ggaatcttgatgatgctgcat	21	01:20:00	MLOC_43331.1	898	747:767	c:757(3.78|7|13)*	-	16	-14.40
172_2	ggaatcttgatgatgctgcat	21	01:20:00	MLOC_43331.2	970	835:855	c:845(3.70|7|13)*	-	16	-14.40
172_2	ggaatcttgatgatgctgcat	21	01:21:00	MLOC_43575.1	1722	1256:1277	c:1267(45.82|1|150)*	-	4	-33.80
172_2	ggaatcttgatgatgctgcat	21	01:21:00	MLOC_43575.2	2810	2344:2365	c:2355(45.55|1|150)*	-	4	-33.80
172_2	ggaatcttgatgatgctgcat	21	01:21:00	MLOC_43575.3	1463	997:1018	c:1008(46.11|1|150)*	-	4	-33.80
172_2	ggaatcttgatgatgctgcat	21	01:21:00	MLOC_43575.4	1506	1056:1077	c:1067(46.11|1|150)*	-	4	-33.80
172_2	ggaatcttgatgatgctgcat	21	01:21:00	MLOC_43575.5	1493	1043:1064	c:1054(46.03|1|150)*	-	4	-33.80
172_2	ggaatcttgatgatgctgcat	21	01:21:00	MLOC_43575.6	1301	881:902	c:892(48.82|1|150)*	-	4	-33.80
172_2	ggaatcttgatgatgctgcat	21	01:21:00	MLOC_43575.7	1510	1186:1207	c:1197(47.36|1|150)*	-	4	-33.80
172_2	ggaatcttgatgatgctgcat	21	01:20:00	MLOC_43830.1	2134	1241:1260	c:1250(50.04|1|256)*	-	6.5	-31.60
172_2	ggaatcttgatgatgctgcat	21	01:20:00	MLOC_43830.2	2038	1145:1164	c:1154(49.95|1|256)*	-	6.5	-31.60
172_2	ggaatcttgatgatgctgcat	21	01:20:00	MLOC_43830.3	1702	1274:1293	c:1283(56.47|1|256)*	-	6.5	-31.60
172_2	ggaatcttgatgatgctgcat	21	01:20:00	MLOC_43830.4	1937	1388:1407	c:1397(48.50|1|256)*	-	6.5	-31.60
172_2	ggaatcttgatgatgctgcat	21	01:20:00	MLOC_43830.5	1853	1306:1325	c:1315(48.30|1|256)*	-	6.5	-31.60
172_2	ggaatcttgatgatgctgcat	21	01:20:00	MLOC_43830.6	2140	1343:1362	c:1352(49.59|1|256)*	-	6.5	-31.60
172_2	ggaatcttgatgatgctgcat	21	01:20:00	MLOC_43830.7	1963	1535:1554	c:1544(56.29|1|256)*	-	6.5	-31.60
172_2	ggaatcttgatgatgctgcat	21	01:20:00	MLOC_43830.8	2325	1432:1451	c:1441(49.78|1|256)*	-	6.5	-31.60
172_2	ggaatcttgatgatgctgcat	21	01:21:00	MLOC_44795.1	1069	789:810	c:802(14.01|2|459)*	c:803(8.31|6|272)+	15.5	-21.00
172_2	ggaatcttgatgatgctgcat	21	01:21:00	MLOC_44795.2	1219	857:878	c:870(14.56|2|459)*	c:871(8.63|6|272)+	15.5	-21.00
172_2	ggaatcttgatgatgctgcat	21	01:21:00	MLOC_44795.3	1330	562:583	c:575(12.80|2|459)*	c:576(7.59|6|272)+	15.5	-21.00
172_2	ggaatcttgatgatgctgcat	21	01:21:00	MLOC_4511.1	1369	807:828	c:819(7.81|4|75)*	-	18	-13.70
172_2	ggaatcttgatgatgctgcat	21	01:21:00	MLOC_48422.1	4157	4053:4075	c:4065(4.81|3|8)*	-	15.5	-14.30
172_2	ggaatcttgatgatgctgcat	21	01:21:00	MLOC_48422.2	4399	4295:4317	c:4307(4.78|3|8)*	-	15.5	-14.30
172_2	ggaatcttgatgatgctgcat	21	01:21:00	MLOC_48422.3	4206	4105:4127	c:4117(4.89|3|8)*	-	15.5	-14.30
172_2	ggaatcttgatgatgctgcat	21	01:21:00	MLOC_48422.4	4352	4266:4288	c:4278(5.23|3|8)*	-	15.5	-14.30
172_2	ggaatcttgatgatgctgcat	21	01:19:00	MLOC_50960.1	934	841:861	-	c:852(5.97|10|72)+	10	-23.10
172_2	ggaatcttgatgatgctgcat	21	01:19:00	MLOC_50960.2	864	783:803	-	c:794(5.95|10|72)+	10	-23.10
172_2	ggaatcttgatgatgctgcat	21	01:19:00	MLOC_5175.1	919	841:859	-	c:850(3.88|4|8)+	17.5	-13.20
172_2	ggaatcttgatgatgctgcat	21	01:19:00	MLOC_5175.2	905	847:865	-	c:856(4.11|3|8)+	17.5	-13.20
172_2	ggaatcttgatgatgctgcat	21	01:18:00	MLOC_54622.1	664	177:195	c:184(4.20|5|13)*	c:185(3.23|8|10)+	18	-20.40
172_2	ggaatcttgatgatgctgcat	21	01:21:00	MLOC_60402.2	867	711:733	c:723(4.09|9|13)*	c:724(5.35|7|17)+	14.5	-20.30
172_2	ggaatcttgatgatgctgcat	21	01:18:00	MLOC_61500.1	471	311:328	c:319(7.95|1|14)*	-	16.5	-14.60
172_2	ggaatcttgatgatgctgcat	21	01:18:00	MLOC_61500.2	789	629:646	c:637(8.02|1|14)*	-	16.5	-14.60
172_2	ggaatcttgatgatgctgcat	21	01:18:00	MLOC_61500.3	1070	910:927	c:918(6.78|1|14)*	-	16.5	-14.60
172_2	ggaatcttgatgatgctgcat	21	03:20:00	MLOC_62347.2	873	529:545	c:538(3.88|4|9)*	-	18	-18.00
172_2	ggaatcttgatgatgctgcat	21	01:19:00	MLOC_62606.1	1326	1127:1144	c:1135(3.66|7|10)*	-	18	-18.00
172_2	ggaatcttgatgatgctgcat	21	01:20:00	MLOC_6586.1	2735	2453:2472	c:2463(4.14|10|9)*	c:2464(9.20|4|20)+	16	-16.60
172_2	ggaatcttgatgatgctgcat	21	03:21:00	MLOC_66102.1	979	910:929	c:922(3.83|4|9)*	-	18	-16.70
172_2	ggaatcttgatgatgctgcat	21	04:21:00	MLOC_66305.2	1182	841:858	c:852(4.14|7|10)*	c:853(3.72|8|9)+	18	-14.80
172_2	ggaatcttgatgatgctgcat	21	01:21:00	MLOC_6697.2	1217	887:910	c:900(6.29|1|8)*	-	18	-11.70
172_2	ggaatcttgatgatgctgcat	21	01:20:00	MLOC_67834.1	2822	2114:2134	c:2124(47.19|2|321)*	-	13	-25.80
172_2	ggaatcttgatgatgctgcat	21	01:20:00	MLOC_67834.5	2548	2193:2213	c:2203(47.09|2|321)*	-	13	-25.80
172_2	ggaatcttgatgatgctgcat	21	01:20:00	MLOC_67834.6	2355	2292:2312	c:2302(80.78|1|321)*	-	13	-25.80
172_2	ggaatcttgatgatgctgcat	21	01:20:00	MLOC_70430.1	1221	1068:1088	c:1078(4.57|4|8)*	-	17	-19.60
172_2	ggaatcttgatgatgctgcat	21	01:21:00	MLOC_71257.2	2043	1233:1254	c:1244(21.69|4|96)*	-	8.5	-32.40
172_2	ggaatcttgatgatgctgcat	21	01:21:00	MLOC_71257.3	1949	1264:1285	c:1275(50.73|1|96)*	-	8.5	-32.40
172_2	ggaatcttgatgatgctgcat	21	01:20:00	MLOC_74285.1	1373	1060:1079	c:1070(5.35|9|32)*	-	15.5	-19.80
172_2	ggaatcttgatgatgctgcat	21	03:21:00	MLOC_75033.13	4954	3267:3288	c:3281(11.12|2|43)*	-	17.5	-20.20
172_2	ggaatcttgatgatgctgcat	21	03:21:00	MLOC_75033.16	1879	285:306	c:299(10.41|2|43)*	-	17.5	-20.20
172_2	ggaatcttgatgatgctgcat	21	03:20:00	MLOC_7610.4	707	259:275	c:268(3.84|10|19)*	-	15.5	-22.90
172_2	ggaatcttgatgatgctgcat	21	01:21:00	MLOC_76304.1	2041	1877:1900	c:1890(10.49|7|20)*	-	17	-12.70
172_2	ggaatcttgatgatgctgcat	21	03:20:00	MLOC_76432.1	1320	916:932	c:925(5.31|7|47)*	-	18	-19.40
172_2	ggaatcttgatgatgctgcat	21	03:20:00	MLOC_76432.2	935	579:595	c:588(5.29|7|47)*	-	18	-19.40
172_2	ggaatcttgatgatgctgcat	21	03:20:00	MLOC_76432.3	358	139:155	c:148(5.62|4|47)*	-	18	-19.40
172_2	ggaatcttgatgatgctgcat	21	02:21:00	MLOC_76578.1	2724	2538:2556	c:2549(4.48|5|8)*	c:2550(5.58|4|10)+	18	-14.00
172_2	ggaatcttgatgatgctgcat	21	02:21:00	MLOC_76578.2	2951	2787:2805	c:2798(4.48|5|8)*	c:2799(5.58|4|10)+	18	-14.00
172_2	ggaatcttgatgatgctgcat	21	02:21:00	MLOC_76578.3	2549	2399:2417	c:2410(4.47|5|8)*	c:2411(5.58|4|10)+	18	-14.00
172_2	ggaatcttgatgatgctgcat	21	01:21:00	MLOC_77763.3	3674	3133:3154	c:3144(8.65|2|30)*	-	4	-33.80
172_2	ggaatcttgatgatgctgcat	21	01:21:00	MLOC_77763.5	1558	960:981	c:971(8.99|2|30)*	-	4	-33.80
172_2	ggaatcttgatgatgctgcat	21	01:21:00	MLOC_77763.6	1380	782:803	c:793(8.80|2|30)*	-	4	-33.80
172_2	ggaatcttgatgatgctgcat	21	01:21:00	MLOC_77763.7	1425	827:848	c:838(8.93|2|30)*	-	4	-33.80
172_2	ggaatcttgatgatgctgcat	21	01:21:00	MLOC_77763.8	1067	644:665	c:655(9.11|1|30)*	-	4	-33.80
172_2	ggaatcttgatgatgctgcat	21	01:21:00	MLOC_78645.3	804	693:715	-	c:706(14.76|1|42)+	16	-12.40
172_2	ggaatcttgatgatgctgcat	21	01:21:00	MLOC_80057.1	2008	1829:1849	-	c:1841(12.85|2|101)+	17.5	-14.70
172a	gcagcaccaccaagattcaca	21	04:21:00	MLOC_10967.1	2723	2477:2494	c:2488(3.33|6|7)*	-	18	-17.70
172a	gcagcaccaccaagattcaca	21	04:21:00	MLOC_10967.2	2797	2551:2568	c:2562(3.33|6|7)*	-	18	-17.70
172a	gcagcaccaccaagattcaca	21	01:20:00	MLOC_12439.1	1642	1286:1306	c:1297(3.56|5|8)*	-	18	-15.50
172a	gcagcaccaccaagattcaca	21	01:20:00	MLOC_12439.2	1130	969:989	c:980(3.80|5|8)*	-	18	-15.50
172a	gcagcaccaccaagattcaca	21	01:18:00	MLOC_20566.1	1419	1340:1358	c:1348(5.94|10|9)*	-	12.5	-20.20
172a	gcagcaccaccaagattcaca	21	02:21:00	MLOC_22165.1	1109	947:967	c:959(3.55|10|20)*	-	11.5	-23.00
172a	gcagcaccaccaagattcaca	21	02:21:00	MLOC_22165.2	355	207:227	c:219(3.23|9|20)*	-	11.5	-23.00
172a	gcagcaccaccaagattcaca	21	01:20:00	MLOC_3013.1	1587	1490:1509	c:1499(7.80|5|22)*	c:1500(6.38|9|18)+	10.5	-22.60
172a	gcagcaccaccaagattcaca	21	01:20:00	MLOC_3013.2	1878	1781:1800	c:1790(7.79|5|22)*	c:1791(6.37|9|18)+	10.5	-22.60
172a	gcagcaccaccaagattcaca	21	01:21:00	MLOC_36358.1	1654	1171:1192	-	c:1184(13.15|1|23)+	17	-17.70
172a	gcagcaccaccaagattcaca	21	01:21:00	MLOC_37208.1	982	858:879	c:869(3.55|6|7)*	-	18	-17.40
172a	gcagcaccaccaagattcaca	21	01:21:00	MLOC_37208.2	874	776:797	c:787(3.81|5|7)*	-	18	-17.40
172a	gcagcaccaccaagattcaca	21	02:19:00	MLOC_38535.2	4328	4169:4188	c:4180(21.80|2|62)*	-	15.5	-18.00
172a	gcagcaccaccaagattcaca	21	02:19:00	MLOC_38535.3	4172	4013:4032	c:4024(24.06|2|62)*	c:4025(9.70|9|25)+	15.5	-18.00
172a	gcagcaccaccaagattcaca	21	02:19:00	MLOC_38535.5	4207	4044:4063	c:4055(24.06|2|62)*	c:4056(9.70|9|25)+	15.5	-18.00
172a	gcagcaccaccaagattcaca	21	02:19:00	MLOC_38535.6	4334	4165:4184	c:4176(24.07|2|62)*	c:4177(9.71|9|25)+	15.5	-18.00
172a	gcagcaccaccaagattcaca	21	02:19:00	MLOC_38535.7	1700	1519:1538	c:1530(21.95|2|62)*	c:1531(8.85|9|25)+	15.5	-18.00
172a	gcagcaccaccaagattcaca	21	01:20:00	MLOC_44784.1	410	292:311	c:302(3.13|7|16)*	-	15.5	-19.60
172a	gcagcaccaccaagattcaca	21	01:21:00	MLOC_49182.1	1022	715:735	-	c:726(10.30|6|198)+	18	-13.90
172a	gcagcaccaccaagattcaca	21	02:21:00	MLOC_55064.1	716	601:619	c:611(3.69|7|8)*	-	14.5	-20.20
172a	gcagcaccaccaagattcaca	21	01:21:00	MLOC_57413.6	2054	1954:1975	c:1965(4.70|4|6)*	-	16.5	-13.30
172a	gcagcaccaccaagattcaca	21	01:21:00	MLOC_57413.7	1264	1177:1198	c:1188(4.87|4|6)*	-	16.5	-13.30
172a	gcagcaccaccaagattcaca	21	01:21:00	MLOC_57413.8	2138	2052:2073	c:2063(4.88|4|6)*	-	16.5	-13.30
172a	gcagcaccaccaagattcaca	21	01:21:00	MLOC_58642.1	1333	1252:1274	c:1264(9.27|3|16)*	c:1265(9.85|2|17)+	17.5	-18.60
172a	gcagcaccaccaagattcaca	21	01:17:00	MLOC_58960.2	1113	1033:1048	c:1039(3.46|10|7)*	-	11.5	-24.00
172a	gcagcaccaccaagattcaca	21	02:21:00	MLOC_6055.1	863	780:797	-	c:790(10.59|3|92)+	17	-14.20
172a	gcagcaccaccaagattcaca	21	01:20:00	MLOC_65849.3	1106	844:863	c:853(4.62|8|13)*	-	15.5	-16.70
172a	gcagcaccaccaagattcaca	21	01:20:00	MLOC_65849.4	1094	844:863	c:853(4.90|7|13)*	-	15.5	-16.70
172a	gcagcaccaccaagattcaca	21	03:21:00	MLOC_68815.1	1711	1050:1067	c:1060(4.41|3|27)*	-	16	-22.10
172a	gcagcaccaccaagattcaca	21	01:19:00	MLOC_69325.3	2215	2176:2195	c:2185(3.59|4|6)*	-	11	-24.20
172a	gcagcaccaccaagattcaca	21	01:18:00	MLOC_71030.1	1469	1373:1391	-	c:1382(8.88|1|14)+	17.5	-15.40
172a	gcagcaccaccaagattcaca	21	01:18:00	MLOC_71030.2	1344	1248:1266	-	c:1257(9.04|1|14)+	17.5	-15.40
172a	gcagcaccaccaagattcaca	21	01:18:00	MLOC_71030.3	1552	1330:1348	-	c:1339(9.30|1|14)+	17.5	-15.40
172a	gcagcaccaccaagattcaca	21	01:18:00	MLOC_71030.4	1545	1323:1341	-	c:1332(9.39|1|14)+	17.5	-15.40
172a	gcagcaccaccaagattcaca	21	01:18:00	MLOC_71030.5	1460	1238:1256	-	c:1247(9.39|1|14)+	17.5	-15.40
172a	gcagcaccaccaagattcaca	21	01:18:00	MLOC_71030.6	1432	1180:1198	-	c:1189(4.90|3|14)+	17.5	-15.40
172a	gcagcaccaccaagattcaca	21	01:18:00	MLOC_71030.8	1341	1118:1136	-	c:1127(9.44|1|14)+	17.5	-15.40
172a	gcagcaccaccaagattcaca	21	01:18:00	MLOC_71030.9	1232	1009:1027	-	c:1018(9.43|1|14)+	17.5	-15.40
172a	gcagcaccaccaagattcaca	21	01:21:00	MLOC_74285.1	1373	1065:1084	c:1075(5.68|8|34)*	-	17.5	-17.30
172a	gcagcaccaccaagattcaca	21	01:21:00	MLOC_78192.2	2398	1748:1772	-	c:1763(4.00|9|13)+	16	-15.60
172a	gcagcaccaccaagattcaca	21	02:21:00	MLOC_79033.2	1083	982:1002	-	c:995(6.14|5|20)+	16.5	-13.70
172a	gcagcaccaccaagattcaca	21	02:21:00	MLOC_79033.4	4259	2755:2775	-	c:2768(5.65|7|20)+	16.5	-13.70
1869_1	tgagaacaataggaatgggag	21	01:21:00	MLOC_123.2	1795	1591:1612	c:1603(5.29|2|9)*	c:1604(5.29|2|9)+	18	-13.40
1869_1	tgagaacaataggaatgggag	21	02:21:00	MLOC_19108.1	1621	1440:1459	-	c:1452(6.01|4|13)+	13	-15.60
1869_1	tgagaacaataggaatgggag	21	01:20:00	MLOC_20525.2	2062	1778:1799	c:1788(4.36|5|7)*	-	17	-15.30
1869_1	tgagaacaataggaatgggag	21	01:20:00	MLOC_20525.4	2088	1755:1776	c:1765(4.36|5|7)*	-	17	-15.30
1869_1	tgagaacaataggaatgggag	21	01:21:00	MLOC_21829.1	1645	1473:1498	-	c:1490(3.05|5|5)+	17	-18.40
1869_1	tgagaacaataggaatgggag	21	01:21:00	MLOC_21965.1	1040	753:772	-	c:765(8.72|3|102)+	15.5	-17.40
1869_1	tgagaacaataggaatgggag	21	01:18:00	MLOC_24655.1	1105	1047:1063	-	c:1055(6.63|10|36)+	15.5	-11.60
1869_1	tgagaacaataggaatgggag	21	01:21:00	MLOC_37687.1	1537	1474:1495	-	c:1487(4.86|5|11)+	16	-13.90
1869_1	tgagaacaataggaatgggag	21	01:19:00	MLOC_38164.2	2165	1966:1985	-	c:1976(3.15|7|5)+	13.5	-15.30
1869_1	tgagaacaataggaatgggag	21	01:21:00	MLOC_38431.1	1346	1095:1115	-	c:1107(3.07|10|11)+	17	-14.30
1869_1	tgagaacaataggaatgggag	21	01:21:00	MLOC_38431.2	769	614:634	-	c:626(3.27|9|11)+	17	-14.30
1869_1	tgagaacaataggaatgggag	21	01:21:00	MLOC_5218.1	575	505:527	-	c:519(3.00|1|2)+	18	-18.90
1869_1	tgagaacaataggaatgggag	21	01:21:00	MLOC_55667.14	3640	1427:1446	-	c:1438(4.48|3|8)+	17	-18.00
1869_1	tgagaacaataggaatgggag	21	01:21:00	MLOC_55667.15	3563	1427:1446	-	c:1438(4.48|3|8)+	17	-18.00
1869_1	tgagaacaataggaatgggag	21	01:21:00	MLOC_55667.16	3737	1427:1446	-	c:1438(4.49|3|8)+	17	-18.00
1869_1	tgagaacaataggaatgggag	21	01:21:00	MLOC_55667.3	4110	1368:1387	-	c:1379(5.10|3|8)+	17	-18.00
1869_1	tgagaacaataggaatgggag	21	01:21:00	MLOC_55667.4	4090	1363:1382	-	c:1374(5.09|3|8)+	17	-18.00
1869_1	tgagaacaataggaatgggag	21	01:19:00	MLOC_56925.3	1782	1682:1701	c:1692(4.76|9|15)*	-	17.5	-18.40
1869_1	tgagaacaataggaatgggag	21	01:21:00	MLOC_58814.1	783	675:697	-	c:689(3.61|9|19)+	13	-24.10
1869_1	tgagaacaataggaatgggag	21	01:21:00	MLOC_62339.1	2255	2101:2124	-	c:2116(8.92|5|31)+	17.5	-13.10
1869_1	tgagaacaataggaatgggag	21	01:21:00	MLOC_62339.2	1980	1824:1847	-	c:1839(8.93|5|31)+	17.5	-13.10
1869_1	tgagaacaataggaatgggag	21	01:21:00	MLOC_62339.3	2075	1819:1842	-	c:1834(8.93|5|31)+	17.5	-13.10
1869_1	tgagaacaataggaatgggag	21	01:21:00	MLOC_62339.4	2179	2088:2111	-	c:2103(14.68|1|31)+	17.5	-13.10
1869_1	tgagaacaataggaatgggag	21	01:21:00	MLOC_62339.5	1487	1231:1254	-	c:1246(8.52|5|31)+	17.5	-13.10
1869_1	tgagaacaataggaatgggag	21	02:19:00	MLOC_62897.4	2228	1267:1284	c:1276(4.01|7|10)*	c:1277(4.81|6|12)+	17.5	-15.70
1869_1	tgagaacaataggaatgggag	21	01:20:00	MLOC_63644.1	322	203:221	-	c:212(4.27|3|7)+	16	-15.90
1869_1	tgagaacaataggaatgggag	21	02:21:00	MLOC_70957.1	3469	3345:3364	c:3356(5.77|10|15)*	c:3357(10.76|4|28)+	15	-14.40
2118_10	ttcccgatgcctctcattccta	22	03:22:00	MLOC_77036.1	777	257:279	c:272(4.28|4|10)*	-	17.5	-23.70
2118_10	ttcccgatgcctctcattccta	22	03:22:00	MLOC_77036.2	970	338:360	c:353(4.19|4|10)*	-	17.5	-23.70
2118_2	ttcccaatgcctcccattctta	22	04:22:00	MLOC_16711.2	1487	1344:1363	-	c:1358(3.45|9|7)+	17.5	-18.50
2118_3	ttcctgatgcctcccatgccta	22	01:22:00	MLOC_78241.1	1201	1145:1168	-	c:1158(4.37|1|4)+	17	-19.20
2118_7	tttccgatgcctcccattccta	22	01:19:00	MLOC_75281.1	1617	1100:1119	c:1110(3.44|7|9)*	-	17.5	-18.50
2118_7	tttccgatgcctcccattccta	22	01:19:00	MLOC_75281.2	1539	1053:1072	c:1063(3.92|5|9)*	-	17.5	-18.50
2275_1	tttgtttttctccaatatctc	21	01:18:00	AGP50752	1515	503:521	c:511(9.98|2|32)*	c:512(40.84|1|131)+	17.5	-17.10
2275_1	tttgtttttctccaatatctc	21	01:20:00	MLOC_12555.1	2558	2474:2493	-	c:2485(5.21|4|4)+	17	-11.00
2275_1	tttgtttttctccaatatctc	21	02:20:00	MLOC_15538.1	2196	2084:2102	-	c:2095(3.08|4|6)+	13.5	-13.20
2275_1	tttgtttttctccaatatctc	21	01:20:00	MLOC_16249.1	1682	1593:1613	-	c:1604(6.03|8|23)+	14	-14.00
2275_1	tttgtttttctccaatatctc	21	02:20:00	MLOC_18286.1	2245	2073:2090	-	c:2083(8.03|1|10)+	15	-19.30
2275_1	tttgtttttctccaatatctc	21	01:20:00	MLOC_25343.1	1337	859:879	c:869(9.07|3|52)*	c:870(5.58|8|32)+	17.5	-14.60
2275_1	tttgtttttctccaatatctc	21	01:19:00	MLOC_31948.1	1495	1316:1334	-	c:1326(15.25|4|80)+	15	-8.90
2275_1	tttgtttttctccaatatctc	21	01:19:00	MLOC_31948.2	1357	1211:1229	-	c:1221(17.42|3|80)+	15	-8.90
2275_1	tttgtttttctccaatatctc	21	01:21:00	MLOC_32780.1	305	223:244	-	c:235(3.26|1|8)+	17	-14.60
2275_1	tttgtttttctccaatatctc	21	01:20:00	MLOC_32877.1	3526	2392:2412	c:2402(3.34|9|10)*	-	18	-11.80
2275_1	tttgtttttctccaatatctc	21	01:20:00	MLOC_32877.2	3419	2288:2308	c:2298(3.36|9|10)*	-	18	-11.80
2275_1	tttgtttttctccaatatctc	21	01:20:00	MLOC_32877.3	2368	2331:2351	c:2341(6.52|2|10)*	-	18	-11.80
2275_1	tttgtttttctccaatatctc	21	01:20:00	MLOC_32877.4	2344	2307:2327	c:2317(6.93|2|10)*	-	18	-11.80
2275_1	tttgtttttctccaatatctc	21	01:19:00	MLOC_3335.2	3006	2858:2875	-	c:2867(6.36|1|11)+	17	-11.50
2275_1	tttgtttttctccaatatctc	21	03:21:00	MLOC_49413.2	1620	1522:1541	c:1534(3.55|1|5)*	-	18	-15.00
2275_1	tttgtttttctccaatatctc	21	02:21:00	MLOC_50064.1	402	158:178	-	c:171(3.01|9|16)+	17.5	-13.80
2275_1	tttgtttttctccaatatctc	21	01:21:00	MLOC_55555.3	1892	1818:1837	-	c:1829(5.93|1|5)+	16	-15.80
2275_1	tttgtttttctccaatatctc	21	01:21:00	MLOC_55555.4	1507	1424:1443	-	c:1435(4.76|1|5)+	16	-15.80
2275_1	tttgtttttctccaatatctc	21	01:21:00	MLOC_5642.4	3842	2850:2872	-	c:2863(13.93|4|65)+	17.5	-13.00
2275_1	tttgtttttctccaatatctc	21	01:20:00	MLOC_5669.5	2645	2283:2301	c:2292(3.08|3|4)*	-	18	-14.00
2275_1	tttgtttttctccaatatctc	21	01:19:00	MLOC_57533.3	1675	1569:1588	-	c:1579(7.10|4|10)+	12	-13.00
2275_1	tttgtttttctccaatatctc	21	01:21:00	MLOC_58315.1	401	348:370	-	c:361(67.57|1|76)+	16.5	-10.10
2275_1	tttgtttttctccaatatctc	21	02:21:00	MLOC_58932.2	886	736:755	-	c:748(4.82|6|15)+	17.5	-9.40
2275_1	tttgtttttctccaatatctc	21	01:21:00	MLOC_59339.1	2972	2892:2914	c:2904(4.59|5|10)*	c:2905(26.65|1|58)+	17	-9.80
2275_1	tttgtttttctccaatatctc	21	01:21:00	MLOC_59339.2	2396	2335:2357	c:2347(4.56|5|10)*	c:2348(26.48|1|58)+	17	-9.80
2275_1	tttgtttttctccaatatctc	21	01:21:00	MLOC_60154.1	2835	2758:2779	-	c:2771(5.89|3|11)+	12.5	-12.30
2275_1	tttgtttttctccaatatctc	21	01:21:00	MLOC_60154.3	6378	3380:3401	-	c:3393(5.65|3|11)+	12.5	-12.30
2275_1	tttgtttttctccaatatctc	21	01:21:00	MLOC_60154.5	2122	1936:1957	-	c:1949(5.92|3|11)+	12.5	-12.30
2275_1	tttgtttttctccaatatctc	21	01:20:00	MLOC_6239.1	1374	968:988	-	c:979(4.37|1|6)+	18	-10.90
2275_1	tttgtttttctccaatatctc	21	01:21:00	MLOC_63184.1	1674	1413:1434	c:1424(3.96|2|6)*	-	14.5	-10.20
2275_1	tttgtttttctccaatatctc	21	01:21:00	MLOC_79305.1	1281	545:566	-	c:557(3.09|2|5)+	14	-15.70
2275_2	ttcagtttcctctaatatctca	22	02:22:00	MLOC_10685.1	3345	3179:3198	c:3190(3.63|7|9)*	-	15.5	-18.70
2275_2	ttcagtttcctctaatatctca	22	02:22:00	MLOC_10685.2	2415	2249:2268	c:2260(3.32|7|9)*	-	15.5	-18.70
2275_2	ttcagtttcctctaatatctca	22	02:22:00	MLOC_10685.3	3216	3054:3073	c:3065(3.64|7|9)*	-	15.5	-18.70
2275_2	ttcagtttcctctaatatctca	22	02:22:00	MLOC_10685.4	3086	2925:2944	c:2936(3.63|7|9)*	-	15.5	-18.70
2275_2	ttcagtttcctctaatatctca	22	02:22:00	MLOC_10685.5	3339	3179:3198	c:3190(3.63|7|9)*	-	15.5	-18.70
2275_2	ttcagtttcctctaatatctca	22	02:22:00	MLOC_10685.6	2535	2376:2395	c:2387(3.59|7|9)*	-	15.5	-18.70
2275_2	ttcagtttcctctaatatctca	22	01:22:00	MLOC_5294.1	1874	1715:1737	c:1728(3.03|9|14)*	-	14	-17.90
2275_2	ttcagtttcctctaatatctca	22	01:22:00	MLOC_5294.2	1798	1651:1673	c:1664(4.79|5|14)*	-	14	-17.90
2275_2	ttcagtttcctctaatatctca	22	01:22:00	MLOC_5294.3	1876	1749:1771	c:1762(5.20|4|14)*	-	14	-17.90
2275_2	ttcagtttcctctaatatctca	22	01:21:00	MLOC_56535.2	2232	2166:2185	c:2176(4.22|6|8)*	-	17	-16.70
2275_2	ttcagtttcctctaatatctca	22	01:21:00	MLOC_58465.3	755	642:660	c:652(5.78|2|8)*	-	16.5	-15.40
2275_2	ttcagtttcctctaatatctca	22	01:22:00	MLOC_69206.4	1979	1732:1755	-	c:1746(3.19|7|5)+	15	-20.00
2275_2	ttcagtttcctctaatatctca	22	01:21:00	MLOC_75281.1	1617	1099:1119	-	c:1110(3.44|7|9)+	16.5	-14.20
2275_2	ttcagtttcctctaatatctca	22	01:21:00	MLOC_75281.2	1539	1052:1072	-	c:1063(3.92|5|9)+	16.5	-14.20
2275_5	aggattagagggaactgaacc	21	01:21:00	MLOC_65634.1	1513	1427:1450	-	c:1441(5.62|3|7)+	15.5	-13.60
2275_5	aggattagagggaactgaacc	21	01:21:00	MLOC_65634.3	1366	1280:1303	-	c:1294(5.61|3|7)+	15.5	-13.60
2275_5	aggattagagggaactgaacc	21	01:21:00	MLOC_74488.1	1390	1313:1334	c:1325(5.35|3|7)*	c:1326(6.14|1|8)+	18	-16.60
2275_5	aggattagagggaactgaacc	21	01:21:00	MLOC_74488.2	1868	1796:1817	c:1808(5.20|3|7)*	c:1809(5.96|1|8)+	18	-16.60
2275_5	aggattagagggaactgaacc	21	01:21:00	MLOC_74488.4	1072	1000:1021	c:1012(5.28|3|7)*	c:1013(6.05|1|8)+	18	-16.60
319_1	ttggactgaagggtgctccct	21	01:21:00	MLOC_10214.1	3356	1298:1319	c:1309(6.00|1|12)*	-	3	-36.00
319_1	ttggactgaagggtgctccct	21	02:18:00	MLOC_13599.1	2016	933:949	c:941(9.36|1|22)*	-	11.5	-31.00
319_1	ttggactgaagggtgctccct	21	02:18:00	MLOC_13599.2	1308	1117:1133	c:1125(9.57|1|22)*	-	11.5	-31.00
319_1	ttggactgaagggtgctccct	21	02:18:00	MLOC_13599.3	1043	853:869	c:861(9.68|1|22)*	-	11.5	-31.00
319_1	ttggactgaagggtgctccct	21	01:21:00	MLOC_19118.1	821	669:690	-	c:682(5.90|8|49)+	17.5	-22.90
319_1	ttggactgaagggtgctccct	21	01:17:00	MLOC_32990.1	1129	884:899	-	c:891(4.12|8|15)+	15	-19.60
319_1	ttggactgaagggtgctccct	21	01:17:00	MLOC_32990.3	978	930:945	-	c:937(4.16|8|15)+	15	-19.60
319_1	ttggactgaagggtgctccct	21	02:17:00	MLOC_34489.2	1262	1224:1240	-	c:1233(4.28|3|4)+	15.5	-23.90
319_1	ttggactgaagggtgctccct	21	02:17:00	MLOC_34489.5	2817	2744:2760	-	c:2753(3.05|4|4)+	15.5	-23.90
319_1	ttggactgaagggtgctccct	21	03:21:00	MLOC_37421.1	860	794:811	-	c:805(3.48|7|10)+	18	-24.40
319_1	ttggactgaagggtgctccct	21	01:21:00	MLOC_5113.1	2088	1739:1760	-	c:1751(3.65|4|5)+	18	-20.20
319_1	ttggactgaagggtgctccct	21	01:21:00	MLOC_5113.2	2321	1972:1993	-	c:1984(3.48|5|5)+	18	-20.20
319_1	ttggactgaagggtgctccct	21	01:21:00	MLOC_5113.3	1885	1518:1539	-	c:1530(3.00|7|5)+	18	-20.20
319_1	ttggactgaagggtgctccct	21	01:19:00	MLOC_52016.1	2265	2051:2069	-	c:2061(50.03|1|156)+	18	-14.00
319_1	ttggactgaagggtgctccct	21	01:19:00	MLOC_52016.2	2471	2259:2277	-	c:2269(50.37|1|156)+	18	-14.00
319_1	ttggactgaagggtgctccct	21	01:19:00	MLOC_52016.3	2092	1918:1936	-	c:1928(50.43|1|156)+	18	-14.00
319_1	ttggactgaagggtgctccct	21	01:20:00	MLOC_55324.1	1336	106:126	-	c:117(7.38|2|12)+	11.5	-26.30
319_1	ttggactgaagggtgctccct	21	02:20:00	MLOC_61906.1	5378	5018:5035	c:5027(3.66|1|5)*	-	14.5	-23.50
319_1	ttggactgaagggtgctccct	21	02:20:00	MLOC_61906.10	4771	4440:4457	c:4449(3.61|1|5)*	-	14.5	-23.50
319_1	ttggactgaagggtgctccct	21	02:20:00	MLOC_61906.11	4848	4441:4458	c:4450(3.61|1|5)*	-	14.5	-23.50
319_1	ttggactgaagggtgctccct	21	02:20:00	MLOC_61906.12	4385	4092:4109	c:4101(3.42|2|5)*	-	14.5	-23.50
319_1	ttggactgaagggtgctccct	21	02:20:00	MLOC_61906.13	6379	5972:5989	c:5981(3.54|1|5)*	-	14.5	-23.50
319_1	ttggactgaagggtgctccct	21	02:20:00	MLOC_61906.14	6501	6089:6106	c:6098(3.54|1|5)*	-	14.5	-23.50
319_1	ttggactgaagggtgctccct	21	02:20:00	MLOC_61906.15	4833	4535:4552	c:4544(3.42|2|5)*	-	14.5	-23.50
319_1	ttggactgaagggtgctccct	21	02:20:00	MLOC_61906.16	3086	2601:2618	c:2610(3.58|1|5)*	-	14.5	-23.50
319_1	ttggactgaagggtgctccct	21	02:20:00	MLOC_61906.17	2331	1846:1863	c:1855(3.63|1|5)*	-	14.5	-23.50
319_1	ttggactgaagggtgctccct	21	02:20:00	MLOC_61906.18	3247	2990:3007	c:2999(3.63|1|5)*	-	14.5	-23.50
319_1	ttggactgaagggtgctccct	21	02:20:00	MLOC_61906.19	3048	2688:2705	c:2697(3.69|1|5)*	-	14.5	-23.50
319_1	ttggactgaagggtgctccct	21	02:20:00	MLOC_61906.2	4252	3767:3784	c:3776(3.58|1|5)*	-	14.5	-23.50
319_1	ttggactgaagggtgctccct	21	02:20:00	MLOC_61906.22	2364	1919:1936	c:1928(3.64|1|5)*	-	14.5	-23.50
319_1	ttggactgaagggtgctccct	21	02:20:00	MLOC_61906.3	4968	4483:4500	c:4492(3.53|1|5)*	-	14.5	-23.50
319_1	ttggactgaagggtgctccct	21	02:20:00	MLOC_61906.4	6269	5938:5955	c:5947(3.38|2|5)*	-	14.5	-23.50
319_1	ttggactgaagggtgctccct	21	02:20:00	MLOC_61906.5	4968	4523:4540	c:4532(3.57|1|5)*	-	14.5	-23.50
319_1	ttggactgaagggtgctccct	21	02:20:00	MLOC_61906.6	6103	5772:5789	c:5781(3.38|2|5)*	-	14.5	-23.50
319_1	ttggactgaagggtgctccct	21	02:20:00	MLOC_61906.7	6066	5735:5752	c:5744(3.58|1|5)*	-	14.5	-23.50
319_1	ttggactgaagggtgctccct	21	02:20:00	MLOC_61906.8	6130	5799:5816	c:5808(3.58|1|5)*	-	14.5	-23.50
319_1	ttggactgaagggtgctccct	21	02:20:00	MLOC_61906.9	4197	3866:3883	c:3875(3.55|1|5)*	-	14.5	-23.50
319_1	ttggactgaagggtgctccct	21	01:19:00	MLOC_62713.1	1292	895:914	-	c:905(4.78|9|36)+	17.5	-16.50
319_1	ttggactgaagggtgctccct	21	01:21:00	MLOC_64390.1	2015	1907:1930	-	c:1922(3.64|5|7)+	18	-23.00
319_1	ttggactgaagggtgctccct	21	01:19:00	MLOC_65260.2	894	836:854	-	c:845(3.30|1|5)+	14.5	-17.20
319_1	ttggactgaagggtgctccct	21	01:21:00	MLOC_66224.1	2285	2195:2216	c:2206(11.13|6|86)*	-	16	-17.90
319_1	ttggactgaagggtgctccct	21	01:21:00	MLOC_66224.2	1059	969:990	c:980(9.85|6|86)*	-	16	-17.90
319_1	ttggactgaagggtgctccct	21	01:20:00	MLOC_71332.2	1877	853:872	-	c:863(3.86|5|12)+	8	-29.20
319_1	ttggactgaagggtgctccct	21	01:21:00	MLOC_72581.1	1884	1403:1426	c:1416(9.09|1|20)*	-	6	-32.90
319_1	ttggactgaagggtgctccct	21	01:21:00	MLOC_72581.2	1870	1389:1412	c:1402(9.09|1|20)*	-	6	-32.90
319_1	ttggactgaagggtgctccct	21	01:21:00	MLOC_72581.3	2116	1635:1658	c:1648(9.09|1|20)*	-	6	-32.90
319_2	ttggactgaagggagctccct	21	01:21:00	MLOC_10214.1	3356	1298:1319	c:1309(6.00|1|12)*	-	4.5	-32.90
319_2	ttggactgaagggagctccct	21	02:18:00	MLOC_13599.1	2016	933:949	c:941(9.36|1|22)*	-	13	-25.80
319_2	ttggactgaagggagctccct	21	02:18:00	MLOC_13599.2	1308	1117:1133	c:1125(9.57|1|22)*	-	13	-25.80
319_2	ttggactgaagggagctccct	21	02:18:00	MLOC_13599.3	1043	853:869	c:861(9.68|1|22)*	-	13	-25.80
319_2	ttggactgaagggagctccct	21	02:21:00	MLOC_36605.2	1974	1580:1599	c:1591(4.03|7|8)*	c:1592(5.54|4|11)+	17.5	-22.30
319_2	ttggactgaagggagctccct	21	01:17:00	MLOC_37703.3	3122	2878:2894	-	c:2885(3.22|1|4)+	18	-13.60
319_2	ttggactgaagggagctccct	21	01:17:00	MLOC_37703.5	2654	2362:2378	-	c:2369(3.22|1|4)+	18	-13.60
319_2	ttggactgaagggagctccct	21	01:17:00	MLOC_37703.6	2650	2358:2374	-	c:2365(3.22|1|4)+	18	-13.60
319_2	ttggactgaagggagctccct	21	01:21:00	MLOC_5113.1	2088	1739:1760	-	c:1751(3.65|4|5)+	17.5	-21.00
319_2	ttggactgaagggagctccct	21	01:21:00	MLOC_5113.2	2321	1972:1993	-	c:1984(3.48|5|5)+	17.5	-21.00
319_2	ttggactgaagggagctccct	21	01:21:00	MLOC_5113.3	1885	1518:1539	-	c:1530(3.00|7|5)+	17.5	-21.00
319_2	ttggactgaagggagctccct	21	01:20:00	MLOC_55324.1	1336	106:126	-	c:117(7.38|2|12)+	11.5	-26.60
319_2	ttggactgaagggagctccct	21	02:20:00	MLOC_61906.1	5378	5018:5035	c:5027(3.66|1|5)*	-	16	-22.20
319_2	ttggactgaagggagctccct	21	02:20:00	MLOC_61906.10	4771	4440:4457	c:4449(3.61|1|5)*	-	16	-22.20
319_2	ttggactgaagggagctccct	21	02:20:00	MLOC_61906.11	4848	4441:4458	c:4450(3.61|1|5)*	-	16	-22.20
319_2	ttggactgaagggagctccct	21	02:20:00	MLOC_61906.12	4385	4092:4109	c:4101(3.42|2|5)*	-	16	-22.20
319_2	ttggactgaagggagctccct	21	02:20:00	MLOC_61906.13	6379	5972:5989	c:5981(3.54|1|5)*	-	16	-22.20
319_2	ttggactgaagggagctccct	21	02:20:00	MLOC_61906.14	6501	6089:6106	c:6098(3.54|1|5)*	-	16	-22.20
319_2	ttggactgaagggagctccct	21	02:20:00	MLOC_61906.15	4833	4535:4552	c:4544(3.42|2|5)*	-	16	-22.20
319_2	ttggactgaagggagctccct	21	02:20:00	MLOC_61906.16	3086	2601:2618	c:2610(3.58|1|5)*	-	16	-22.20
319_2	ttggactgaagggagctccct	21	02:20:00	MLOC_61906.17	2331	1846:1863	c:1855(3.63|1|5)*	-	16	-22.20
319_2	ttggactgaagggagctccct	21	02:20:00	MLOC_61906.18	3247	2990:3007	c:2999(3.63|1|5)*	-	16	-22.20
319_2	ttggactgaagggagctccct	21	02:20:00	MLOC_61906.19	3048	2688:2705	c:2697(3.69|1|5)*	-	16	-22.20
319_2	ttggactgaagggagctccct	21	02:20:00	MLOC_61906.2	4252	3767:3784	c:3776(3.58|1|5)*	-	16	-22.20
319_2	ttggactgaagggagctccct	21	02:20:00	MLOC_61906.22	2364	1919:1936	c:1928(3.64|1|5)*	-	16	-22.20
319_2	ttggactgaagggagctccct	21	02:20:00	MLOC_61906.3	4968	4483:4500	c:4492(3.53|1|5)*	-	16	-22.20
319_2	ttggactgaagggagctccct	21	02:20:00	MLOC_61906.4	6269	5938:5955	c:5947(3.38|2|5)*	-	16	-22.20
319_2	ttggactgaagggagctccct	21	02:20:00	MLOC_61906.5	4968	4523:4540	c:4532(3.57|1|5)*	-	16	-22.20
319_2	ttggactgaagggagctccct	21	02:20:00	MLOC_61906.6	6103	5772:5789	c:5781(3.38|2|5)*	-	16	-22.20
319_2	ttggactgaagggagctccct	21	02:20:00	MLOC_61906.7	6066	5735:5752	c:5744(3.58|1|5)*	-	16	-22.20
319_2	ttggactgaagggagctccct	21	02:20:00	MLOC_61906.8	6130	5799:5816	c:5808(3.58|1|5)*	-	16	-22.20
319_2	ttggactgaagggagctccct	21	02:20:00	MLOC_61906.9	4197	3866:3883	c:3875(3.55|1|5)*	-	16	-22.20
319_2	ttggactgaagggagctccct	21	01:19:00	MLOC_62713.1	1292	895:914	-	c:905(4.78|9|36)+	16	-21.00
319_2	ttggactgaagggagctccct	21	02:21:00	MLOC_64098.1	1565	475:494	-	c:487(5.87|2|11)+	18	-17.70
319_2	ttggactgaagggagctccct	21	02:21:00	MLOC_64098.2	545	471:490	-	c:483(8.84|1|11)+	18	-17.70
319_2	ttggactgaagggagctccct	21	01:20:00	MLOC_71332.2	1877	853:872	-	c:863(3.86|5|12)+	6.5	-33.60
319_2	ttggactgaagggagctccct	21	01:21:00	MLOC_72581.1	1884	1403:1426	c:1416(9.09|1|20)*	-	9	-28.10
319_2	ttggactgaagggagctccct	21	01:21:00	MLOC_72581.2	1870	1389:1412	c:1402(9.09|1|20)*	-	9	-28.10
319_2	ttggactgaagggagctccct	21	01:21:00	MLOC_72581.3	2116	1635:1658	c:1648(9.09|1|20)*	-	9	-28.10
319b	cttggactgaagggtgctccct	22	01:18:00	MLOC_34489.2	1262	1224:1243	c:1233(4.28|3|4)*	-	14	-25.10
319b	cttggactgaagggtgctccct	22	01:18:00	MLOC_34489.5	2817	2744:2763	c:2753(3.05|4|4)*	-	14	-25.10
319b	cttggactgaagggtgctccct	22	01:22:00	MLOC_37733.1	1451	1006:1027	-	c:1019(3.87|5|8)+	15	-22.20
319b	cttggactgaagggtgctccct	22	01:22:00	MLOC_37733.2	2072	1632:1653	-	c:1645(3.94|5|8)+	15	-22.20
319b	cttggactgaagggtgctccct	22	01:22:00	MLOC_38367.1	1850	1600:1621	-	c:1613(3.05|7|6)+	15	-16.30
319b	cttggactgaagggtgctccct	22	01:22:00	MLOC_5113.1	2088	1739:1760	c:1751(3.65|4|5)*	-	18	-20.40
319b	cttggactgaagggtgctccct	22	01:22:00	MLOC_5113.2	2321	1972:1993	c:1984(3.48|5|5)*	-	18	-20.40
319b	cttggactgaagggtgctccct	22	01:22:00	MLOC_5113.3	1885	1518:1539	c:1530(3.00|7|5)*	-	18	-20.40
319b	cttggactgaagggtgctccct	22	01:21:00	MLOC_55324.1	1336	106:126	c:117(7.38|2|12)*	-	13	-26.50
319b	cttggactgaagggtgctccct	22	01:20:00	MLOC_65260.2	894	837:854	c:845(3.30|1|5)*	-	16	-17.40
319b	cttggactgaagggtgctccct	22	01:21:00	MLOC_71332.2	1877	852:873	c:863(3.86|5|12)*	-	8	-32.10
393_1	tccaaagggatcgcattgatc	21	01:21:00	MLOC_51300.2	1444	632:653	-	c:644(3.70|4|7)+	4.5	-29.70
393_1	tccaaagggatcgcattgatc	21	01:19:00	MLOC_56088.1	3166	2461:2480	c:2470(33.01|3|201)*	c:2471(15.77|4|96)+	4.5	-33.30
393_1	tccaaagggatcgcattgatc	21	02:21:00	MLOC_56486.2	345	60:80	c:72(3.94|2|9)*	-	18	-14.00
393_1	tccaaagggatcgcattgatc	21	01:19:00	MLOC_9864.1	5150	4368:4386	c:4376(33.90|5|252)*	c:4377(15.07|9|112)+	4.5	-33.30
393_1	tccaaagggatcgcattgatc	21	01:19:00	MLOC_9864.2	1973	1420:1438	c:1428(42.82|3|252)*	c:1429(19.03|6|112)+	4.5	-33.30
393_2	ttccaaagggatcgcattgat	21	01:21:00	MLOC_51300.2	1444	632:654	c:644(3.70|4|7)*	-	3.5	-29.90
393_2	ttccaaagggatcgcattgat	21	02:21:00	MLOC_55384.7	4000	3549:3570	-	c:3563(3.34|1|2)+	18	-15.50
393_2	ttccaaagggatcgcattgat	21	01:20:00	MLOC_56088.1	3166	2461:2480	c:2471(15.77|4|96)*	-	4.5	-33.50
393_2	ttccaaagggatcgcattgat	21	01:20:00	MLOC_75083.1	1750	1553:1572	-	c:1563(8.12|4|61)+	17.5	-19.40
393_2	ttccaaagggatcgcattgat	21	01:20:00	MLOC_75083.2	1392	1217:1236	c:1226(6.61|8|47)*	c:1227(8.58|3|61)+	17.5	-19.40
393_2	ttccaaagggatcgcattgat	21	01:20:00	MLOC_75083.3	1344	1177:1196	c:1186(6.65|8|47)*	c:1187(8.63|3|61)+	17.5	-19.40
393_2	ttccaaagggatcgcattgat	21	01:20:00	MLOC_75083.4	1798	1638:1657	c:1647(6.75|8|47)*	c:1648(8.76|3|61)+	17.5	-19.40
393_2	ttccaaagggatcgcattgat	21	01:20:00	MLOC_9864.1	5150	4368:4386	c:4377(15.07|9|112)*	-	4.5	-33.50
393_2	ttccaaagggatcgcattgat	21	01:20:00	MLOC_9864.2	1973	1420:1438	c:1429(19.03|6|112)*	-	4.5	-33.50
394_1	ttggcattctgtccacctcct	21	01:21:00	MLOC_11203.5	2270	2199:2221	c:2212(7.71|1|25)*	-	12.5	-18.90
394_1	ttggcattctgtccacctcct	21	01:21:00	MLOC_12172.1	1199	987:1009	c:999(6.64|5|39)*	-	17.5	-26.90
394_1	ttggcattctgtccacctcct	21	01:21:00	MLOC_20597.2	902	799:821	c:811(3.71|7|6)*	-	18	-22.00
394_1	ttggcattctgtccacctcct	21	01:21:00	MLOC_70188.1	3426	2577:2599	c:2589(21.92|3|192)*	-	0	-41.80
394_1	ttggcattctgtccacctcct	21	01:21:00	MLOC_70188.2	1498	760:782	c:772(20.31|3|192)*	-	0	-41.80
394_1	ttggcattctgtccacctcct	21	01:21:00	MLOC_70188.4	1639	1504:1526	c:1516(39.12|1|192)*	-	0	-41.80
395_1	tgaagtgtttgggggaactc	20	01:18:00	MLOC_10482.1	5953	5765:5783	-	c:5774(7.80|2|17)+	14	-13.30
395_1	tgaagtgtttgggggaactc	20	01:18:00	MLOC_10482.2	3555	3396:3414	-	c:3405(7.85|2|17)+	14	-13.30
395_1	tgaagtgtttgggggaactc	20	01:18:00	MLOC_10482.3	3558	3399:3417	-	c:3408(7.85|2|17)+	14	-13.30
395_1	tgaagtgtttgggggaactc	20	01:18:00	MLOC_10482.4	7118	6959:6977	-	c:6968(7.91|2|17)+	14	-13.30
395_1	tgaagtgtttgggggaactc	20	01:18:00	MLOC_10482.5	6003	5844:5862	-	c:5853(7.91|2|17)+	14	-13.30
395_1	tgaagtgtttgggggaactc	20	01:18:00	MLOC_10482.6	7135	6980:6998	-	c:6989(7.95|2|17)+	14	-13.30
395_1	tgaagtgtttgggggaactc	20	01:18:00	MLOC_10482.7	4079	3951:3969	-	c:3960(8.06|2|17)+	14	-13.30
395_1	tgaagtgtttgggggaactc	20	01:18:00	MLOC_11456.1	2604	2489:2507	c:2497(14.18|6|53)*	c:2498(12.04|7|45)+	18	-12.80
395_1	tgaagtgtttgggggaactc	20	01:20:00	MLOC_11677.4	1352	1264:1284	-	c:1275(3.23|3|4)+	16.5	-17.30
395_1	tgaagtgtttgggggaactc	20	01:17:00	MLOC_14235.1	2644	2332:2348	c:2339(9.12|1|21)*	-	17	-15.80
395_1	tgaagtgtttgggggaactc	20	01:18:00	MLOC_17849.1	1081	1003:1020	-	c:1012(3.86|4|6)+	16	-19.40
395_1	tgaagtgtttgggggaactc	20	01:19:00	MLOC_24530.1	1741	1153:1172	-	c:1163(12.20|3|74)+	18	-17.00
395_1	tgaagtgtttgggggaactc	20	01:20:00	MLOC_2642.1	282	196:216	-	c:207(3.65|1|20)+	16.5	-14.30
395_1	tgaagtgtttgggggaactc	20	01:20:00	MLOC_30140.1	278	198:218	-	c:209(3.82|2|20)+	16.5	-14.30
395_1	tgaagtgtttgggggaactc	20	01:20:00	MLOC_30193.3	2239	2030:2051	c:2040(7.72|1|9)*	-	14.5	-20.80
395_1	tgaagtgtttgggggaactc	20	01:19:00	MLOC_32593.2	1923	1825:1844	c:1834(8.23|6|32)*	c:1835(7.71|7|30)+	16	-17.60
395_1	tgaagtgtttgggggaactc	20	01:20:00	MLOC_34155.1	3415	3216:3235	c:3226(6.23|6|18)*	c:3227(4.15|9|12)+	17.5	-17.50
395_1	tgaagtgtttgggggaactc	20	01:16:00	MLOC_34388.2	3367	3075:3091	-	c:3082(9.91|3|33)+	16	-13.20
395_1	tgaagtgtttgggggaactc	20	01:16:00	MLOC_34388.3	2247	1966:1982	-	c:1973(12.49|3|33)+	16	-13.20
395_1	tgaagtgtttgggggaactc	20	01:20:00	MLOC_3872.1	782	509:529	c:519(3.08|5|6)*	-	15	-13.40
395_1	tgaagtgtttgggggaactc	20	01:20:00	MLOC_39081.3	2351	1576:1597	c:1587(8.92|5|71)*	c:1588(23.25|3|185)+	16.5	-12.40
395_1	tgaagtgtttgggggaactc	20	01:20:00	MLOC_39081.5	2108	1333:1354	c:1344(8.83|5|71)*	c:1345(23.01|3|185)+	16.5	-12.40
395_1	tgaagtgtttgggggaactc	20	01:20:00	MLOC_3959.1	2618	2528:2549	c:2539(12.12|2|29)*	c:2540(12.54|1|30)+	15.5	-14.30
395_1	tgaagtgtttgggggaactc	20	01:20:00	MLOC_42200.1	265	195:215	-	c:206(4.22|1|20)+	16.5	-14.30
395_1	tgaagtgtttgggggaactc	20	01:16:00	MLOC_4408.1	2583	2415:2431	c:2421(5.55|2|9)*	c:2422(4.93|3|8)+	13.5	-21.40
395_1	tgaagtgtttgggggaactc	20	01:18:00	MLOC_44536.1	956	781:799	-	c:790(3.39|2|5)+	17	-16.60
395_1	tgaagtgtttgggggaactc	20	01:18:00	MLOC_52569.1	1718	1590:1608	c:1598(3.79|6|10)*	-	16	-11.70
395_1	tgaagtgtttgggggaactc	20	01:19:00	MLOC_5274.1	880	809:828	c:819(4.69|4|21)*	-	16.5	-13.10
395_1	tgaagtgtttgggggaactc	20	01:19:00	MLOC_5274.2	781	732:751	c:742(8.92|1|21)*	c:743(3.82|3|9)+	16.5	-13.10
395_1	tgaagtgtttgggggaactc	20	01:19:00	MLOC_5274.3	842	793:812	c:803(8.97|1|21)*	c:804(3.84|3|9)+	16.5	-13.10
395_1	tgaagtgtttgggggaactc	20	01:20:00	MLOC_57039.2	709	481:501	c:492(15.64|2|33)*	c:493(5.69|3|12)+	17	-13.40
395_1	tgaagtgtttgggggaactc	20	01:20:00	MLOC_5739.1	3875	3511:3532	-	c:3523(3.37|2|5)+	12	-11.40
395_1	tgaagtgtttgggggaactc	20	01:20:00	MLOC_59775.1	3143	2920:2940	-	c:2931(3.23|8|3)+	18	-12.10
395_1	tgaagtgtttgggggaactc	20	01:20:00	MLOC_61530.2	2435	2298:2319	c:2309(6.87|5|37)*	-	15	-16.40
395_1	tgaagtgtttgggggaactc	20	01:20:00	MLOC_61530.3	2415	2278:2299	c:2289(6.87|5|37)*	-	15	-16.40
395_1	tgaagtgtttgggggaactc	20	01:20:00	MLOC_61530.4	2208	2077:2098	c:2088(6.95|5|37)*	-	15	-16.40
395_1	tgaagtgtttgggggaactc	20	01:20:00	MLOC_61530.5	2026	1895:1916	c:1906(6.95|5|37)*	-	15	-16.40
395_1	tgaagtgtttgggggaactc	20	01:20:00	MLOC_61530.6	2022	1929:1950	c:1940(7.56|5|37)*	-	15	-16.40
395_1	tgaagtgtttgggggaactc	20	03:20:00	MLOC_61674.1	1126	733:750	-	c:744(4.15|7|11)+	13	-16.10
395_1	tgaagtgtttgggggaactc	20	01:20:00	MLOC_61925.5	1683	521:541	c:532(5.32|2|2)*	-	16	-18.00
395_1	tgaagtgtttgggggaactc	20	01:20:00	MLOC_62978.1	2904	2804:2824	-	c:2815(3.68|7|9)+	16	-16.50
395_1	tgaagtgtttgggggaactc	20	01:20:00	MLOC_64284.1	1983	1796:1816	c:1806(4.73|5|10)*	-	16	-11.40
395_1	tgaagtgtttgggggaactc	20	01:20:00	MLOC_64902.1	2888	2004:2024	-	c:2016(8.14|2|14)+	13.5	-17.70
395_1	tgaagtgtttgggggaactc	20	01:20:00	MLOC_64902.2	1415	1320:1340	-	c:1332(8.18|2|14)+	13.5	-17.70
395_1	tgaagtgtttgggggaactc	20	01:20:00	MLOC_65378.1	1661	1342:1361	-	c:1353(9.77|4|43)+	16.5	-13.90
395_1	tgaagtgtttgggggaactc	20	01:20:00	MLOC_65378.2	1508	1342:1361	c:1352(4.62|9|16)*	c:1353(12.41|2|43)+	16.5	-13.90
395_1	tgaagtgtttgggggaactc	20	01:18:00	MLOC_67077.5	948	775:793	c:783(3.87|4|4)*	-	17.5	-15.90
395_1	tgaagtgtttgggggaactc	20	01:18:00	MLOC_67940.2	1462	1410:1427	-	c:1419(5.94|5|12)+	18	-18.50
395_1	tgaagtgtttgggggaactc	20	01:20:00	MLOC_69992.1	1786	1568:1589	c:1579(5.20|7|12)*	c:1580(9.10|4|21)+	18	-11.90
395_1	tgaagtgtttgggggaactc	20	01:16:00	MLOC_70430.1	1221	1005:1020	-	c:1012(3.43|5|6)+	18	-15.80
395_1	tgaagtgtttgggggaactc	20	01:19:00	MLOC_71919.1	523	477:495	c:486(5.89|5|21)*	c:487(8.14|3|29)+	17.5	-16.20
395_1	tgaagtgtttgggggaactc	20	01:20:00	MLOC_72774.1	1862	1740:1760	-	c:1751(3.62|1|3)+	14.5	-19.10
395_1	tgaagtgtttgggggaactc	20	01:19:00	MLOC_74261.2	1659	1542:1563	c:1553(6.76|5|10)*	c:1554(9.77|2|13)+	18	-20.40
395_1	tgaagtgtttgggggaactc	20	01:20:00	MLOC_74767.1	1481	1179:1200	-	c:1191(3.59|4|7)+	17	-15.00
395_1	tgaagtgtttgggggaactc	20	01:20:00	MLOC_74767.2	1451	1056:1077	-	c:1068(3.17|6|7)+	17	-15.00
395_1	tgaagtgtttgggggaactc	20	01:20:00	MLOC_74767.4	1189	1010:1031	-	c:1022(4.07|2|7)+	17	-15.00
395_1	tgaagtgtttgggggaactc	20	01:20:00	MLOC_74767.6	1265	963:984	-	c:975(3.57|4|7)+	17	-15.00
395_1	tgaagtgtttgggggaactc	20	01:19:00	MLOC_79437.1	915	101:120	c:110(8.83|5|212)*	-	15.5	-16.10
395_1	tgaagtgtttgggggaactc	20	01:20:00	MLOC_79572.1	2251	2178:2197	c:2188(8.00|3|7)*	c:2189(3.43|8|3)+	16	-12.70
395_1	tgaagtgtttgggggaactc	20	01:20:00	MLOC_81757.1	5414	2273:2294	c:2285(3.02|10|6)*	-	18	-15.80
395_1	tgaagtgtttgggggaactc	20	01:20:00	MLOC_81757.2	2926	2575:2596	c:2587(3.02|10|6)*	-	18	-15.80
396_1	tccacaggctttcttgaactg	21	01:20:00	MLOC_11437.1	788	734:755	c:745(3.57|2|5)*	-	14.5	-17.80
396_1	tccacaggctttcttgaactg	21	01:21:00	MLOC_12347.2	1305	1209:1229	c:1220(4.90|1|7)*	-	13.5	-21.00
396_1	tccacaggctttcttgaactg	21	01:21:00	MLOC_12347.3	1627	1531:1551	c:1542(4.68|1|7)*	-	13.5	-21.00
396_1	tccacaggctttcttgaactg	21	01:21:00	MLOC_12347.4	1616	1535:1555	c:1546(4.79|1|7)*	-	13.5	-21.00
396_1	tccacaggctttcttgaactg	21	01:21:00	MLOC_22151.2	1174	421:442	c:433(8.34|5|59)*	-	14	-14.60
396_1	tccacaggctttcttgaactg	21	01:21:00	MLOC_34519.1	1007	599:620	c:611(8.38|4|72)*	-	18	-15.20
396_1	tccacaggctttcttgaactg	21	02:21:00	MLOC_51084.4	2001	1950:1970	-	c:1963(3.52|4|5)+	17.5	-14.40
396_1	tccacaggctttcttgaactg	21	01:21:00	MLOC_52117.1	1733	1685:1705	c:1696(3.16|3|5)*	-	17	-11.60
396_1	tccacaggctttcttgaactg	21	01:21:00	MLOC_52532.1	4092	3763:3784	c:3774(27.84|1|53)*	-	11.5	-17.00
396_1	tccacaggctttcttgaactg	21	01:21:00	MLOC_52532.2	4999	4680:4701	c:4691(27.91|1|53)*	-	11.5	-17.00
396_1	tccacaggctttcttgaactg	21	01:21:00	MLOC_52532.3	5094	4775:4796	c:4786(27.84|1|53)*	-	11.5	-17.00
396_1	tccacaggctttcttgaactg	21	01:21:00	MLOC_52532.4	3390	3137:3158	c:3148(28.94|1|53)*	-	11.5	-17.00
396_1	tccacaggctttcttgaactg	21	01:21:00	MLOC_55595.1	667	628:650	c:639(6.21|7|25)*	c:640(13.42|1|54)+	14.5	-24.90
396_1	tccacaggctttcttgaactg	21	01:21:00	MLOC_5657.1	1698	1622:1643	-	c:1635(4.09|9|12)+	12.5	-22.40
396_1	tccacaggctttcttgaactg	21	01:21:00	MLOC_64571.1	503	401:423	-	c:414(3.19|10|12)+	15.5	-16.00
396_1	tccacaggctttcttgaactg	21	01:20:00	MLOC_67201.1	2185	712:732	c:722(13.17|3|30)*	-	6.5	-28.80
396_1	tccacaggctttcttgaactg	21	01:20:00	MLOC_67201.2	2342	903:923	c:913(13.20|3|30)*	-	6.5	-28.80
396_1	tccacaggctttcttgaactg	21	01:20:00	MLOC_67201.3	1895	460:480	c:470(13.17|3|30)*	-	6.5	-28.80
396_1	tccacaggctttcttgaactg	21	02:21:00	MLOC_6831.3	1113	1064:1083	-	c:1076(3.53|4|6)+	17	-16.20
396_1	tccacaggctttcttgaactg	21	02:21:00	MLOC_6831.4	1249	1207:1226	c:1218(3.03|4|5)*	c:1219(3.63|3|6)+	17	-16.20
396_1	tccacaggctttcttgaactg	21	01:21:00	MLOC_71433.4	3958	3832:3853	-	c:3844(9.11|4|24)+	18	-18.00
396_1	tccacaggctttcttgaactg	21	01:21:00	MLOC_71433.5	3410	3284:3305	-	c:3296(9.11|4|24)+	18	-18.00
396_1	tccacaggctttcttgaactg	21	01:21:00	MLOC_71433.6	3398	3281:3302	-	c:3293(9.10|4|24)+	18	-18.00
396_1	tccacaggctttcttgaactg	21	01:21:00	MLOC_74367.1	1291	1210:1230	c:1220(17.06|1|50)*	-	13.5	-17.60
396_1	tccacaggctttcttgaactg	21	01:21:00	MLOC_75225.1	1488	758:778	c:768(21.35|2|91)*	-	12.5	-25.10
396_1	tccacaggctttcttgaactg	21	03:21:00	MLOC_77209.2	1485	1340:1358	-	c:1352(8.86|4|26)+	16	-19.30
396_1	tccacaggctttcttgaactg	21	01:20:00	MLOC_80060.1	1053	743:763	c:753(9.73|1|21)*	-	3	-35.40
396_1	tccacaggctttcttgaactg	21	01:20:00	MLOC_80060.2	1138	843:863	c:853(9.77|1|21)*	-	3	-35.40
396_1	tccacaggctttcttgaactg	21	04:21:00	MLOC_80166.1	804	548:566	c:560(3.24|2|4)*	-	16.5	-24.40
396_1	tccacaggctttcttgaactg	21	02:21:00	MLOC_80687.1	2213	2082:2101	c:2093(3.15|7|7)*	-	18	-16.90
396_1	tccacaggctttcttgaactg	21	02:21:00	MLOC_80687.2	2017	1954:1973	c:1965(3.23|7|7)*	-	18	-16.90
396_2	ttccacagctttcttgaactg	21	01:21:00	MLOC_12347.2	1305	1209:1229	c:1220(4.90|1|7)*	-	7.5	-25.00
396_2	ttccacagctttcttgaactg	21	01:21:00	MLOC_12347.3	1627	1531:1551	c:1542(4.68|1|7)*	-	7.5	-25.00
396_2	ttccacagctttcttgaactg	21	01:21:00	MLOC_12347.4	1616	1535:1555	c:1546(4.79|1|7)*	-	7.5	-25.00
396_2	ttccacagctttcttgaactg	21	01:21:00	MLOC_12729.2	2369	2250:2272	c:2262(4.67|8|13)*	-	14	-13.50
396_2	ttccacagctttcttgaactg	21	01:21:00	MLOC_12729.3	3198	3097:3119	c:3109(5.27|7|13)*	-	14	-13.50
396_2	ttccacagctttcttgaactg	21	01:21:00	MLOC_12729.4	2286	2185:2207	c:2197(5.25|7|13)*	-	14	-13.50
396_2	ttccacagctttcttgaactg	21	01:21:00	MLOC_12900.1	1097	1007:1027	-	c:1018(4.43|2|6)+	17	-12.20
396_2	ttccacagctttcttgaactg	21	01:21:00	MLOC_12900.2	1366	1276:1296	-	c:1287(4.38|2|6)+	17	-12.20
396_2	ttccacagctttcttgaactg	21	01:21:00	MLOC_12900.3	1177	1087:1107	-	c:1098(4.43|2|6)+	17	-12.20
396_2	ttccacagctttcttgaactg	21	01:21:00	MLOC_12900.4	1205	1116:1136	-	c:1127(4.37|2|6)+	17	-12.20
396_2	ttccacagctttcttgaactg	21	01:17:00	MLOC_16093.1	1616	1535:1553	c:1543(3.13|1|4)*	-	17	-11.40
396_2	ttccacagctttcttgaactg	21	01:21:00	MLOC_19246.1	882	671:694	c:684(10.02|2|26)*	c:685(4.24|8|11)+	16	-13.40
396_2	ttccacagctttcttgaactg	21	02:20:00	MLOC_34487.1	1762	1677:1695	-	c:1688(5.37|8|13)+	15	-17.00
396_2	ttccacagctttcttgaactg	21	01:21:00	MLOC_34502.1	2017	1841:1862	c:1852(4.62|10|7)*	-	14	-14.60
396_2	ttccacagctttcttgaactg	21	01:21:00	MLOC_3923.1	2555	2461:2482	-	c:2473(3.09|4|6)+	13.5	-17.40
396_2	ttccacagctttcttgaactg	21	01:21:00	MLOC_52532.1	4092	3763:3785	c:3774(27.84|1|53)*	-	16	-17.10
396_2	ttccacagctttcttgaactg	21	01:21:00	MLOC_52532.2	4999	4680:4702	c:4691(27.91|1|53)*	-	16	-17.10
396_2	ttccacagctttcttgaactg	21	01:21:00	MLOC_52532.3	5094	4775:4797	c:4786(27.84|1|53)*	-	16	-17.10
396_2	ttccacagctttcttgaactg	21	01:21:00	MLOC_52532.4	3390	3137:3159	c:3148(28.94|1|53)*	-	16	-17.10
396_2	ttccacagctttcttgaactg	21	01:21:00	MLOC_54297.2	1632	1306:1328	-	c:1319(3.26|3|5)+	18	-14.40
396_2	ttccacagctttcttgaactg	21	01:21:00	MLOC_54297.3	1544	1228:1250	-	c:1241(3.33|3|5)+	18	-14.40
396_2	ttccacagctttcttgaactg	21	01:20:00	MLOC_56099.4	1574	1360:1380	c:1371(3.00|10|7)*	-	17.5	-11.80
396_2	ttccacagctttcttgaactg	21	01:20:00	MLOC_56099.5	3173	3004:3024	c:3015(3.12|10|7)*	-	17.5	-11.80
396_2	ttccacagctttcttgaactg	21	02:21:00	MLOC_57452.2	2141	2069:2088	-	c:2081(4.12|6|6)+	16.5	-11.90
396_2	ttccacagctttcttgaactg	21	01:21:00	MLOC_59657.1	1723	760:780	c:770(38.07|1|309)*	-	17.5	-12.50
396_2	ttccacagctttcttgaactg	21	01:21:00	MLOC_59657.2	1627	802:822	c:812(38.32|1|309)*	-	17.5	-12.50
396_2	ttccacagctttcttgaactg	21	01:21:00	MLOC_59657.3	1624	799:819	c:809(38.75|1|309)*	-	17.5	-12.50
396_2	ttccacagctttcttgaactg	21	01:19:00	MLOC_65509.4	2930	2810:2828	-	c:2820(5.52|7|16)+	17.5	-14.20
396_2	ttccacagctttcttgaactg	21	01:19:00	MLOC_65509.5	2992	2813:2831	-	c:2823(4.97|10|16)+	17.5	-14.20
396_2	ttccacagctttcttgaactg	21	01:21:00	MLOC_66206.1	1748	1522:1547	c:1537(3.44|6|6)*	-	17	-14.10
396_2	ttccacagctttcttgaactg	21	01:20:00	MLOC_67201.1	2185	712:733	c:722(13.17|3|30)*	-	10.5	-29.20
396_2	ttccacagctttcttgaactg	21	01:20:00	MLOC_67201.2	2342	903:924	c:913(13.20|3|30)*	-	10.5	-29.20
396_2	ttccacagctttcttgaactg	21	01:20:00	MLOC_67201.3	1895	460:481	c:470(13.17|3|30)*	-	10.5	-29.20
396_2	ttccacagctttcttgaactg	21	01:21:00	MLOC_67856.2	1681	1578:1600	c:1590(6.30|1|11)*	c:1591(5.15|2|9)+	15.5	-13.40
396_2	ttccacagctttcttgaactg	21	03:21:00	MLOC_73139.1	1454	1266:1283	-	c:1277(5.60|2|13)+	17	-15.00
396_2	ttccacagctttcttgaactg	21	03:21:00	MLOC_73139.2	1489	1339:1356	-	c:1350(5.64|2|13)+	17	-15.00
396_2	ttccacagctttcttgaactg	21	03:21:00	MLOC_73139.4	1483	1294:1311	-	c:1305(4.81|2|13)+	17	-15.00
396_2	ttccacagctttcttgaactg	21	01:17:00	MLOC_8028.1	1607	1289:1306	c:1296(3.04|4|5)*	-	13	-16.80
396_2	ttccacagctttcttgaactg	21	01:17:00	MLOC_8028.3	1613	1356:1373	c:1363(3.30|3|5)*	-	13	-16.80
396_2	ttccacagctttcttgaactg	21	01:21:00	MLOC_80698.1	945	591:611	c:602(3.26|3|6)*	-	18	-12.50
396_3	tccacaggctttcttgaacgg	21	01:21:00	MLOC_11437.1	788	733:755	c:745(3.57|2|5)*	-	13.5	-18.50
396_3	tccacaggctttcttgaacgg	21	01:20:00	MLOC_12347.2	1305	1210:1229	c:1220(4.90|1|7)*	-	15	-19.70
396_3	tccacaggctttcttgaacgg	21	01:20:00	MLOC_12347.3	1627	1532:1551	c:1542(4.68|1|7)*	-	15	-19.70
396_3	tccacaggctttcttgaacgg	21	01:20:00	MLOC_12347.4	1616	1536:1555	c:1546(4.79|1|7)*	-	15	-19.70
396_3	tccacaggctttcttgaacgg	21	02:21:00	MLOC_2862.4	1107	974:994	-	c:987(5.16|3|5)+	18	-14.40
396_3	tccacaggctttcttgaacgg	21	02:21:00	MLOC_37196.1	551	398:418	c:410(3.55|10|14)*	-	15	-12.00
396_3	tccacaggctttcttgaacgg	21	02:21:00	MLOC_37196.2	1432	1279:1299	c:1291(3.66|10|14)*	-	15	-12.00
396_3	tccacaggctttcttgaacgg	21	02:21:00	MLOC_37196.3	1533	1389:1409	c:1401(3.67|10|14)*	-	15	-12.00
396_3	tccacaggctttcttgaacgg	21	01:21:00	MLOC_52532.1	4092	3761:3784	c:3774(27.84|1|53)*	-	12.5	-17.90
396_3	tccacaggctttcttgaacgg	21	01:21:00	MLOC_52532.2	4999	4678:4701	c:4691(27.91|1|53)*	-	12.5	-17.90
396_3	tccacaggctttcttgaacgg	21	01:21:00	MLOC_52532.3	5094	4773:4796	c:4786(27.84|1|53)*	-	12.5	-17.90
396_3	tccacaggctttcttgaacgg	21	01:21:00	MLOC_52532.4	3390	3135:3158	c:3148(28.94|1|53)*	-	12.5	-17.90
396_3	tccacaggctttcttgaacgg	21	01:21:00	MLOC_54074.2	6469	6408:6429	c:6419(4.13|1|5)*	-	16.5	-13.40
396_3	tccacaggctttcttgaacgg	21	01:20:00	MLOC_55595.1	667	629:650	c:639(6.21|7|25)*	c:640(13.42|1|54)+	15.5	-24.10
396_3	tccacaggctttcttgaacgg	21	01:21:00	MLOC_56272.4	1807	1688:1712	-	c:1702(5.29|5|5)+	18	-21.90
396_3	tccacaggctttcttgaacgg	21	01:21:00	MLOC_5657.1	1698	1622:1643	-	c:1635(4.09|9|12)+	13.5	-20.30
396_3	tccacaggctttcttgaacgg	21	01:21:00	MLOC_67201.1	2185	711:732	c:722(13.17|3|30)*	-	5	-31.30
396_3	tccacaggctttcttgaacgg	21	01:21:00	MLOC_67201.2	2342	902:923	c:913(13.20|3|30)*	-	5	-31.30
396_3	tccacaggctttcttgaacgg	21	01:21:00	MLOC_67201.3	1895	459:480	c:470(13.17|3|30)*	-	5	-31.30
396_3	tccacaggctttcttgaacgg	21	03:21:00	MLOC_67330.1	836	737:754	-	c:748(6.73|2|28)+	17.5	-14.80
396_3	tccacaggctttcttgaacgg	21	03:21:00	MLOC_67330.2	1737	1360:1377	-	c:1371(5.68|9|28)+	17.5	-14.80
396_3	tccacaggctttcttgaacgg	21	01:21:00	MLOC_72603.1	935	740:761	c:752(3.50|8|10)*	-	14.5	-13.00
396_3	tccacaggctttcttgaacgg	21	01:21:00	MLOC_72603.2	1000	867:888	c:879(3.56|8|10)*	-	14.5	-13.00
396_3	tccacaggctttcttgaacgg	21	01:21:00	MLOC_72603.3	936	814:835	c:826(3.53|8|10)*	-	14.5	-13.00
396_3	tccacaggctttcttgaacgg	21	01:18:00	MLOC_75225.1	1488	761:778	c:768(21.35|2|91)*	-	15.5	-24.00
396_3	tccacaggctttcttgaacgg	21	03:20:00	MLOC_77209.2	1485	1341:1358	-	c:1352(8.86|4|26)+	17	-18.50
396_3	tccacaggctttcttgaacgg	21	02:21:00	MLOC_77491.1	2436	1129:1150	-	c:1143(3.22|7|6)+	17	-16.80
396_3	tccacaggctttcttgaacgg	21	02:21:00	MLOC_77491.3	2530	1210:1231	-	c:1224(3.23|7|6)+	17	-16.80
396_3	tccacaggctttcttgaacgg	21	02:21:00	MLOC_77491.4	2328	1210:1231	-	c:1224(3.23|7|6)+	17	-16.80
396_3	tccacaggctttcttgaacgg	21	01:21:00	MLOC_80060.1	1053	741:763	c:753(9.73|1|21)*	-	0	-39.90
396_3	tccacaggctttcttgaacgg	21	01:21:00	MLOC_80060.2	1138	841:863	c:853(9.77|1|21)*	-	0	-39.90
396c-3p	ttccacagctttcttgaactt	21	01:21:00	MLOC_12347.2	1305	1208:1229	c:1220(4.90|1|7)*	-	6	-25.20
396c-3p	ttccacagctttcttgaactt	21	01:21:00	MLOC_12347.3	1627	1530:1551	c:1542(4.68|1|7)*	-	6	-25.20
396c-3p	ttccacagctttcttgaactt	21	01:21:00	MLOC_12347.4	1616	1534:1555	c:1546(4.79|1|7)*	-	6	-25.20
396c-3p	ttccacagctttcttgaactt	21	01:21:00	MLOC_12729.2	2369	2251:2272	c:2262(4.67|8|13)*	-	15.5	-12.10
396c-3p	ttccacagctttcttgaactt	21	01:21:00	MLOC_12729.3	3198	3098:3119	c:3109(5.27|7|13)*	-	15.5	-12.10
396c-3p	ttccacagctttcttgaactt	21	01:21:00	MLOC_12729.4	2286	2186:2207	c:2197(5.25|7|13)*	-	15.5	-12.10
396c-3p	ttccacagctttcttgaactt	21	01:21:00	MLOC_13796.1	529	249:271	-	c:263(4.38|4|10)+	17.5	-19.40
396c-3p	ttccacagctttcttgaactt	21	01:21:00	MLOC_13796.2	634	324:346	-	c:338(4.55|4|10)+	17.5	-19.40
396c-3p	ttccacagctttcttgaactt	21	01:17:00	MLOC_16093.1	1616	1535:1553	c:1543(3.13|1|4)*	-	17	-11.40
396c-3p	ttccacagctttcttgaactt	21	01:21:00	MLOC_19246.1	882	670:694	c:684(10.02|2|26)*	c:685(4.24|8|11)+	14.5	-13.60
396c-3p	ttccacagctttcttgaactt	21	01:17:00	MLOC_21266.1	890	834:850	c:841(4.71|3|9)*	-	17	-14.80
396c-3p	ttccacagctttcttgaactt	21	02:20:00	MLOC_34487.1	1762	1677:1695	-	c:1688(5.37|8|13)+	15	-17.00
396c-3p	ttccacagctttcttgaactt	21	01:21:00	MLOC_34502.1	2017	1840:1862	c:1852(4.62|10|7)*	-	13	-15.10
396c-3p	ttccacagctttcttgaactt	21	01:17:00	MLOC_3923.1	2555	2464:2482	-	c:2473(3.09|4|6)+	16.5	-15.60
396c-3p	ttccacagctttcttgaactt	21	01:21:00	MLOC_43525.12	2453	2401:2423	-	c:2414(4.45|1|5)+	17.5	-13.40
396c-3p	ttccacagctttcttgaactt	21	02:21:00	MLOC_55839.4	2263	2152:2171	c:2163(3.86|2|2)*	-	17.5	-10.10
396c-3p	ttccacagctttcttgaactt	21	01:20:00	MLOC_56099.4	1574	1360:1380	c:1371(3.00|10|7)*	-	17.5	-11.80
396c-3p	ttccacagctttcttgaactt	21	01:20:00	MLOC_56099.5	3173	3004:3024	c:3015(3.12|10|7)*	-	17.5	-11.80
396c-3p	ttccacagctttcttgaactt	21	02:21:00	MLOC_57452.2	2141	2068:2088	-	c:2081(4.12|6|6)+	15	-12.10
396c-3p	ttccacagctttcttgaactt	21	01:21:00	MLOC_62759.2	1637	1450:1471	c:1461(4.08|7|11)*	-	17.5	-11.00
396c-3p	ttccacagctttcttgaactt	21	01:19:00	MLOC_65509.4	2930	2810:2828	-	c:2820(5.52|7|16)+	17.5	-14.20
396c-3p	ttccacagctttcttgaactt	21	01:19:00	MLOC_65509.5	2992	2813:2831	-	c:2823(4.97|10|16)+	17.5	-14.20
396c-3p	ttccacagctttcttgaactt	21	01:20:00	MLOC_67201.1	2185	712:733	c:722(13.17|3|30)*	-	10.5	-29.20
396c-3p	ttccacagctttcttgaactt	21	01:20:00	MLOC_67201.2	2342	903:924	c:913(13.20|3|30)*	-	10.5	-29.20
396c-3p	ttccacagctttcttgaactt	21	01:20:00	MLOC_67201.3	1895	460:481	c:470(13.17|3|30)*	-	10.5	-29.20
396c-3p	ttccacagctttcttgaactt	21	01:21:00	MLOC_67856.2	1681	1579:1600	c:1590(6.30|1|11)*	c:1591(5.15|2|9)+	17	-11.30
396c-3p	ttccacagctttcttgaactt	21	01:21:00	MLOC_68428.1	1558	1216:1236	c:1227(3.72|9|14)*	-	16.5	-10.10
396c-3p	ttccacagctttcttgaactt	21	01:21:00	MLOC_70557.1	1229	900:920	-	c:912(3.82|6|11)+	18	-18.40
396c-3p	ttccacagctttcttgaactt	21	01:18:00	MLOC_70672.1	971	928:949	c:939(10.48|1|87)*	-	17.5	-15.70
396c-3p	ttccacagctttcttgaactt	21	03:21:00	MLOC_73139.1	1454	1266:1283	-	c:1277(5.60|2|13)+	17	-14.70
396c-3p	ttccacagctttcttgaactt	21	03:21:00	MLOC_73139.2	1489	1339:1356	-	c:1350(5.64|2|13)+	17	-14.70
396c-3p	ttccacagctttcttgaactt	21	03:21:00	MLOC_73139.4	1483	1294:1311	-	c:1305(4.81|2|13)+	17	-14.70
396c-3p	ttccacagctttcttgaactt	21	01:21:00	MLOC_73629.1	1513	1072:1094	-	c:1085(3.20|6|6)+	17.5	-12.60
396c-3p	ttccacagctttcttgaactt	21	01:21:00	MLOC_75225.1	1488	757:779	c:768(21.35|2|91)*	-	17.5	-21.60
396c-3p	ttccacagctttcttgaactt	21	01:17:00	MLOC_8028.1	1607	1289:1306	c:1296(3.04|4|5)*	-	13	-16.80
396c-3p	ttccacagctttcttgaactt	21	01:17:00	MLOC_8028.3	1613	1356:1373	c:1363(3.30|3|5)*	-	13	-16.80
396c-3p	ttccacagctttcttgaactt	21	01:21:00	MLOC_80698.1	945	591:611	c:602(3.26|3|6)*	-	18	-12.20
397b-3p|mir397b-3p	atcaacgctgcactcaacggc	21	02:21:00	MLOC_13453.1	1552	1429:1448	c:1440(6.71|4|16)*	-	16	-20.80
397b-3p|mir397b-3p	atcaacgctgcactcaacggc	21	02:21:00	MLOC_13453.2	1625	1480:1499	c:1491(6.50|4|16)*	-	16	-20.80
397b-3p|mir397b-3p	atcaacgctgcactcaacggc	21	01:21:00	MLOC_2480.1	1902	1861:1881	c:1872(3.22|3|6)*	-	17	-15.50
397b-3p|mir397b-3p	atcaacgctgcactcaacggc	21	01:21:00	MLOC_2480.2	1401	1359:1379	c:1370(3.24|3|6)*	-	17	-15.50
397b-3p|mir397b-3p	atcaacgctgcactcaacggc	21	01:21:00	MLOC_37060.1	3636	3482:3507	-	c:3498(5.79|4|12)+	18	-13.20
397b-3p|mir397b-3p	atcaacgctgcactcaacggc	21	01:21:00	MLOC_44640.1	1256	1100:1120	c:1111(3.17|2|2)*	-	18	-19.20
397b-3p|mir397b-3p	atcaacgctgcactcaacggc	21	01:21:00	MLOC_5360.1	1022	542:563	c:553(5.72|8|36)*	-	14.5	-20.20
397b-3p|mir397b-3p	atcaacgctgcactcaacggc	21	02:21:00	MLOC_62833.1	2857	2347:2366	c:2358(26.47|6|267)*	-	15.5	-16.30
397b-3p|mir397b-3p	atcaacgctgcactcaacggc	21	02:21:00	MLOC_62833.2	2535	2416:2435	c:2427(26.00|6|267)*	-	15.5	-16.30
397b-3p|mir397b-3p	atcaacgctgcactcaacggc	21	02:21:00	MLOC_62833.3	4824	2380:2399	c:2391(26.42|6|267)*	-	15.5	-16.30
397b-3p|mir397b-3p	atcaacgctgcactcaacggc	21	02:21:00	MLOC_62833.5	2621	2121:2140	c:2132(26.43|6|267)*	-	15.5	-16.30
397b-3p|mir397b-3p	atcaacgctgcactcaacggc	21	02:21:00	MLOC_62833.6	4500	3072:3091	c:3083(25.22|6|267)*	-	15.5	-16.30
397b-3p|mir397b-3p	atcaacgctgcactcaacggc	21	01:20:00	MLOC_66971.8	1436	367:385	c:376(4.66|1|1)*	-	16.5	-18.10
397b-3p|mir397b-3p	atcaacgctgcactcaacggc	21	01:21:00	MLOC_75846.1	3076	2961:2981	-	c:2973(6.77|7|26)+	14.5	-16.20
397b-3p|mir397b-3p	atcaacgctgcactcaacggc	21	01:20:00	MLOC_78556.2	1184	921:940	-	c:932(8.62|6|46)+	17	-19.80
397b-3p|mir397b-3p	atcaacgctgcactcaacggc	21	01:20:00	MLOC_78556.3	1089	826:845	-	c:837(8.49|6|46)+	17	-19.80
398_1	tgtgttctcaggtcgcccccg	21	01:20:00	MLOC_13546.1	1988	1892:1911	c:1901(8.21|4|20)*	-	12.5	-21.60
398_1	tgtgttctcaggtcgcccccg	21	01:20:00	MLOC_13546.2	2072	2025:2044	c:2034(8.26|4|20)*	-	12.5	-21.60
398_1	tgtgttctcaggtcgcccccg	21	01:21:00	MLOC_16305.2	873	826:847	-	c:839(4.57|5|17)+	17.5	-18.50
398_1	tgtgttctcaggtcgcccccg	21	01:21:00	MLOC_17602.1	2181	1851:1871	c:1862(6.66|7|36)*	-	16	-14.80
398_1	tgtgttctcaggtcgcccccg	21	01:21:00	MLOC_17602.2	1254	1151:1171	c:1162(12.76|1|36)*	-	16	-14.80
398_1	tgtgttctcaggtcgcccccg	21	01:21:00	MLOC_17760.1	679	478:498	c:488(10.96|2|24)*	-	16.5	-28.50
398_1	tgtgttctcaggtcgcccccg	21	01:21:00	MLOC_22278.1	534	200:220	c:210(16.69|1|197)*	-	7	-33.70
398_1	tgtgttctcaggtcgcccccg	21	01:21:00	MLOC_3954.1	3292	3161:3181	-	c:3173(4.37|4|10)+	18	-21.00
398_1	tgtgttctcaggtcgcccccg	21	01:21:00	MLOC_3954.2	3307	3233:3253	-	c:3245(4.62|4|10)+	18	-21.00
398_1	tgtgttctcaggtcgcccccg	21	01:21:00	MLOC_4231.1	1998	1812:1831	c:1823(10.63|9|60)*	-	15	-24.60
398_1	tgtgttctcaggtcgcccccg	21	01:17:00	MLOC_63666.1	4475	2409:2425	-	c:2417(7.12|2|12)+	17	-16.40
398_1	tgtgttctcaggtcgcccccg	21	01:17:00	MLOC_63666.2	3160	2415:2431	-	c:2423(7.67|2|12)+	17	-16.40
398_1	tgtgttctcaggtcgcccccg	21	01:17:00	MLOC_63666.3	2392	1553:1569	-	c:1561(7.19|2|12)+	17	-16.40
398_1	tgtgttctcaggtcgcccccg	21	01:17:00	MLOC_63666.4	3652	2813:2829	-	c:2821(7.65|2|12)+	17	-16.40
398_1	tgtgttctcaggtcgcccccg	21	01:17:00	MLOC_63666.5	3331	2492:2508	-	c:2500(7.65|2|12)+	17	-16.40
398_1	tgtgttctcaggtcgcccccg	21	01:17:00	MLOC_63666.7	2977	2411:2427	-	c:2419(7.64|2|12)+	17	-16.40
398_1	tgtgttctcaggtcgcccccg	21	01:21:00	MLOC_70077.4	1169	1120:1141	-	c:1133(6.88|5|38)+	14.5	-16.80
398_1	tgtgttctcaggtcgcccccg	21	01:21:00	MLOC_78645.1	1012	363:384	c:375(3.36|6|6)*	-	18	-19.30
398_2	tgttttctcaggtcacccctt	21	01:20:00	MLOC_16305.2	873	826:847	-	c:839(4.57|5|17)+	18	-18.90
398_2	tgttttctcaggtcacccctt	21	01:19:00	MLOC_17760.1	679	479:497	c:488(10.96|2|24)*	-	14	-28.50
398_2	tgttttctcaggtcacccctt	21	01:21:00	MLOC_22278.1	534	198:220	c:210(16.69|1|197)*	-	9.5	-27.80
399_1	tgccaaaggagaattgccctg	21	01:21:00	MLOC_20525.2	2062	1727:1750	c:1740(3.74|7|6)*	-	18	-19.40
399_1	tgccaaaggagaattgccctg	21	01:21:00	MLOC_20525.4	2088	1704:1727	c:1717(3.74|7|6)*	-	18	-19.40
399_3	tgccaaaggagatttgccccg	21	02:21:00	MLOC_11569.1	1598	1456:1476	c:1468(4.87|5|12)*	-	17	-16.90
399_3	tgccaaaggagatttgccccg	21	01:18:00	MLOC_73656.1	1067	942:960	c:950(3.28|10|18)*	-	17.5	-15.70
399_3	tgccaaaggagatttgccccg	21	01:18:00	MLOC_73656.2	934	810:828	c:818(3.28|10|18)*	-	17.5	-15.70
399_b	tgccaaaggagatttgcccag	21	01:21:00	MLOC_63693.1	1466	866:888	c:879(3.95|6|14)*	c:880(4.24|5|15)+	17.5	-22.30
399_b	tgccaaaggagatttgcccag	21	01:21:00	MLOC_63693.4	1627	1494:1516	-	c:1508(3.58|10|15)+	17.5	-22.30
399_b	tgccaaaggagatttgcccag	21	01:21:00	MLOC_7152.6	3689	3608:3629	c:3620(3.18|1|1)*	-	17.5	-22.90
399_b	tgccaaaggagatttgcccag	21	01:21:00	MLOC_7152.7	3505	3424:3445	c:3436(3.18|1|1)*	-	17.5	-22.90
399_b	tgccaaaggagatttgcccag	21	01:18:00	MLOC_73656.1	1067	942:960	c:950(3.28|10|18)*	-	17.5	-15.70
399_b	tgccaaaggagatttgcccag	21	01:18:00	MLOC_73656.2	934	810:828	c:818(3.28|10|18)*	-	17.5	-15.70
408_1	ctgcactgcctcttccctggc	21	01:21:00	MLOC_1419.2	2379	2229:2250	-	c:2241(4.43|1|6)+	17.5	-27.80
408_1	ctgcactgcctcttccctggc	21	01:21:00	MLOC_21291.1	1111	873:897	-	c:888(3.68|10|13)+	14.5	-25.20
408_1	ctgcactgcctcttccctggc	21	02:21:00	MLOC_5337.1	1964	1738:1758	c:1750(3.33|7|9)*	-	18	-15.40
408_1	ctgcactgcctcttccctggc	21	02:21:00	MLOC_5337.2	1326	1128:1147	c:1139(3.41|7|9)*	-	18	-15.40
408_1	ctgcactgcctcttccctggc	21	02:21:00	MLOC_5337.3	1396	1271:1291	c:1283(3.96|5|9)*	-	18	-15.40
408_1	ctgcactgcctcttccctggc	21	01:21:00	MLOC_53533.3	3575	3519:3539	-	c:3530(3.66|3|5)+	17.5	-14.60
408_1	ctgcactgcctcttccctggc	21	01:21:00	MLOC_53533.4	3573	3517:3537	-	c:3528(3.66|3|5)+	17.5	-14.60
408_1	ctgcactgcctcttccctggc	21	01:21:00	MLOC_56272.2	2213	2005:2023	-	c:2015(3.74|1|6)+	16.5	-22.00
408_1	ctgcactgcctcttccctggc	21	01:21:00	MLOC_56272.3	2236	2005:2023	-	c:2015(3.74|1|6)+	16.5	-22.00
408_1	ctgcactgcctcttccctggc	21	01:21:00	MLOC_56272.5	1707	1479:1497	-	c:1489(3.75|1|6)+	16.5	-22.00
408_1	ctgcactgcctcttccctggc	21	01:20:00	MLOC_58609.1	1508	1375:1393	-	c:1385(3.22|5|6)+	16.5	-15.30
408_1	ctgcactgcctcttccctggc	21	01:21:00	MLOC_62759.2	1637	1413:1436	-	c:1427(4.44|6|12)+	12	-33.10
408_1	ctgcactgcctcttccctggc	21	01:21:00	MLOC_66259.1	1364	1288:1308	-	c:1300(5.40|4|10)+	17	-17.80
408_1	ctgcactgcctcttccctggc	21	01:21:00	MLOC_66259.3	1334	923:943	-	c:935(3.53|8|10)+	17	-17.80
408_1	ctgcactgcctcttccctggc	21	01:21:00	MLOC_66259.4	1186	775:795	-	c:787(3.55|8|10)+	17	-17.80
408_1	ctgcactgcctcttccctggc	21	01:21:00	MLOC_66259.6	690	562:582	-	c:574(4.50|5|10)+	17	-17.80
408_1	ctgcactgcctcttccctggc	21	01:21:00	MLOC_75851.1	6172	1513:1535	-	c:1526(13.88|6|104)+	17.5	-18.30
408_1	ctgcactgcctcttccctggc	21	01:21:00	MLOC_75972.1	631	245:267	-	c:258(7.21|2|85)+	15.5	-22.00
408_1	ctgcactgcctcttccctggc	21	01:21:00	MLOC_75972.3	581	198:220	-	c:211(7.30|2|85)+	15.5	-22.00
408_1	ctgcactgcctcttccctggc	21	01:21:00	MLOC_75972.4	760	377:399	-	c:390(7.57|2|85)+	15.5	-22.00
408_1	ctgcactgcctcttccctggc	21	01:21:00	MLOC_77319.1	2966	2791:2811	-	c:2802(4.19|10|17)+	18	-21.00
408_1	ctgcactgcctcttccctggc	21	01:21:00	MLOC_77319.2	1941	1766:1786	-	c:1777(3.99|10|17)+	18	-21.00
408_1	ctgcactgcctcttccctggc	21	01:21:00	MLOC_77319.3	1973	1804:1824	-	c:1815(4.23|8|17)+	18	-21.00
408_1	ctgcactgcctcttccctggc	21	01:21:00	MLOC_77700.1	1819	1595:1617	-	c:1608(3.15|2|5)+	16	-20.00
408_1	ctgcactgcctcttccctggc	21	01:21:00	MLOC_77700.4	1905	1662:1684	-	c:1675(3.15|2|5)+	16	-20.00
408_1	ctgcactgcctcttccctggc	21	01:21:00	MLOC_77700.6	1679	1436:1458	-	c:1449(3.15|2|5)+	16	-20.00
408_1	ctgcactgcctcttccctggc	21	01:21:00	MLOC_77700.7	1757	1514:1536	-	c:1527(3.15|2|5)+	16	-20.00
408_2	ctgcactgcctcttccctgcg	21	01:21:00	MLOC_10230.1	1455	1173:1193	-	c:1184(4.69|1|3)+	16.5	-14.70
408_2	ctgcactgcctcttccctgcg	21	01:21:00	MLOC_1419.2	2379	2230:2250	-	c:2241(4.43|1|6)+	17.5	-30.20
408_2	ctgcactgcctcttccctgcg	21	01:21:00	MLOC_19966.1	954	636:656	c:647(7.38|2|89)*	-	13.5	-20.50
408_2	ctgcactgcctcttccctgcg	21	01:17:00	MLOC_21291.1	1111	879:897	-	c:888(3.68|10|13)+	18	-20.20
408_2	ctgcactgcctcttccctgcg	21	01:21:00	MLOC_56272.2	2213	2005:2023	-	c:2015(3.74|1|6)+	17	-20.90
408_2	ctgcactgcctcttccctgcg	21	01:21:00	MLOC_56272.3	2236	2005:2023	-	c:2015(3.74|1|6)+	17	-20.90
408_2	ctgcactgcctcttccctgcg	21	01:21:00	MLOC_56272.5	1707	1479:1497	-	c:1489(3.75|1|6)+	17	-20.90
408_2	ctgcactgcctcttccctgcg	21	01:21:00	MLOC_57231.2	2239	1206:1226	-	c:1217(3.17|5|10)+	13.5	-25.50
408_2	ctgcactgcctcttccctgcg	21	01:21:00	MLOC_57231.3	971	391:411	-	c:402(3.12|5|10)+	13.5	-25.50
408_2	ctgcactgcctcttccctgcg	21	01:21:00	MLOC_57231.4	1463	1059:1079	-	c:1070(4.23|3|10)+	13.5	-25.50
408_2	ctgcactgcctcttccctgcg	21	01:21:00	MLOC_58609.1	1508	1374:1393	-	c:1385(3.22|5|6)+	15	-19.00
408_2	ctgcactgcctcttccctgcg	21	01:21:00	MLOC_62759.2	1637	1413:1436	-	c:1427(4.44|6|12)+	16	-27.20
408_2	ctgcactgcctcttccctgcg	21	01:21:00	MLOC_75851.1	6172	1514:1535	-	c:1526(13.88|6|104)+	17.5	-20.80
408_2	ctgcactgcctcttccctgcg	21	01:21:00	MLOC_75972.1	631	245:267	-	c:258(7.21|2|85)+	17	-23.50
408_2	ctgcactgcctcttccctgcg	21	01:21:00	MLOC_75972.3	581	198:220	-	c:211(7.30|2|85)+	17	-23.50
408_2	ctgcactgcctcttccctgcg	21	01:21:00	MLOC_75972.4	760	377:399	-	c:390(7.57|2|85)+	17	-23.50
408_2	ctgcactgcctcttccctgcg	21	01:21:00	MLOC_77319.1	2966	2796:2817	-	c:2808(6.65|4|27)+	16.5	-21.40
408_2	ctgcactgcctcttccctgcg	21	01:21:00	MLOC_77319.2	1941	1771:1792	-	c:1783(6.33|4|27)+	16.5	-21.40
408_2	ctgcactgcctcttccctgcg	21	01:21:00	MLOC_77319.3	1973	1809:1830	c:1820(3.98|9|16)*	c:1821(6.71|3|27)+	16.5	-21.40
444_1	tgcagttgctgcctcaagctt	21	01:21:00	MLOC_11632.3	2356	2075:2095	c:2085(3.06|1|4)*	-	10	-28.70
444_1	tgcagttgctgcctcaagctt	21	01:19:00	MLOC_21503.1	4296	2548:2568	c:2558(3.85|3|10)*	-	15.5	-17.30
444_1	tgcagttgctgcctcaagctt	21	01:19:00	MLOC_34924.2	458	420:438	-	c:430(3.09|6|12)+	17.5	-16.80
444_1	tgcagttgctgcctcaagctt	21	01:21:00	MLOC_42821.1	1663	1553:1575	c:1565(5.55|3|7)*	c:1566(5.55|3|7)+	18	-15.70
444_1	tgcagttgctgcctcaagctt	21	01:21:00	MLOC_42821.3	1626	1498:1520	c:1510(4.33|5|7)*	c:1511(4.33|5|7)+	18	-15.70
444_1	tgcagttgctgcctcaagctt	21	03:19:00	MLOC_43828.1	996	893:909	c:902(3.71|10|14)*	-	16.5	-17.20
444_1	tgcagttgctgcctcaagctt	21	01:17:00	MLOC_4946.1	2696	2462:2479	c:2469(12.27|2|31)*	c:2470(10.29|3|26)+	10	-28.30
444_1	tgcagttgctgcctcaagctt	21	01:17:00	MLOC_4946.2	2806	2289:2306	c:2296(12.22|2|31)*	c:2297(10.25|3|26)+	10	-28.30
444_1	tgcagttgctgcctcaagctt	21	01:17:00	MLOC_4946.3	2472	2322:2340	c:2330(13.13|2|31)*	c:2331(11.01|3|26)+	10	-28.30
444_1	tgcagttgctgcctcaagctt	21	01:17:00	MLOC_4946.4	2474	2325:2342	c:2332(13.16|2|31)*	c:2333(11.04|3|26)+	10	-28.30
444_1	tgcagttgctgcctcaagctt	21	01:17:00	MLOC_4946.7	1746	1618:1636	c:1626(13.34|2|31)*	c:1627(11.19|3|26)+	10	-28.30
444_1	tgcagttgctgcctcaagctt	21	01:20:00	MLOC_52622.2	1462	1411:1431	c:1421(5.68|2|8)*	-	15	-20.30
444_1	tgcagttgctgcctcaagctt	21	01:20:00	MLOC_52622.3	1412	1361:1381	c:1371(5.70|2|8)*	-	15	-20.30
444_1	tgcagttgctgcctcaagctt	21	01:20:00	MLOC_52622.5	1518	1457:1477	c:1467(5.67|2|8)*	-	15	-20.30
444_1	tgcagttgctgcctcaagctt	21	01:20:00	MLOC_52622.6	1465	1404:1424	c:1414(5.69|2|8)*	-	15	-20.30
444_1	tgcagttgctgcctcaagctt	21	01:19:00	MLOC_5523.1	1915	1786:1803	c:1794(4.93|4|7)*	c:1795(4.23|5|6)+	17.5	-17.40
444_1	tgcagttgctgcctcaagctt	21	02:20:00	MLOC_59749.9	2022	55:72	c:64(3.32|1|3)*	-	17.5	-21.60
444_1	tgcagttgctgcctcaagctt	21	01:21:00	MLOC_60168.1	2116	1934:1953	-	c:1946(12.03|2|21)+	18	-18.60
444_1	tgcagttgctgcctcaagctt	21	01:21:00	MLOC_60702.4	1006	908:926	-	c:918(3.01|10|8)+	14.5	-18.80
444_1	tgcagttgctgcctcaagctt	21	01:21:00	MLOC_63132.1	1088	879:901	c:891(3.44|10|15)*	-	18	-19.60
444_1	tgcagttgctgcctcaagctt	21	01:21:00	MLOC_63132.3	1089	914:936	c:926(4.61|2|15)*	c:927(3.99|5|13)+	18	-19.60
444_1	tgcagttgctgcctcaagctt	21	01:21:00	MLOC_66646.1	596	519:539	-	c:531(3.65|3|5)+	11.5	-26.70
444_1	tgcagttgctgcctcaagctt	21	01:21:00	MLOC_67232.1	1790	1687:1706	-	c:1698(3.74|2|5)+	16.5	-17.90
444_1	tgcagttgctgcctcaagctt	21	01:21:00	MLOC_67232.2	1740	1569:1588	-	c:1580(3.00|6|5)+	16.5	-17.90
444_1	tgcagttgctgcctcaagctt	21	01:21:00	MLOC_68999.1	2232	1962:1985	c:1975(3.25|8|15)*	-	9.5	-27.90
444_1	tgcagttgctgcctcaagctt	21	01:21:00	MLOC_68999.2	1981	1855:1878	c:1868(3.23|6|15)*	-	9.5	-27.90
444_1	tgcagttgctgcctcaagctt	21	01:21:00	MLOC_68999.3	1420	1071:1094	c:1084(3.17|8|15)*	-	9.5	-27.90
444_1	tgcagttgctgcctcaagctt	21	01:20:00	MLOC_70343.2	1050	927:948	-	c:940(3.36|1|4)+	14.5	-20.80
444_1	tgcagttgctgcctcaagctt	21	01:21:00	MLOC_72504.4	1301	1017:1043	-	c:1034(3.14|4|4)+	16.5	-22.10
444_1	tgcagttgctgcctcaagctt	21	01:21:00	MLOC_76304.1	2041	1891:1909	c:1900(12.59|5|24)*	-	17	-20.20
444_1	tgcagttgctgcctcaagctt	21	01:20:00	MLOC_77896.1	2172	2069:2089	-	c:2080(3.42|4|6)+	18	-19.00
444_1	tgcagttgctgcctcaagctt	21	01:20:00	MLOC_77896.2	2253	2157:2177	-	c:2168(3.39|4|6)+	18	-19.00
444_2	tgcagttgctgtctcaagctt	21	01:21:00	MLOC_11632.3	2356	2075:2095	c:2085(3.06|1|4)*	-	10	-29.50
444_2	tgcagttgctgtctcaagctt	21	01:19:00	MLOC_14904.1	1656	1592:1609	c:1600(17.81|3|29)*	c:1601(6.14|5|10)+	15.5	-17.90
444_2	tgcagttgctgtctcaagctt	21	01:21:00	MLOC_17508.1	1895	1695:1719	c:1709(3.63|6|10)*	c:1710(3.63|6|10)+	17.5	-15.10
444_2	tgcagttgctgtctcaagctt	21	01:21:00	MLOC_17508.2	802	602:626	c:616(3.56|7|10)*	c:617(3.56|7|10)+	17.5	-15.10
444_2	tgcagttgctgtctcaagctt	21	01:19:00	MLOC_21503.1	4296	2548:2568	c:2558(3.85|3|10)*	-	17.5	-14.60
444_2	tgcagttgctgtctcaagctt	21	01:20:00	MLOC_37363.1	1372	1268:1288	c:1279(7.90|1|14)*	-	17.5	-18.90
444_2	tgcagttgctgtctcaagctt	21	01:21:00	MLOC_42821.1	1663	1553:1575	c:1565(5.55|3|7)*	c:1566(5.55|3|7)+	18	-16.30
444_2	tgcagttgctgtctcaagctt	21	01:21:00	MLOC_42821.3	1626	1498:1520	c:1510(4.33|5|7)*	c:1511(4.33|5|7)+	18	-16.30
444_2	tgcagttgctgtctcaagctt	21	01:21:00	MLOC_4373.5	2055	1883:1904	c:1894(3.43|5|3)*	-	8	-26.20
444_2	tgcagttgctgtctcaagctt	21	01:20:00	MLOC_43947.1	344	243:262	-	c:254(3.23|1|6)+	13	-19.90
444_2	tgcagttgctgtctcaagctt	21	01:21:00	MLOC_4655.2	2950	2909:2930	-	c:2920(3.20|5|6)+	17	-21.30
444_2	tgcagttgctgtctcaagctt	21	01:17:00	MLOC_4946.1	2696	2461:2479	c:2469(12.27|2|31)*	c:2470(10.29|3|26)+	12	-25.60
444_2	tgcagttgctgtctcaagctt	21	01:17:00	MLOC_4946.2	2806	2288:2306	c:2296(12.22|2|31)*	c:2297(10.25|3|26)+	12	-25.60
444_2	tgcagttgctgtctcaagctt	21	01:17:00	MLOC_4946.3	2472	2322:2340	c:2330(13.13|2|31)*	c:2331(11.01|3|26)+	12	-25.60
444_2	tgcagttgctgtctcaagctt	21	01:17:00	MLOC_4946.4	2474	2324:2342	c:2332(13.16|2|31)*	c:2333(11.04|3|26)+	12	-25.60
444_2	tgcagttgctgtctcaagctt	21	01:17:00	MLOC_4946.7	1746	1618:1636	c:1626(13.34|2|31)*	c:1627(11.19|3|26)+	12	-25.60
444_2	tgcagttgctgtctcaagctt	21	01:20:00	MLOC_52622.2	1462	1411:1431	c:1421(5.68|2|8)*	-	17	-17.60
444_2	tgcagttgctgtctcaagctt	21	01:20:00	MLOC_52622.3	1412	1361:1381	c:1371(5.70|2|8)*	-	17	-17.60
444_2	tgcagttgctgtctcaagctt	21	01:20:00	MLOC_52622.5	1518	1457:1477	c:1467(5.67|2|8)*	-	17	-17.60
444_2	tgcagttgctgtctcaagctt	21	01:20:00	MLOC_52622.6	1465	1404:1424	c:1414(5.69|2|8)*	-	17	-17.60
444_2	tgcagttgctgtctcaagctt	21	01:21:00	MLOC_52663.2	3601	3534:3555	c:3545(6.95|3|14)*	c:3546(9.43|1|19)+	17	-22.00
444_2	tgcagttgctgtctcaagctt	21	01:21:00	MLOC_57270.3	522	414:435	c:426(3.28|8|16)*	-	15	-24.30
444_2	tgcagttgctgtctcaagctt	21	02:20:00	MLOC_57369.2	1839	1772:1790	c:1782(3.64|1|5)*	-	17	-17.00
444_2	tgcagttgctgtctcaagctt	21	01:21:00	MLOC_6100.1	1889	1563:1582	-	c:1574(4.56|8|12)+	16	-19.40
444_2	tgcagttgctgtctcaagctt	21	01:21:00	MLOC_6100.2	1825	1572:1591	-	c:1583(4.81|7|12)+	16	-19.40
444_2	tgcagttgctgtctcaagctt	21	01:21:00	MLOC_6100.3	1760	1557:1576	-	c:1568(5.42|5|12)+	16	-19.40
444_2	tgcagttgctgtctcaagctt	21	02:21:00	MLOC_63590.1	1712	1220:1241	-	c:1234(3.01|7|6)+	17.5	-20.40
444_2	tgcagttgctgtctcaagctt	21	01:21:00	MLOC_66646.1	596	519:539	-	c:531(3.65|3|5)+	13.5	-24.50
444_2	tgcagttgctgtctcaagctt	21	01:21:00	MLOC_68999.1	2232	1962:1985	c:1975(3.25|8|15)*	-	11.5	-25.20
444_2	tgcagttgctgtctcaagctt	21	01:21:00	MLOC_68999.2	1981	1855:1878	c:1868(3.23|6|15)*	-	11.5	-25.20
444_2	tgcagttgctgtctcaagctt	21	01:21:00	MLOC_68999.3	1420	1071:1094	c:1084(3.17|8|15)*	-	11.5	-25.20
444_2	tgcagttgctgtctcaagctt	21	01:20:00	MLOC_70343.2	1050	927:948	-	c:940(3.36|1|4)+	16.5	-19.40
444_2	tgcagttgctgtctcaagctt	21	01:20:00	MLOC_73113.1	2021	1954:1974	c:1965(6.54|6|45)*	-	17	-22.30
444_2	tgcagttgctgtctcaagctt	21	01:20:00	MLOC_73113.2	1033	939:959	c:950(5.49|10|45)*	-	17	-22.30
444_2	tgcagttgctgtctcaagctt	21	01:20:00	MLOC_75026.1	621	261:281	c:271(4.99|4|18)*	c:272(4.44|6|16)+	13.5	-19.40
444_2	tgcagttgctgtctcaagctt	21	01:20:00	MLOC_76181.1	621	368:389	c:380(3.37|6|13)*	-	14	-20.70
444_2	tgcagttgctgtctcaagctt	21	01:21:00	MLOC_76250.1	932	599:620	-	c:611(5.21|5|25)+	12.5	-26.50
444_2	tgcagttgctgtctcaagctt	21	01:21:00	MLOC_9783.1	3417	3318:3342	c:3332(3.88|10|15)*	-	17	-16.00
444_3	tgttgtctcaagcttgctgcc	21	01:21:00	MLOC_12347.1	2793	1993:2016	c:2006(7.07|9|15)*	-	16	-13.30
444_3	tgttgtctcaagcttgctgcc	21	01:20:00	MLOC_16606.4	1922	1386:1406	c:1396(3.87|10|7)*	-	15.5	-14.60
444_3	tgttgtctcaagcttgctgcc	21	01:19:00	MLOC_19510.1	1483	1228:1246	c:1236(7.16|7|35)*	-	16	-15.30
444_3	tgttgtctcaagcttgctgcc	21	01:19:00	MLOC_21322.1	931	799:816	c:807(3.37|8|7)*	-	12	-20.20
444_3	tgttgtctcaagcttgctgcc	21	01:21:00	MLOC_21933.1	1062	1003:1024	c:1015(6.68|2|47)*	-	17	-18.70
444_3	tgttgtctcaagcttgctgcc	21	01:21:00	MLOC_22593.2	1993	1904:1926	c:1916(3.12|4|5)*	-	15	-15.80
444_3	tgttgtctcaagcttgctgcc	21	01:19:00	MLOC_25095.1	820	761:779	c:770(16.86|1|62)*	-	16	-17.90
444_3	tgttgtctcaagcttgctgcc	21	01:21:00	MLOC_3154.1	680	606:628	c:619(10.40|2|28)*	-	11	-25.00
444_3	tgttgtctcaagcttgctgcc	21	01:17:00	MLOC_36367.1	1093	678:695	c:685(4.90|3|7)*	-	11	-23.70
444_3	tgttgtctcaagcttgctgcc	21	01:17:00	MLOC_36367.3	1238	815:832	c:822(4.05|4|7)*	-	11	-23.70
444_3	tgttgtctcaagcttgctgcc	21	01:17:00	MLOC_36367.5	1025	607:624	c:614(4.89|3|7)*	-	11	-23.70
444_3	tgttgtctcaagcttgctgcc	21	01:17:00	MLOC_36367.6	1013	590:607	c:597(3.94|4|7)*	-	11	-23.70
444_3	tgttgtctcaagcttgctgcc	21	01:21:00	MLOC_37255.1	1569	1478:1497	c:1487(5.28|4|12)*	-	18	-13.70
444_3	tgttgtctcaagcttgctgcc	21	01:21:00	MLOC_37255.2	1686	1450:1469	c:1459(4.74|5|12)*	-	18	-13.70
444_3	tgttgtctcaagcttgctgcc	21	01:21:00	MLOC_37255.3	1391	1300:1319	c:1309(5.27|4|12)*	-	18	-13.70
444_3	tgttgtctcaagcttgctgcc	21	01:21:00	MLOC_39143.7	2176	1984:2007	c:1997(3.59|2|1)*	-	18	-19.20
444_3	tgttgtctcaagcttgctgcc	21	01:17:00	MLOC_43072.1	1950	1868:1886	c:1876(3.03|7|3)*	-	17.5	-14.50
444_3	tgttgtctcaagcttgctgcc	21	01:21:00	MLOC_50291.1	1820	1702:1723	-	c:1715(3.17|9|5)+	15.5	-13.50
444_3	tgttgtctcaagcttgctgcc	21	02:20:00	MLOC_53853.1	2727	2552:2568	c:2560(26.15|1|79)*	-	15.5	-16.30
444_3	tgttgtctcaagcttgctgcc	21	01:21:00	MLOC_5389.1	4282	4084:4104	c:4095(6.76|1|14)*	-	10.5	-24.30
444_3	tgttgtctcaagcttgctgcc	21	01:21:00	MLOC_5389.2	4509	4362:4382	c:4373(6.75|1|14)*	-	10.5	-24.30
444_3	tgttgtctcaagcttgctgcc	21	01:20:00	MLOC_54933.1	2626	2274:2293	c:2283(10.57|4|25)*	-	7.5	-22.90
444_3	tgttgtctcaagcttgctgcc	21	01:20:00	MLOC_54933.2	999	488:507	c:497(9.54|4|25)*	-	7.5	-22.90
444_3	tgttgtctcaagcttgctgcc	21	01:20:00	MLOC_54933.3	2358	2117:2136	c:2126(10.79|4|25)*	-	7.5	-22.90
444_3	tgttgtctcaagcttgctgcc	21	01:21:00	MLOC_5552.4	3999	3605:3626	c:3617(18.46|3|34)*	-	17	-18.40
444_3	tgttgtctcaagcttgctgcc	21	01:21:00	MLOC_5552.5	4215	3821:3842	c:3833(18.30|3|34)*	-	17	-18.40
444_3	tgttgtctcaagcttgctgcc	21	01:21:00	MLOC_5552.7	3613	3450:3471	c:3462(17.97|3|34)*	-	17	-18.40
444_3	tgttgtctcaagcttgctgcc	21	01:21:00	MLOC_5552.8	3598	3526:3547	c:3538(19.15|3|34)*	-	17	-18.40
444_3	tgttgtctcaagcttgctgcc	21	02:20:00	MLOC_55883.2	2211	2169:2186	c:2178(10.29|1|15)*	-	16.5	-19.50
444_3	tgttgtctcaagcttgctgcc	21	01:21:00	MLOC_55907.1	1931	1818:1837	c:1827(3.35|2|4)*	-	17	-17.50
444_3	tgttgtctcaagcttgctgcc	21	01:21:00	MLOC_55999.1	2532	2317:2336	c:2327(7.46|6|20)*	-	12	-19.50
444_3	tgttgtctcaagcttgctgcc	21	01:21:00	MLOC_56126.1	1907	1844:1864	c:1854(3.64|5|5)*	-	15.5	-13.80
444_3	tgttgtctcaagcttgctgcc	21	01:21:00	MLOC_56126.4	1719	1660:1680	c:1670(3.69|5|5)*	-	15.5	-13.80
444_3	tgttgtctcaagcttgctgcc	21	01:21:00	MLOC_56126.5	1825	1762:1782	c:1772(3.58|5|5)*	-	15.5	-13.80
444_3	tgttgtctcaagcttgctgcc	21	01:21:00	MLOC_56126.6	1309	1250:1270	c:1260(3.34|5|5)*	-	15.5	-13.80
444_3	tgttgtctcaagcttgctgcc	21	01:20:00	MLOC_57090.1	1677	1409:1429	c:1419(4.89|4|10)*	-	17	-25.00
444_3	tgttgtctcaagcttgctgcc	21	01:21:00	MLOC_57334.1	2166	2053:2071	c:2061(6.08|9|17)*	-	17.5	-15.40
444_3	tgttgtctcaagcttgctgcc	21	01:21:00	MLOC_57704.2	3876	3684:3705	c:3695(3.47|4|5)*	-	16	-16.50
444_3	tgttgtctcaagcttgctgcc	21	02:21:00	MLOC_58291.1	4930	4813:4833	c:4825(10.56|1|21)*	c:4826(3.52|7|7)+	16.5	-16.20
444_3	tgttgtctcaagcttgctgcc	21	02:21:00	MLOC_58291.2	4866	4749:4769	c:4761(10.56|1|21)*	c:4762(3.52|7|7)+	16.5	-16.20
444_3	tgttgtctcaagcttgctgcc	21	01:21:00	MLOC_5925.1	3090	2958:2979	c:2969(4.65|6|8)*	-	10.5	-21.50
444_3	tgttgtctcaagcttgctgcc	21	01:21:00	MLOC_5925.2	3091	3022:3043	c:3033(4.62|6|8)*	-	10.5	-21.50
444_3	tgttgtctcaagcttgctgcc	21	01:21:00	MLOC_59785.1	731	677:697	c:687(6.25|6|29)*	c:688(16.37|2|76)+	17	-13.20
444_3	tgttgtctcaagcttgctgcc	21	01:18:00	MLOC_61887.1	3881	3420:3437	c:3428(24.04|1|40)*	-	17.5	-17.40
444_3	tgttgtctcaagcttgctgcc	21	01:18:00	MLOC_61887.2	3057	3000:3017	c:3008(22.66|1|40)*	-	17.5	-17.40
444_3	tgttgtctcaagcttgctgcc	21	02:21:00	MLOC_62030.2	2333	2251:2271	c:2263(21.37|2|50)*	c:2264(17.10|5|40)+	17.5	-14.60
444_3	tgttgtctcaagcttgctgcc	21	01:18:00	MLOC_62334.1	1371	699:716	c:707(3.30|8|8)*	-	18	-13.30
444_3	tgttgtctcaagcttgctgcc	21	01:18:00	MLOC_62334.2	1458	670:687	c:678(3.32|8|8)*	-	18	-13.30
444_3	tgttgtctcaagcttgctgcc	21	01:18:00	MLOC_62334.3	2122	670:687	c:678(3.34|8|8)*	-	18	-13.30
444_3	tgttgtctcaagcttgctgcc	21	01:18:00	MLOC_62334.4	2143	670:687	c:678(3.34|8|8)*	-	18	-13.30
444_3	tgttgtctcaagcttgctgcc	21	01:18:00	MLOC_62334.5	2317	670:687	c:678(3.35|8|8)*	-	18	-13.30
444_3	tgttgtctcaagcttgctgcc	21	01:18:00	MLOC_62334.6	1539	655:672	c:663(3.34|8|8)*	-	18	-13.30
444_3	tgttgtctcaagcttgctgcc	21	02:21:00	MLOC_64971.1	3933	3848:3865	c:3857(3.05|3|4)*	-	16	-16.90
444_3	tgttgtctcaagcttgctgcc	21	01:21:00	MLOC_65073.1	850	730:753	c:743(6.91|1|9)*	-	14	-19.20
444_3	tgttgtctcaagcttgctgcc	21	01:21:00	MLOC_65274.1	2285	2187:2208	c:2199(4.98|6|15)*	-	17.5	-12.30
444_3	tgttgtctcaagcttgctgcc	21	01:21:00	MLOC_65274.10	2445	2372:2393	c:2384(4.59|6|15)*	-	17.5	-12.30
444_3	tgttgtctcaagcttgctgcc	21	01:21:00	MLOC_65274.11	2266	2193:2214	c:2205(5.08|6|15)*	-	17.5	-12.30
444_3	tgttgtctcaagcttgctgcc	21	01:21:00	MLOC_65274.12	2025	1952:1973	c:1964(5.02|6|15)*	-	17.5	-12.30
444_3	tgttgtctcaagcttgctgcc	21	01:21:00	MLOC_65274.13	2230	2180:2201	c:2192(9.54|3|15)*	-	17.5	-12.30
444_3	tgttgtctcaagcttgctgcc	21	01:21:00	MLOC_65274.14	2417	2367:2388	c:2379(9.51|3|15)*	-	17.5	-12.30
444_3	tgttgtctcaagcttgctgcc	21	01:21:00	MLOC_65274.2	2123	2025:2046	c:2037(4.97|6|15)*	-	17.5	-12.30
444_3	tgttgtctcaagcttgctgcc	21	01:21:00	MLOC_65274.3	2487	2389:2410	c:2401(4.77|6|15)*	-	17.5	-12.30
444_3	tgttgtctcaagcttgctgcc	21	01:21:00	MLOC_65274.4	2630	2546:2567	c:2558(4.95|6|15)*	-	17.5	-12.30
444_3	tgttgtctcaagcttgctgcc	21	01:21:00	MLOC_65274.5	2464	2391:2412	c:2403(5.07|6|15)*	-	17.5	-12.30
444_3	tgttgtctcaagcttgctgcc	21	01:21:00	MLOC_65274.6	2513	2440:2461	c:2452(5.04|6|15)*	-	17.5	-12.30
444_3	tgttgtctcaagcttgctgcc	21	01:21:00	MLOC_65274.7	2384	2311:2332	c:2323(5.11|6|15)*	-	17.5	-12.30
444_3	tgttgtctcaagcttgctgcc	21	01:21:00	MLOC_65274.8	2414	2341:2362	c:2353(4.82|6|15)*	-	17.5	-12.30
444_3	tgttgtctcaagcttgctgcc	21	01:21:00	MLOC_65274.9	2035	1962:1983	c:1974(5.05|6|15)*	-	17.5	-12.30
444_3	tgttgtctcaagcttgctgcc	21	01:21:00	MLOC_65389.4	994	859:878	c:869(3.12|3|5)*	-	16.5	-12.90
444_3	tgttgtctcaagcttgctgcc	21	01:19:00	MLOC_65527.1	5990	2683:2701	c:2692(7.64|1|11)*	-	15	-15.40
444_3	tgttgtctcaagcttgctgcc	21	01:19:00	MLOC_65527.2	5575	2676:2694	c:2685(7.64|1|11)*	-	15	-15.40
444_3	tgttgtctcaagcttgctgcc	21	01:19:00	MLOC_65527.3	3628	2491:2509	c:2500(7.64|1|11)*	-	15	-15.40
444_3	tgttgtctcaagcttgctgcc	21	01:19:00	MLOC_65527.4	3576	2439:2457	c:2448(7.57|1|11)*	-	15	-15.40
444_3	tgttgtctcaagcttgctgcc	21	01:20:00	MLOC_65931.3	2828	2287:2307	c:2298(6.37|1|8)*	-	18	-15.20
444_3	tgttgtctcaagcttgctgcc	21	01:20:00	MLOC_65931.4	4246	3880:3900	c:3891(6.37|1|8)*	-	18	-15.20
444_3	tgttgtctcaagcttgctgcc	21	01:20:00	MLOC_65931.6	2303	1762:1782	c:1773(6.37|1|8)*	-	18	-15.20
444_3	tgttgtctcaagcttgctgcc	21	01:20:00	MLOC_65931.7	2254	1713:1733	c:1724(6.37|1|8)*	-	18	-15.20
444_3	tgttgtctcaagcttgctgcc	21	01:21:00	MLOC_67077.5	948	707:731	-	c:722(4.84|3|5)+	18	-17.70
444_3	tgttgtctcaagcttgctgcc	21	01:21:00	MLOC_67106.2	859	677:700	c:690(17.47|2|112)*	-	12	-18.60
444_3	tgttgtctcaagcttgctgcc	21	01:21:00	MLOC_67106.3	736	554:577	c:567(17.62|2|112)*	-	12	-18.60
444_3	tgttgtctcaagcttgctgcc	21	01:21:00	MLOC_67106.4	560	400:423	c:413(20.91|1|112)*	-	12	-18.60
444_3	tgttgtctcaagcttgctgcc	21	01:21:00	MLOC_67106.5	456	296:319	c:309(20.97|1|112)*	-	12	-18.60
444_3	tgttgtctcaagcttgctgcc	21	01:21:00	MLOC_67106.6	695	535:558	c:548(20.91|1|112)*	-	12	-18.60
444_3	tgttgtctcaagcttgctgcc	21	01:21:00	MLOC_67106.7	526	377:400	c:390(26.80|1|112)*	-	12	-18.60
444_3	tgttgtctcaagcttgctgcc	21	01:21:00	MLOC_67106.8	634	485:508	c:498(26.80|1|112)*	-	12	-18.60
444_3	tgttgtctcaagcttgctgcc	21	01:21:00	MLOC_67106.9	779	645:668	c:658(31.74|1|112)*	-	12	-18.60
444_3	tgttgtctcaagcttgctgcc	21	01:19:00	MLOC_67781.4	1480	1417:1436	c:1426(5.79|9|21)*	-	13.5	-19.60
444_3	tgttgtctcaagcttgctgcc	21	01:21:00	MLOC_68060.5	1139	614:638	c:628(3.46|1|4)*	-	16.5	-22.20
444_3	tgttgtctcaagcttgctgcc	21	01:21:00	MLOC_68657.1	1774	1499:1521	c:1512(6.52|3|17)*	-	14	-16.00
444_3	tgttgtctcaagcttgctgcc	21	01:21:00	MLOC_6899.1	2854	2629:2652	c:2642(4.08|8|14)*	c:2643(5.53|6|19)+	13	-16.50
444_3	tgttgtctcaagcttgctgcc	21	01:21:00	MLOC_6899.2	3744	3550:3573	c:3563(4.17|8|14)*	c:3564(5.65|6|19)+	13	-16.50
444_3	tgttgtctcaagcttgctgcc	21	01:21:00	MLOC_6899.3	3743	3549:3572	c:3562(4.18|8|14)*	c:3563(5.67|6|19)+	13	-16.50
444_3	tgttgtctcaagcttgctgcc	21	03:21:00	MLOC_69519.1	9217	8086:8104	c:8097(5.72|2|9)*	-	14	-15.50
444_3	tgttgtctcaagcttgctgcc	21	01:21:00	MLOC_70897.1	1584	1411:1429	c:1420(6.04|5|14)*	c:1421(7.33|4|17)+	18	-13.40
444_3	tgttgtctcaagcttgctgcc	21	01:21:00	MLOC_71271.1	3128	3076:3097	c:3087(4.02|10|15)*	c:3088(6.16|7|23)+	18	-12.80
444_3	tgttgtctcaagcttgctgcc	21	01:19:00	MLOC_71490.1	1508	1383:1401	c:1391(3.55|3|6)*	-	17	-16.20
444_3	tgttgtctcaagcttgctgcc	21	01:19:00	MLOC_71490.3	1477	1384:1402	c:1392(3.09|5|6)*	-	17	-16.20
444_3	tgttgtctcaagcttgctgcc	21	01:21:00	MLOC_72897.3	2301	2035:2058	c:2048(5.53|5|17)*	-	12	-21.90
444_3	tgttgtctcaagcttgctgcc	21	01:21:00	MLOC_72897.4	2270	2004:2027	c:2017(5.51|5|17)*	-	12	-21.90
444_3	tgttgtctcaagcttgctgcc	21	01:21:00	MLOC_72897.5	2182	1969:1992	c:1982(5.47|5|17)*	-	12	-21.90
444_3	tgttgtctcaagcttgctgcc	21	01:21:00	MLOC_73922.1	1628	1501:1521	c:1511(3.10|9|9)*	-	18	-15.60
444_3	tgttgtctcaagcttgctgcc	21	01:21:00	MLOC_73922.2	1582	1410:1430	c:1420(3.05|10|9)*	-	18	-15.60
444_3	tgttgtctcaagcttgctgcc	21	01:19:00	MLOC_74904.1	2607	2434:2453	c:2443(10.16|5|10)*	-	11.5	-21.50
444_3	tgttgtctcaagcttgctgcc	21	01:21:00	MLOC_75422.1	649	548:570	c:560(17.19|2|553)*	c:561(13.03|3|419)+	18	-13.50
444_3	tgttgtctcaagcttgctgcc	21	02:21:00	MLOC_75484.1	1740	1507:1525	c:1517(4.90|8|13)*	-	18	-16.80
444_3	tgttgtctcaagcttgctgcc	21	02:21:00	MLOC_75484.2	1580	1362:1380	c:1372(4.91|8|13)*	-	18	-16.80
444_3	tgttgtctcaagcttgctgcc	21	02:21:00	MLOC_75484.3	1323	1272:1290	c:1282(5.32|6|13)*	-	18	-16.80
444_3	tgttgtctcaagcttgctgcc	21	02:21:00	MLOC_75889.1	2399	1024:1042	c:1034(6.15|4|12)*	-	17.5	-20.90
444_3	tgttgtctcaagcttgctgcc	21	02:21:00	MLOC_75889.2	3291	2188:2206	c:2198(6.15|4|12)*	-	17.5	-20.90
444_3	tgttgtctcaagcttgctgcc	21	02:21:00	MLOC_75889.3	1774	1545:1563	c:1555(6.11|4|12)*	-	17.5	-20.90
444_3	tgttgtctcaagcttgctgcc	21	03:21:00	MLOC_75925.1	1850	1762:1779	c:1772(32.34|1|112)*	c:1773(3.18|10|11)+	18	-15.10
444_3	tgttgtctcaagcttgctgcc	21	03:21:00	MLOC_75925.2	1848	1739:1756	c:1749(32.55|1|112)*	c:1750(3.20|10|11)+	18	-15.10
444_3	tgttgtctcaagcttgctgcc	21	03:21:00	MLOC_75925.3	1911	1765:1782	c:1775(32.47|1|112)*	c:1776(3.19|10|11)+	18	-15.10
444_3	tgttgtctcaagcttgctgcc	21	03:21:00	MLOC_75925.4	1114	1026:1043	c:1036(31.08|1|112)*	c:1037(3.05|10|11)+	18	-15.10
444_3	tgttgtctcaagcttgctgcc	21	01:18:00	MLOC_79155.1	2343	2235:2253	c:2243(4.78|5|8)*	-	18	-15.40
444_3	tgttgtctcaagcttgctgcc	21	01:18:00	MLOC_79155.2	2340	2232:2250	c:2240(4.78|5|8)*	-	18	-15.40
444_3	tgttgtctcaagcttgctgcc	21	03:21:00	MLOC_81382.6	2144	119:137	c:130(3.23|2|9)*	-	12.5	-22.20
444_3	tgttgtctcaagcttgctgcc	21	03:21:00	MLOC_81382.7	2405	90:108	c:101(3.39|2|9)*	-	12.5	-22.20
444_3	tgttgtctcaagcttgctgcc	21	02:19:00	MLOC_9917.1	2000	1850:1866	-	c:1859(6.42|6|41)+	18	-12.90
5048_1	tatttgcaggttttaggtctaa	22	01:20:00	MLOC_11100.2	2109	2000:2019	c:2009(6.04|7|18)*	-	15	-16.30
[truncated: 8,943 more rows]
