# Supplementary material for: MicroRNA172b-5p/trehalose-6-phosphate synthase module stimulates trehalose synthesis and microRNA172b-3p/AP2-like module accelerates flowering in barley upon drought stress
Source: Front Plant Sci. 2023 Mar 6;14:1124785. doi: 10.3389/fpls.2023.1124785 (PMC10025483; doi:10.3389/fpls.2023.1124785)
Supplement: Supplementary file 5 [file Table_5.xlsx]

## Sheet: MLOC_control_1
Supplementary Table 5. MLOC sequences of mRNA targets identified in control_1.
>AGP50752
atggcaacccttcgagtcgacgaaattcataaaattctccgcgaacgtattgaacaatataataggaaagtagggattgagaatataggtcgcgtagttcaagtgggggatgggattgctcgtattataggtcttggtgaaataatgtcgggtgaattagtccaatttgcagaaggtactaggggtattgctctgaatttggaatccaaaaatgttgggattgtattaatgggcgatgggttgatgatacaagagggcagttttgtaaaagcaacaggaagaattgctcagatacccgtgagtgaggcttacttgggtcgtgttgtaaatgctctggctaaacctattgatgggaaaggcgaaattatagcttccgaatctcgcttaattgaatctcct…
>MLOC_10042.1
ggtgaattcatctccgttctctgaacatgaatcttatacggcggatttacgtagagtacacggagtgacggagttatgactgtccttgtgccgaacgcgtgttcgcagcagcagagttacacgaaacacaggacaccagcacaaggggactgcgcggcgacacctctcactctctccctctctctctccaccaatggaaggctcgccggcgacgcgtctccccgaggccgacgcgctccccgatggcttcgtcgagagctcctccgccgaccaggcccaggcagtctcatccgcccccgccgccggcgatcccctgcatcccgccctcggccctgatcacgagggagccgcccgcgccggcggcgaggaaaccctagccgccccgtccacccccgccga…
>MLOC_10042.2
ggcgacacctctcactctctccctctctctctccaccaatggaaggctcgccggcgacgcgtctccccgaggccgacgcgctccccgatggcttcgtcgagagctcctccgccgaccaggcccaggcagtctcatccgcccccgccgccggcgatcccctgcatcccgccctcggccctgatcacgagggagccgcccgcgccggcggcgaggaaaccctagccgccccgtccacccccgccgacgccgccgacgccctgcggagcctctctatggctgccgccgcttcggagccggagcgtgccctcgagcatcaggggcccgccgcagacataggaggtgccaaagatgcaatgaaggagagctttgtggtagagcaagcagaatcgctgcccaatc…
>MLOC_10046.1
ctgcagaccaagacgatgcgcgcctgctcgaccgtcagtcacctcgacacacgacagtcgacaacgaacctcgccggcgaatcgtaccgccgatcgctccccaccgtccagcgctcgtcgacaaccaccaacacgtggatcccagccaacaggaatgacaaacgacagcgcataccctacacatcgacccagatcgccacgcaagcacccccaacaactccactctctccccattatctcctcgcagatccagccggacctcccctcccctcccctccccaccgcccgatctcgacgcctccgacggtgacctgcagccgcgacgaacaagctgcccgccggcaatccctaacccccctccagccggatccgctccgcccccgcgatgagctggtggtg…
>MLOC_10046.3
aactccactctctccccattatctcctcgcagatccagccggacctcccctcccctccccaccgcccgatctcgacgcctccgacggtgacctgcagccgcgacgaacaagctgcccgccggcaatccctaacccccctccagccggatccgctccgcccccgcgatgagctggtggtgggcgggcgcggtgggggccgtcaagaagcggcaggacgagcgggcggcggcggccgagcccaccttccagagcgtggcgctcatcctcggctccacggggatcgtcggcacctccctcctcgacatcctcccccgcgacgacaccccgggcgggctatggaaggtgtacgcggtctcccgccgcgcgccgccggcctggtcgaccccgccgccgtccccc…
>MLOC_10049.2
gttgctgttagctgtcagtaatactacttagtatatcattgcgagatggatcagtttgctgctgcctgtggcctgaaagtttacaagggtcaatgtcaatggtttgttggttgatggttccatctagccaatagcaatgcaatctgttgggtaactgaaattaaacatggtgcggctgtgctggacgaagttggtggaattttgcagatcaaatgctaatcgttttctttccattgatgccaaaattgctgccttgctggcacagtctgctgctctggagtttgaccttatggggttctatcattggtatggtaatcaaggaattgaagtgaaccaaatgtgtggggggtggagcattgctgatgtgtcaaacttctgaattttgggcgtatcttcgca…
>MLOC_10049.3
gggtcaatgtcaatggtttgttggttgatggttccatctagccaatagcaatgcaatctgttgggtaactgaaattaaacatggtgcggctgtgctggacgaagttggtggaattttgcagatcaaatgctaatcgttttctttccattgatgccaaaattgctgccttgctggcacagtctgctgctctggagtttgaccttatggggttctatcattgtcactgatgattgctgctattcctaacatcatcggctggctggccatctccttcgcaaaagacacctcttttctgtatatgggacgattgctcgaaggatttggtgttggtgtcatatcctacacggtgccagtatacatagcagagatttctcctcagaacatgagaggcgctctagg…
>MLOC_10058.6
gccagcacgtcaaccaggcaccaggcgccccagggtttcaaagccagcacgtcaaccaggcaccaggcgccccagggtttcaaagccagcacgtcaaccaggcaccaggtggcccagggtttcaaagccaacacgccaacccagcaccaggtgtcccaggatatcaaagccagcacgtcaacccgtcaccagacgctccagggtttcaaaaccagcatgtcaatccggcaccagtcacaccagagtttcaaagccagcacgtgaaccaggcaccagtcaacccaggttatgaaaacccctatgctaataagacagctgctgtctcagggtttcagaaccattatgtcaaccaggcacctgcttaccaacaaaactctacaagtcatagtcagttaccat…
>MLOC_10058.7
gccagcacgtcaaccaggcaccaggcgccccagggtttcaaagccagcacgtcaaccaggcaccaggcgccccagggtttcaaagccagcacgtcaaccaggcaccaggtggcccagggtttcaaagccaacacgccaacccagcaccaggtgtcccaggatatcaaagccagcacgtcaacccgtcaccagacgctccagggtttcaaaaccagcatgtcaatccggcaccagtcacaccagagtttcaaagccagcacgtgaaccaggcaccagtcaacccaggttatgaaaacccctatgctaataagacagctgctgtctcagggtttcagaaccattatgtcaaccaggcacctgcttaccaacaaaactctacaagtcatagtcagttaccat…
>MLOC_10070.2
cagcttggcatggggagtgcggtggagactctatgcgggcaggcgtacggcgcgaacaagttcgacatgctgggcatctacatgcaacgctccactgtcctgctcatggccacgggcatcccgctcgccgtactctacgccttctcccgccccatcctcatcctcctcggcgagtcccccgagatagcccgcgccgcggccatcttcgtctacggcctcatcccgcagatctttgcctacgctgccaacttccccattcaaaagttcatgcaggcgcagagcatcatggcgcccagcgcctacatctccgcaggcacactcgccatccacctcgtcctcagctacctcgtcgtgtacaagtttgggctagggcttcttggctcctcgctcatgctcagc…
>MLOC_10070.3
gcatggggagtgcggtggagactctatgcgggcaggcgtacggcgcgaacaagttcgacatgctgggcatctacatgcaacgctccactgtcctgctcatggccacgggcatcccgctcgccgtactctacgccttctcccgccccatcctcatcctcctcggcgagtcccccgagatagcccgcgccgcggccatcttcgtctacggcctcatcccgcagatctttgcctacgctgccaacttccccattcaaaagttcatgcaggcgcagagcatcatggcgcccagcgcctacatctccgcaggcacactcgccatccacctcgtcctcagctacctcgtcgtgtacaagtttgggctagggcttcttggctcctcgctcatgctcagcatcagct…
>MLOC_10075.2
gctgtagctaagctgaccgcgggggagcagattcactccgcagggcatcgaccgcgggggtccctccgcacggcagggaagaacagcagatgcgcagagagctgaagcagcagatgctccaacatgctccatgctaaggagacactgaggaagatgtactcagtcgccaagacctactactgcggggggctagcggcccccaatccttttccaggtagcgatcccttccgagctcgaacctcttccagttcaaagatagtagttctaactcgtcccctcttcaatgtaccagcagcgttggatctcaggcattccctcagctcctcaaggacagcgccggggtacgctaacccatgcagggcccgctcgtacacgcgaagtgcgctcgcgggaggtccc…
>MLOC_10075.3
gaattcgccatgatctgctgcctgcgggcgcacgctcctcgaatcgaagaagaggcgccgatcgtttctgtaggcgcgcctcggtcggcggtcgctccttgaaatgggctttttgggccgtggctcacacataacgagcccagccatcgctcccggtaggtagccgatgattgcccttgaatctcgatagcatggagagatgggcataaacaaacccgaacccagcgcagccgccgccacaccatccccctccctcctccccccctgccgggcgaccgacggtaccgccaacctccttcgcccgccggccgccgcccagctcagagcggtgaggccctcgccctcatctcaggattcactccgcagggcatcgaccgcgggggtccctccgcacggcag…
>MLOC_10075.4
gaattcgccatgatctgctgcctgcgggcgcacgctcctcgaatcgaagaagaggcgccgatcgtttctgtaggcgcgcctcggtcggcggtcgctccttgaaatgggctttttgggccgtggctcacacataacgagcccagccatcgctcccggtaggtagccgatgattgcccttgaatctcgatagcatggagagatgggcataaacaaacccgaacccagcgcagccgccgccacaccatccccctccctcctccccccctgccgggcgaccgacggtaccgccaacctccttcgcccgccggccgccgcccagctcagagcggtgaggccctcgccctcatctcaggattcactccgcagggcatcgaccgcgggggtccctccgcacggcag…
>MLOC_10075.5
gtgaggccctcgccctcatctcaggggcatcgaccgcgggggtccctccgcacggcagggaagaacagcagatgcgcagagagctgaagcagcagatgctccaacatgctccatgctaaggagacactgaggaagatgtactcagtcgccaagacctactactgcggggggctagcggcccccaatccttttccagcagcgttggatctcaggcattccctcagctcctcaaggacagcgccggggtacgctaacccatgcagggcccgctcgtacacgcgaagtgcgctcgcgggaggtcccgcagccggccaagagattgtgattgctctgggaagcaatgtgggggataggatcagttcgttcgacagggcgctgcggctgatgaaagactcgggc…
>MLOC_10075.6
ggtaccgccaacctccttcgcccgccggccgccgcccagctcagagcggtgaggccctcgccctcatctcagggtacgattcactccgcagggcatcgaccgcgggggtccctccgcacggcagggaagaacagcagatgcgcagagagctgaagcagcagatgctccaacatgctccatgctaaggagacactgaggaagatgtactcagtcgccaagacctactactgcggggggctagcggcccccaatccttttccagcgttggatctcaggcattccctcagctcctcaaggacagcgccggggtacgctaacccatgcagggcccgctcgtacacgcgaagtgcgctcgcgggaggtcccgcagccggccaagagattgtgattgctctggga…
>MLOC_10078.1
gaaatggaactattcataattaaaacatggacttcaggaacttgggtgaattgcagtttctatttcacagaccatgatgttctgaataagacgagcttaccatccttacacacaacactgatcctgtgcacatattgcttccttcttcagtccatatctctagccatagcctcctaacaaattagctgcaccacttttatccttctacactagatgcactacttttatccttctgcgccattctagcataggattgataacttatgtttacgatctgtatgtatgtctagcatgagattcagtatggaggcgacaatccgttggcctctccaagatcacaatatgcaagccaaagcactcaggctaccgtgcatatgcccaacacaagcagccagcaac…
>MLOC_10078.2
ggaaacctacaggcgtaaagccgccgcttcgtgtcgacgcgcccccctcgcgacctccatcctccatcctcgccccccctcgtctccgtaccaggacctcgcgcgcatctcgcccgcccctccgctcactcgcctaggtctagggttccggcggccgattcgggccgaattgggccgcgcggcggcggatcaggggtcggaggcgcgggggagatatgacggggaagaagcggaaggcggaggcggcgcggctggacgagacggaccgggccatgtacggcgcgttccggggcgccgccaactcgctctcgcagctctacacgctcgccatgggcggccagaagctctccttccaggccggcgagcgccacgccatggaaaagctgtatgaatggatct…
>MLOC_10080.1
cggccggcaaccatttttctttgcgcgtgcagcgacgtggggagacttcggagtcaggtctatagcgagtactactcttccattgtagctatgcgatggccgtccaatttcagttttaccttctatatctgcagccgaatggttctgaggaggagaccacatgcccctcaactagttccttgctgccgggagttgaagaagatgggctttaggggcaagtcttgcattccacttttgaccctcctattgctgagttcactctgcaaatccgatgaccagctcacacacgcaaagccgctctccgccggcgacaccatcgtctccaagggcgggcacttcgcgctcggcttcttcccctcaaacagccccaacacgagcctgtacctcggcatatggtac…
>MLOC_10103.2
tgcaggattggagccttcttgcagttgcatccaggaatcgtgaataatttgttgccagactgaggcgggtgttgagataactacttgatggatttgttattatgaccaatgccctgattccgcccggggcttatgagcttgctgaatatctgaagcacaagtaaccatggatagaaaagccggagtggttttagtctgcctgctcttcctactcattggggaagtttcggcggttgcccagaccgagattggtcatgtgcgtgtaacacgggaggcaccagatgtgaagctagaggatgctggtagacaggatgcgtccaaaggtggaagggtgtcggtgtatgttgttgcatggtctacgcttgccatggctgcggcaacagggttgggagcagtccc…
>MLOC_10103.3
tgcaggattggagccttcttgcagttgcatccaggaatcgtgaataatttgttgccagactgaggcgggtgttgagataactacttgatggatttgttattatgaccaatgccctgattccgcccggggcttatgagcttgctgaatatctgaagcacaagtaaccatggatagaaaagccggagtggttttagtctgcctgctcttcctactcattggggaagtttcggcggttgcccagaccgagattggtcatgtgcgtgtaacacgggaggcaccagatgtgaagctagaggatgctggtagacaggatgcgtccaaaggtggaagggtgtcggtgtatgttgttgcatggtctacgcttgccatggctgcggcaacagggttgggagcagtccc…
>MLOC_10103.4
tgcaggattggagccttcttgcagttgcatccaggaatcgtgaataatttgttgccagactgaggcgggtgttgagataactacttgatggatttgttattatgaccaatgccctgattccgcccggggcttatgagcttgctgaatatctgaagcacaagtaaccatggatagaaaagccggagtggttttagtctgcctgctcttcctactcattggggaagtttcggcggttgcccagaccgagattggtcatgtgcgtgtaacacgggaggcaccagatgtgaagctagaggatgctggtagacaggatgcgtccaaaggtggaagggtgtcggtgtatgttgttgcatggtctacgcttgccatggctgcggcaacagggttgggagcagtccc…
>MLOC_10126.1
gtaacaccaaaccacctcctactcctctcctctcctctcccctacccctcaccccatcgccgccgccgccaccggcgacggcgaccacgatgggcgccaccacctccgtcctctctctccccgtggccgcctccttccccggagcggccaccgctatcgcgggcgccgccggctgcttcgccctcggctacttcctcgccctcgcccgcctccccatccacgccgccgcccccgcccccggtgaagaagattccgaggacgactcggacgaagatgatgacgaaaattccggccgcgcccggccggcgaagcgagccgccgggcggaagcggaccgggctcaggctgctgttctggtcccggaacgtggtgaccaagtccgactccgccagggaggccg…
>MLOC_10126.2
agggggtgatggaatggaagactattttggtttggcctgatgcccaaaccaggtagctgcctcacttagttccaaattcgcaattgccatttgttttgaaaaagagatggtagtattttccatataacacttaagccagctgtcttcttcatccaagacgatcacctgtattcatacctcccaaaaaccaaggcaaaatttatcatgcctgcatgaatgcttattgcagtagaacttttgcaatgcccagatgttgatctttgttgtcatgccaatcagccaatatattttccttcagatttccttgaccagacaacaagggaaataccaaagcaaacttgttgttgacccctatgatggcattcgtcaatcccaattgttacttctcgtctataatta…
>MLOC_10131.1
catgaatctccacatagcctagttggagaaaaatatagctcatccattttctaaaataataatttgcctagctagttgcagagcataaggtttaaactaggttgtggtgcccgaaacgcgatgtatttaactcgtgcagaatctgctagtttggcagaggaatctttaccaattctggtaagattttgtttaaacatctgagtaaaaaaaacgctttgaactagtaaccacatcaaaaattcaaaagaaaggaagacctgagtacttttataagtccacctccaccgctccacgccaatcagggccttgttctaaaacaaaattcccgtcgccatcttctgtcgcttcgtatacgctcaacacccactagcactcaagggagaaaaaatgaaacagagg…
>MLOC_10131.3
gtggattcgtctgcaggtaagcattcttgccatgatcatcaccatgagcatgaccaccacaaagagccgagcaaccagatggtcacaagcaaggatgttgcccatggacatggccatacccacaacatctgcaaccctcaccctgctgcaaacaagcatgattgccatgaccacgaacatagccaccaccaagaacccaatagttcacattctgccgatgagcatgattgccatggtcacaagcactgtgaagaaccaaccagcttgctttgtgccactgagcatgcttgccatgaccatgaccagaaccatgagcatcactgctgtgatgaagagaaaacagtccatgttgcagatacgcattcctgccacgaccataagcatgagcagggtgcagct…
>MLOC_10144.1
atgcagggtcgtggccgagctcttgccatagttgacctgcaagcccgacgcggcctcgaaaatacctaggatgcccttcaccgcgagcacctcatccatctcagcatggcaaaacagcatctttgaaattttgaccaccaatatttgtgaaagtatatgaatcgggtatgtaagaacaatattgttttatttttcttataaaatactcttatgtcatatatgtcctttactaaaacaagtagctatattaaatgaaaagtgtaatcaaaatcgcacatgggagactgaaaagttaaacatgtattatattttaggactgagggagtacatacttgatacatattttgtttttatttctccatagctccatataatctgcaattctttacctgcattttc…
>MLOC_10144.2
gccatgcagggtcgtggccgagctcttgccatagttgacctgcaagcccgacgcggcctcgaaaatacctaggatgcccttcaccgcgagcacctcatccatctcagcatggcaaaacagcatctttgaaattttgaccaccaatatttgtgaaagtatatgaatcgggtatgtaagaacaatattgttttatttttcttataaaatactcttatgtcatatatgtcctttactaaaacaagtagctatattaaatgaaaagtgtaatcaaaatcgcacatgggagactgaaaagttaaacatgtattatattttaggactgagggagtacatacttgatacatattttgtttttatttctccatagctccatataatctgcaattctttacctgcatt…
>MLOC_10145.1
aaaacgtatccaagcaccctctaagtgcatgtacaattaaggagactatgtgtagaatgaattggtcttgtttaccgtgtgatgagagagaagcatttttttctactttaaagtgcattgggaaggtaaaagtacactcttttgtggataaattttaaagccaaacgtagactcttcaccggagggagggagtatgcacttatggtatataacttttacttgaggtagtacctcattggctttagtttttgtcatgttgttcagctgttcacaacctttatcatttggagttcagcatctattacggtttaaagtttcatatgatgagaacacatgttttattgtatatatcattttccttaacaatacacacatgtccttgtgtgccccaagcgcgag…
>MLOC_10153.2
tgtcaagcgaaataactgtggatgggaataccatttcagggatctgaccgagcaacccgcaccagaccagcgcctgcttcctcgctccgcgttttgctttgaccaggtccaagcgtaattactgattattagtatcggcgagctccgcgtcttgcttagttgctttgctcctccttccttccttcgtctccaccgccgggcgccgctggtcttcccaggtgccaggacgcagcagagaacgccggggagtcgaaacacatcgccgggatcaggaaaaggtcggtcttttgccgttctggccgggggcagaggagggtggagatggctgccaagggggagggccggccccccctcttgcctctgctgctcgtcgtcttgtgcgtcttggcccactccagg…
>MLOC_10153.5
caacccgcaccagaccagcgcctgcttcctcgctccgcgttttgctttgaccaggtccaagcgtaattactgattattagtatcggcgagctccgcgtcttgcttagttgctttgctcctccttccttccttcgtctccaccgccgggcgccgctggtcttcccaggtgccaggacgcagcagagaacgccggggagtcgaaacacatcgccgggatcaggaaaaggtcggtcttttgccgttctggccgggggcagaggagggtggagatggctgccaagggggagggccggccccccctcttgcctctgctgctcgtcgtcttgtgcgtcttggcccactccaggatcgccgccgccgccacccacccacaggatgcggccgctctcaaatccttga…
>MLOC_10153.6
gatagtgtcaagcgaaataactgtggatgggaataccatttcagggatctgaccgagcaacccgcaccagaccagcgcctgcttcctcgctccgcgttttgctttgaccaggtccaagcgtaattactgattattagtatcggcgagctccgcgtcttgcttagttgctttgctcctccttccttccttcgtctccaccgccgggcgccgctggtcttcccaggtgccaggacgcagcagagaacgccggggagtcgaaacacatcgccgggatcaggaaaaggtcggtcttttgccgttctggccgggggcagaggagggtggagatggctgccaagggggagggccggccccccctcttgcctctgctgctcgtcgtcttgtgcgtcttggcccact…
>MLOC_10153.7
cagactgcgccggaaagatggttggttggttgcttggaggttcagctctggtattcgggtgagctggggattggaaatcctccaggtccatgatcccggatgctatgaaatttgctgctgggatcatttccccagcagattgtttcggttggaccttgttactgaagaatctgtttactaatagcaatctgcccagcatcaaatttcagttaaccaatctctttatttatttatttattattattggttcacaagtcattgtctctctctctcctgcctttgcagcggccgctctcaaatccttgatgaggaaatggtcaaatgtgcctgctagctggaggaagaaatcgaacgatccttgcggcgacaaatgggatgggatccaatgcaatggtgcca…
>MLOC_10153.8
ccaggcttgaaggaaacccactctgcagtgattctcttctgtcacgcacactgctctgcacggacaagctaactgaacttccaactatgcatccttccgctgatgtacagtgtccacatccgtttgttgaaactatattcttcagatctccttcctttggcgatgtcagaaagtttcttcctgaactgcacgagaacctgtcgagaacagtgagcagttgtaccccgaacaagctaggcttgataccatacattgatgacgtgtacctgaaagtagacatcaaggcttgcccagtaaaccagaagaggttcaattactctcaggtgctcaactgctttaatctgacacttcagacttacaagccaccagagaattttggaccttactatgtgaacgcac…
>MLOC_10182.1
ctcaactccatcttcaccagaaagcggccttcggctaagcggactgccccggcggatcaggaacccgtgtgctccacggtgccgtcttgcttgtccaagacgctgctaccatttggggcgcgggcgagtcggagccggagtacttggaccgtaggttcttggacatcgacggtgaactagtcgtggccgctatggaagtgggatgctgccgacgaattctggtggtggaggtggaagaggagcttctccgtccggtggaccgcccacacgtcgccctaacccacgaggtcaccagcgaggcccaaagctgacgtcgggggagtgcttgaccgggaggcttcacgcgagtcgccaggcggccacgaggaggctttcacatgaaggagatttttattccag…
>MLOC_10182.2
atttactcctcggggcggccgtggagtaaatattttcctcctctaaccgttataagggatcggttaggtgctggttagaagaccaaaagtgaaattttactcttctaaagccttttacgggatcaattagagttgctcttaggcgcatgcacattggggtttagagtttcttattatgcacatttggtctatgcggcagagcactcgcatgaggcgccgttggactctgaccttgtgaagcaccttaagagcatcataaagttccggagtggaccgataagcgtagctgagtacatggaggaggtgcttacaaacccacagtctgggtactacatgaatcgcgatgtgtttggcgaatctggggatttcatcacctcaccagaggtcagccagatgttt…
>MLOC_10184.1
ctttaaggagcagagcagtcccaaacaggctcataaaaatatcctccaggttcgaaactagaaaaacaaaagacatggttctaagcgcgagtttgagcaattagaatttgcaactgcacactgtttattatttactgtatttgtttcacattgtgttggttgtacctgagtttatatttgtctggctgagctgataatttataacttgtttttgtgcagatcatctcgtactggagggacaggatgaagagctggggctatgatccactctttctaagtgttgatcagagatctggattatctgctcttgaagagattctggaaggacagacaactgtagttgttggtccaagcggtgttgggaagtccagtcttattaatgccttgagatgcaaccaa…
>MLOC_10208.1
ctatatgaactttttcccctccatgcaacaacagagtttctccatgtcaaacctggaaaaggtgccgcttttgtgaggacaaaaatgcgcaattatatcaccggcaacacagttgagaaaacctttcgagctggaagtacgatccaggaagcttctatttcaaaggaaaccaaacaattcacctacaaggatggctcccagtttgtgttcatggatttgacgtcctttgaagaaagccgcttaaacgagtcggatgttggcgacaggcagaagtggttgaaagaaggaatggactgcactttgttatactggaatggacggatcattgattttgatcttcccatcaccgttaggctgaccgtaaccgaaactgatcctgggcaaggtgacagtgcacaa…
>MLOC_10208.2
caacaacagagtttctccatgtcaaacctggaaaaggtgccgcttttgtgaggacaaaaatgcgcaattatatcaccggcaacacagttgagaaaacctttcgagctggaaatccaggaagcttctatttcaaaggaaaccaaacaattcacctacaaggatggctcccagtttgtgttcatggatttgacgtcctttgaagaaagccgcttaaacgagtcggatgttggcgacaggcagaagtggttgaaagaaggaatggactgcactttgttatactggaatggacggatcattgattttgatcttcccatcaccgttaggctgaccgtaaccgaaactgatcctgggcaaggtgacagtgcacaaggaggaacaaagcctgcaactctggaaaca…
>MLOC_1021.7
cttcatttctcctgtcctttcactttcatggccgacttgtcaagttccttttcttggtgatgggtgatgcccaatcccaacgaatcacctcgaagcaagatctgctatctgaaaatatctgcttgaatcatttttatgattttctaccgatctggtagttaatttccagaggtgcgcacaggttccccatttttgcttgatttaatcgccctgcgccatggccggagacgatgaagacgacggcgaaatggaggccttgcgggaggctctgcggcagcagagtcttgccgtcgagatgctcaaggccgagctggaggaggagaggcaggcggcgtcgtcgggggccgacgaggcgttggccatgatcctgcggctgcagggggagaaggcggcggtgcg…
>MLOC_10214.1
ctccctccctccctccatcgtctcgtcctactcacactccacctcccctctctccctccctcgccgcgccgtgctccctccactccactccactccactccgctccgctccatcgccccagggcgcacacgggatcgggcgcagatctgcgccccacctccccacgcgctcgcttcccactccccgcctccccgcgccaggcggcctggcttaattccgttaccaatgcgctctgggtagggcatgagaggcactggcggcggcttgccggcggaccaattcacatcgggatggacctcagcgtcgccgccgccgtcgagctcggcaagcggggccgcaccgaggaccaggaccaggaccagggccacggggacgccaagcggctggcgctcgtgccgt…
>MLOC_10219.1
tagtagaacgatgttctcctgccaacagtttatagtgggttttacttgccccgtggtgtataattttttgtgaagattggcccggatatgcttacttaagtggtcaatgtgtatttgaattatgaagtaccgaagactgcatctgtgttatagtgattgttccatcgttatggttcagttctccaacctttagtgacaggggaaaacgagacctgattttttttaaaatgtatttcggaattactacatcttgaattcagatagtataaaaaatactcctgggggctggggtgtactgatttttttggaaaaggaggaacgcagccccacctggggtgtactttgtctcaaaaaaaaaaaacctggggtctactgatcagagccaagagtgcacgaact…
>MLOC_10219.2
tagtagaacgatgttctcctgccaacagtttatagtgggttttacttgccccgtggtgtataattttttgtgaagattggcccggatatgcttacttaagtggtcaatgtgtatttgaattatgaagtaccgaagactgcatctgtgttatagtgattgttccatcgttatggttcagttctccaacctttagtgacaggggaaaacgagacctgattttttttaaaatgtatttcggaattactacatcttgaattcagatagtataaaaaatactcctgggggctggggtgtactgatttttttggaaaaggaggaacgcagccccacctggggtgtactttgtctcaaaaaaaaaaaacctggggtctactgatcagagccaagagtgcacgaact…
>MLOC_10219.3
tagtagaacgatgttctcctgccaacagtttatagtgggttttacttgccccgtggtgtataattttttgtgaagattggcccggatatgcttacttaagtggtcaatgtgtatttgaattatgaagtaccgaagactgcatctgtgttatagtgattgttccatcgttatggttcagttctccaacctttagtgacaggggaaaacgagacctgattttttttaaaatgtatttcggaattactacatcttgaattcagatagtataaaaaatactcctgggggctggggtgtactgatttttttggaaaaggaggaacgcagccccacctggggtgtactttgtctcaaaaaaaaaaaacctggggtctactgatcagagccaagagtgcacgaact…
>MLOC_10224.2
cccccccgcccgaaacccttgcctcccaccgcgcactcgcacgccagagccatcccctaatccccagacactcgtctagatccagaaggtgccagaaggttcgccggccatggaggcgttcggcggcttcttcgtggacgagaaggcggcgcgggtggagaacatcttcgtcgagttccttaagcggttcaaggagccggatgcggcggagccgttctacgatgtagagatggaggcgatgcggtcgcgggagtccaccaccatgtacgtcgatttcgcgcacgttatgcgcttcaacgacgtcctccagaaggccatctccgaggagtaccttaggtttgagccgtaccttcgcaatgcgtgcaagaggtttgtgatggagcacagagctggcgagaa…
>MLOC_10230.2
ctggcctcgttgacgccaagaaggctgcggccgccccgccgcggcgcccgccttctggcggcgccgacgcgatcggccagatgttccagggccccgagctctggaccaagatcgcttccgaccccgctacgcgcgcctacctcgaccagccggatttcatgcagatgctgcgggacgtgcagcgggatcccagcagtctcaacatgttcctatccgacccgcgcatgatgcaggtgctcagcctcatgcttaacatcaagatccagacgccccaggactccgattttccgcagtcctcctcgccgtcgcagccaccaccgcagcagcagaggcaacagcccgagacaaaggcgagggagatggagcctgagccacagccggagcccatggaggtgtctg…
>MLOC_10262.1
gtgagggtcgggagagggaggaatatctctctgcgagaatggatccatccctagcgggtgccgggagggggggtttggcccggccgcccccgccgcgtataaaacggagccgcctctcaagcttaacctttcgctgcacaacgcactccctcgcacctcaccacgccggcctctagaaaaagaaacagaaacagaaacagacctcccaacccaaccccgagccgcaaatctgctgcaacgcaaccactcccccgccgccctcctcccttccgtaccccgccgccctcctcctcctcgcgactactcatctcgccagggctgcttcttggcggagcggtggatccgacccaccgccgcgctgctgcgggctccgttcgcgtccgtcgccagccgccggga…
>MLOC_10262.2
gtgccgggagggggggtttggcccggccgcccccgccgcgtataaaacggagccgcctctcaagcttaacctttcgctgcacaacgcactccctcgcacctcaccacgccggcctctagaaaaagaaacagaaacagaaacagacctcccaacccaaccccgagccgcaaatctgctgcaacgcaaccactcccccgccgccctcctcccttccgtaccccgccgccctcctcctcctcgcgactactcatctcgccagggctgcttcttggcggagcggtggatccgacccaccgccgcgctgctgcgggctccgttcgcgtccgtcgccagccgccgggatctggtacggactcgctcgcttctccccgttcctgcctctcgattcatgtgtatgtg…
>MLOC_10264.3
cgaggtcggagatcgagatcctcgacgacggctacaagtggcgcaagtacggcaagaagtccgtcaagaacagcccaaacccaaggtataccacctatccccaaccgcaaaagtaaacaagattgaatcaacagttcaacactcgaatcaattggtcagcaattcatcaacgcattgcaatttggcgttccggtttctgacgagagagcatttggtctgttcaggaactactaccggtgctcgacggaagggtgcgacgtgaagaagcgggtggagcgcgaccgggacgatccggcgtacgtggtgaccacgtacgagggcacgcacagccacgccagtcccagcaccatctactacgccagtcaggacgccgcctccggccgcttcttcgtcgccggc…
>MLOC_10279.1
ggttagttctgttcagcttcaaagaaaaaagagcgcacgaagcttatcctcaacctttgcaaaacttaccaccgtctctccaccacccacccccgtccgtacgaggaggaggaccctctccccctcccgacccggagctcctccaccgccgccgacgccgacgacgactcctgacgcgcgccgccgctcccctcctcctcgggtccctccgtccgcaatctccggagccccggttttcgagatcacaccatgctttccttgaggtgttgggcgcccacattcggtttatcggtcgacagagccgtcgtcctgcggccgcgaaagttcaactccctagtggtttgcggcgccaggggtccgaggccgaggtttcctcgcgtgtggaaggccgacaagaga…
>MLOC_10279.2
ggttagttctgttcagcttcaaagaaaaaagagcgcacgaagcttatcctcaacctttgcaaaacttaccaccgtctctccaccacccacccccgtccgtacgaggaggaggaccctctccccctcccgacccggagctcctccaccgccgccgacgccgacgacgactcctgacgcgcgccgccgctcccctcctcctcgggtccctccgtccgcaatctccggagccccggttttcgagatcacaccatgctttccttgaggtgttgggcgcccacattcggtttatcggtcgacagagccgtcgtcctgcggccgcgaaagttcaactccctagtggtttgcggcgccaggggtccgaggccgaggtttcctcgcgtgtggaaggccgacaagaga…
>MLOC_10279.3
ggttagttctgttcagcttcaaagaaaaaagagcgcacgaagcttatcctcaacctttgcaaaacttaccaccgtctctccaccacccacccccgtccgtacgaggaggaggaccctctccccctcccgacccggagctcctccaccgccgccgacgccgacgacgactcctgacgcgcgccgccgctcccctcctcctcgggtccctccgtccgcaatctccggagccccggttttcgagatcacaccatgctttccttgaggtgttgggcgcccacattcggtttatcggtcgacagagccgtcgtcctgcggccgcgaaagttcaactccctagtggtttgcggcgccaggggtccgaggccgaggtttcctcgcgtgtggaaggccgacaagaga…
>MLOC_10279.4
gttctgttcagcttcaaagaaaaaagagcgcacgaagcttatcctcaacctttgcaaaacttaccaccgtctctccaccacccacccccgtccgtacgaggaggaggaccctctccccctcccgacccggagctcctccaccgccgccgacgccgacgacgactcctgacgcgcgccgccgctcccctcctcctcgggtccctccgtccgcaatctccggagccccggttttcgagatcacaccatgctttccttgaggtgttgggcgcccacattcggtttatcggtcgacagagccgtcgtcctgcggccgcgaaagttcaactccctagtggtttgcggcgccaggggtccgaggccgaggtttcctcgcgtgtggaaggccgacaagagaatcgg…
>MLOC_10280.3
aggtgccggtaagtaggcagtgaggacaaagccacccacccaccgatcgagagtcagtctctcccggccctccctcccctcgtgcggtagcctccaaatcatccaacgtccaatccacttccaacaagataccgccaccatcctccgcctgatccgacctcttccgtcagcgacagcgaccccgcaacgcccggctccgtcgggatggaggaggagggcggcgcgaggaaggcggtgctcttcaggctgttcggcgtcgaggtccgcggagcggaggaggaggaggaggatgacgcggagcccatggagctcaagaagagcaccagcatgcccaacctcgcctccatcggcccgattctaccgcgcggcgaggccagcgccagccacgacaagggctac…
>MLOC_10282.1
ctttgttttatttatctctccttatcccatccaatccatcatctcccacacttcacaaatccacaccaatccaacacactcctccctgctccctccaatggcgctcctcgccgtccagggcatggccatgtccacggccgccttcccctcccaccaccacggagccgtatcctctttctctttcgggctctcagccacggtatcgttctgccgctccgccagaagcctcgccgccaccgccgtctcggctcctcccacatcagttcttgatgtctactgtggaagaggggacagaaagacaaagagaggcaaaaggttcagccactcatatggaaatgcacggccccgtaacaagaagaagggaacaggcccagcacggctttacgcccctccagcgcc…
>MLOC_10347.5
aatcgattaacgacgccagaaaaaacacgggacaaccagacaaccggtggccaccgggggcgacggagcgcgcggaggatatggccgcactcgcccaccaccaccgtgtcctttccttcacctccttggcaactccaagaacccgtctccccttcgcatcctcctcgtcgcctcccacgcatgccggcctcagaggcgcccgtgttctccggcacgccttcggcggcggcagcgcgccccccgccgccagctcgtcgctggaggagctgtcccggagctgcaccacctggtcatggcgagggatgcgcgtgaactacctggtcaggggggagggcctgcccgtgctgctcgtccacggcttcggcgcctccgtcgcgcactggcgcaggaacattggcg…
>MLOC_10376.2
aaatcccagacactgggctccagtggacctcgcgatcgggagaggtcttcgtctccgcctgggaacgctacagagatttctccgtccctctccccctcgcccagcccccacacacccagccgcgactcggctgcaatggcggagcccgtggccaacgcggcggcgcccgcccccgcgcccggccgcctccgcaacgccttcggcggcgtgctctgcgccttcaccctcctcctcatcggcgtcctcgccttctcgatccgcctcttctccgtgatcaagtacgagagcgtgatccacgagttcgacccctacttcaacttccgcgtcacccagtttttgtcgaagaatggaatctatgagttctggaactggtttgatgataggacatggtaccccctt…
>MLOC_10376.4
cccccgcgcccggccgcctccgcaacgccttcggcggcgtgctctgcgccttcaccctcctcctcatcggcgtcctcgccttctcgatccgcctcttctccgtgatcaagtacgagagcgtgatccacgagttcgacccctacttcaacttccgcgtcacccagtttttgtcgaagaatggaatctatgagttctggaactggtttgatgataggacatggtacccccttggtcgtgtgattggtggcactgtgtatcctgggttgacattgacagctggaagcatctggtggttggtaaatgctcttaacatcccattgtcggtggagactgtctgcgtgttcactgctccaattttctcagcaaacgcttcctgggctacttacctcttgacaaagg…
>MLOC_10376.5
cgcctccgcaacgccttcggcggcgtgctctgcgccttcaccctcctcctcatcggcgtcctcgccttctcgatccgcctcttctccgtgatcaagtacgagagcgtgatccacgagttcgacccctacttcaacttccgcgtcacccagtttttgtcgaagaatggaatctatgagttctggaactggtttgatgataggacatggtacccccttggtcgtgtgattggtggcactgtgtatcctgggttgacattgacagctggaagcatctggtggttggtaaatgctcttaacatcccattgtcggtggagactgtctgcgtgttcactgctccaattttctcagcaaacgcttcctgggctacttacctcttgacaaaggaagcaaagggcact…
>MLOC_10389.1
cgtccccggaggccgcggcgcccctgaaggcggacctctcgcccttggcgcccgcgccgctgatgcgggtggcgcccgagtcgctgcagggcgcgagcgggtcgctggtgggcgtgccgcgccgcgggaacggggccggggaggaggacgaggaggggggcggcggcctcgacgggcccggcgccatggagtacctcacgggcgtgctcgcctccaaggtctacgacgtggccgtcgagaccccgctcgagcgcgccgccaagctctccgaccgcctcggggtcagcctccacatcaagcgcgaggacctgcagccggtattttcattcaagttgagaggtgcatataatatgatggcaaagctctcccaagagcagttgaacaatggtgttatctgct…
>MLOC_10389.2
gtggcgatcagtggagagattgggtgcgacagtcgttctgatgggagactcatatgacgaagctcaatcatatgcaaaattacggtgtgaacaggaaggccgaacattcatacctccttttgaccatcctgacatcattgctggacaaggaactgttggcatggaaattgttcgccaattgcaaggtccattacatgcaatatttgtacctgtgggaggtggtggattaattgctggcattgctgcctatgtgaaacgggtccgccctgaggtcaaaataattggagtagagccctcagatgcaaatgccatggcattgtccttgtgtcatggccagagggtcgtgttggaacacgttggagggtttgctgatggtgtagctgtcaaagttgtagggga…
>MLOC_10405.1
agtcccggccacaaccacatcctacccccaatctcgctccctaccacgctggtccctgcgaggcggcgcggcgagcgcgagcagtagggtcgggtccggtcaaagcgaggcggcgatggcgttgtcggcgccgggcggcggcagcgggaagatcgagcggctgtcgtcgatcgacgcgcagctgcggctgctcgtaccggccaaggtgtcggaggacgacaagctcattgagtacgacgcgctcctcctcgaccgcttcctcgacgtcctgcagggcctccacggcgacgatctcagggagatggttcaagaatgctacgaggtggctgctgaatatgaaacaaagcatgacctggaaaagcttgatgaactcggagagatgataacaagcttggatcc…
>MLOC_10405.2
ggacggtggaagcaggaccgtacacgtggacatgtggatgctcccataatccgtaaactaatcccagacccgatcgaaatccaaatcacaaacactagcacttggacacaaatcgatttgatttacagagatctctcgagtcccggtgaatcccggcggcactccttctataaataggcggcaacggcagtcacgacctcctcagtcccggccacaaccacatcctacccccaatctcgctccctaccacgctggtccctgcgaggcggcgcggcgagcgcgagcagtagggtcgggtccggtcaaagcgaggcggcgatggcgttgtcggcgccgggcggcggcagcgggaagatcgagcggctgtcgtcgatcgacgcgcagctgcggctgctcgta…
>MLOC_10420.2
ctaaatatcactggtacacacagctccttcaatcatctgctctcgtctcgtctcgtctcgtctccgccgctcgttcactcagcatccacagcttctactagtcttctagtgcaatcatctgctctcgtctcgtctcacaccgaccctcttccaagttccaacgtcgttcctttgcctggaggttgaaggactcggggagggctgtcagtcttgcctccggtacatgtttccgcattgacgattgatcggaggatgaggggttgttgtatgccgaatctccttgcagccaccggaaaagctaaagagaaaattggctcatggagtccgccgccatccgcggggccctatttgtgttggtcaaagcgctgagcccgctgtccggcggcctggtcgaggcgt…
>MLOC_10420.3
ccttcaatcatctgctctcgtctcgtctcgtctcgtctccgccgctcgttcactcagcatccacagcttctactagtcttctagtgcaatcatctgctctcgtctcgtctcacaccgaccctcttccaagttccaacgtcgttcctttgcctggaggttgaaggactcggggagggctgtcagtcttgcctccgggctcatggagtccgccgccatccgcggggccctatttgtgttggtcaaagcgctgagcccgctgtccggcggcctggtcgaggcgtgggcggccacctcggggctcggccccaacgtcgaggcgctcaagacggagctcctctacgcgcaggccatgctcgacaacgcccgcggcagggagatccgtagccacgcgttggccga…
>MLOC_10420.4
cttcaatcatctgctctcgtctcgtctcgtctcgtctccgccgctcgttcactcagcatccacagcttctactagtcttctagtgcaatcatctgctctcgtctcgtctcacaccgaccctcttccaagttccaacgtcgttcctttgcctggaggttgaaggactcggggagggctgtcagtcttgcctccggtacatgtttccgcattgacgattgatcggaggatgaggggttgttgtatgccgaatctccttgcagccaccggaaaagctaaagagaaaattgtaaacgaatcatagactgacttccttttgccttctcgattttaatccgttagacccgctcgtcagttatgccgtcgagaaagggctcatggagtccccttcgccgccggccg…
>MLOC_10420.6
atctgctctcgtctcgtctcgtctcgtctccgccgctcgttcactcagcatccacagcttctactagtcttctagtgcaatcatctgctctcgtctcgtctcacaccgaccctcttccaagttccaacgtcgttcctttgcctggaggttgaaggactcggggagggctgtcagtcttgcctccggtacatgtttccgcattgacgattgatcggaggatgaggggttgttgtatgccgaatctccttgcagccaccggaaaagctaaagagaaaattggctcatggagtccgccgccatccgcggggccctatttgtgttggtcaaagcgctgagcccgctgtccggcggcctggtcgaggcgtgggcggccacctcggggctcggccccaacgtcga…
>MLOC_10420.7
tcaggttttgtttgtgattatcaagcacttcataatgcaaagatgcattattcccttcacacaaagcaatgcagattgtggaccaatctgcagcggatctgaagttagtcgcaatcaagacaatgaagctgttggaatctgccatttatattgaacctgaaattctcagagctacattgtaattgggtgtgatttgcaggcgatggtcggaatacagatgcaactttgctacttgaaataaatatctaaggcaataggcagatgactctccacacagcaagttggctcaagtaattgtggcaaccaatcttcgttctcactgtcaatctgcaccaaggttaggaaataactgaagacaagaacacggacatgaagttaacgagagaatggtacaaaaaa…
>MLOC_10420.8
gcagacaatgaagctgttggaatctgccatttatattgaacctgaaattctcagagctacattgtaattgggtgtgatttgcaggcgatggtcggaatacagatgcaactttgctacttgaaataaatatctaaggcaataggcagatgactctccacacagcaagttggctcaagtaattgtggcaaccaatcttcgttctcactgtcaatctgcaccaaggtatttcactctttcttatcttttttacttgaaatctgaagactctaggatagtctaaatcaaaaaataaaaattaatgctagttcttggtgtcaggtatgggagtcatgtacaaaatgcaaattactagaccgtcggaggcccatatactaaagtgaattatgttgtaccgcaggt…
>MLOC_10424.1
tgcagactgatggataactctagaagacacaatccaagtacttccaaaaagaggactcgtttcaattctgatgatggaaagaggaaacggctaaactacaggcaggatgacggacctatgtcctctcagccaatagaaaccgtttacaggatattgtgcccaggaaacaagataggcggtatcttggggagaggtggtcatgttgttaacgcccttagagatgagactaaagcaaagatacgggttgctgattctattcctggtgcagatgagagagtaattattatatttgattaccaaaataactccaaacaagctgttgaagctattcaaaataatattgatggcttagagaacatgaagccccattgttttgctcaagatgcattgttgaagata…
>MLOC_10424.2
tgcagactgatggataactctagaagacacaatccaagtacttccaaaaagaggactcgtttcaattctgatgatggaaagaggaaacggctaaactacaggcaggatgacggacctatgtcctctcagccaatagaaaccgtttacaggatattgtgcccaggaaacaagataggcggtatcttggggagaggtggtcatgttgttaacgcccttagagatgagactaaagcaaagatacgggttgctgattctattcctggtgcagatgagagagtaattattatatttgattaccaaaataactccaaacaagctgttgaagctattcaaaataatattgatggcttagagaacatgaagccccattgttttgctcaagatgcattgttgaagata…
>MLOC_10424.3
tgcagactgatggataactctagaagacacaatccaagtacttccaaaaagaggactcgtttcaattctgatgatggaaagaggaaacggctaaactacaggcaggatgacggacctatgtcctctcagccaatagaaaccgtttacaggatattgtgcccaggaaacaagataggcggtatcttggggagaggtggtcatgttgttaacgcccttagagatgagactaaagcaaagatacgggttgctgattctattcctggtgcagatgagagagtaattattatatttgattaccaaaataactccaaacaagctgttgaagctattcaaaataatattgatggcttagagaacatgaagccccattgttttgctcaagatgcattgttgaagata…
>MLOC_10428.1
atttttgctagtcatgggaacttttgatagttgtataagtattttcattctatgtttgttcatgaaccctgatactaccatatatgagtcattatgtgaatttgctttcgaatgttttatttttccattaaagattgcttgggagtagatggtgtgacgtgaaattcctgttgtcgttaagaacttatggtttcaataaaacaggaacactttggtatgcgcagccgttaaaggtcctgaagaatccttgaagaagaccattgaagtggataggctgattgatatgctgagagatgcaaatcccggagagcttgatctaatagtggttgaaaatattctagcgttcagtgaggctttctgggttcggctggctgctcgaattgatctatgcaaatcgga…
>MLOC_10434.3
caggtcctcgggagctcactggggctgttgacttaattagccgctacaggctgctgaaccatcacagtttcttttgtaagaaaccattgccactggctatctcagatacacattatcttcagaatgttgtgggtgacactgaaatccgtaaaggagaagggatggagatagatcaactcattcagaacccagccctgagggagaagaagactgcttatattcaaccctttgacatggaaacactaggacatgcatttcagttgcgagaaacagcgccagtagatctgccttcggctgaaaaaggtactccaactatatcgggaaattcaaaggttaagtccagggacaaagtcaagaagcataaaaagcatagggcgaaagacaaggacaaggaacaga…
>MLOC_10438.1
ttccttcctcccatcggcacgcccatcccgctcctctcataatcttgagattttcttcttttgttttatttttctttcttggtaggagtaacaatagttttggctctcctcctttctctctccctgtatccaaggagagaaatccagaggcgaagcttcagggtttgtaaattttccggatctaatcaactaacccaaaaaagcaaaaaaagaaaccatgagccacttcgccgccatgaagagccccgtcccggtcgccgccgccgccgccaccgacgcgaagagcccactcttctgccccaagccgcgccgcccggtcgcacccctccggtgccaccagagcagcaactccgacgcgggcgccggcatggatctgctcgacctactcctgtcaaaggg…
>MLOC_10450.1
ctccgaccacctcacgccggtgctggcctaccgctgcctcgtccgggaggacgaccgcgaggcgcccagcttcctcttcgagtccgtggagcaggcatccgagggcaccaacgtggggaggtacagcgtgttgggggcgcagccggcaatggagatcgtggccaaggccaaccgcgtgacggtcatggatcacgagatgaggaccaagaaggagcagtacgcggatgatcccatgaccgtcccaagggacattatggagcagtggaacccacagatcactgacgatggcctccctgatgccttttgtggaggatgggttggattcttctcatatgatacggtgcgttatgttgagacaaagaagcttccgttttctaaggctccagaggatgataggaa…
>MLOC_10450.2
ctgcaatctacaggggaggtacagcgtgttgggggcgcagccggcaatggagatcgtggccaaggccaaccgcgtgacggtcatggatcacgagatgaggaccaagaaggagcagtacgcggatgatcccatgaccgtcccaagggacattatggagcagtggaacccacagatcactgacgatggcctccctgatgccttttgtggaggatgggttggattcttctcatatgatacggtgcgttatgttgagacaaagaagcttccgttttctaaggctccagaggatgataggaaccttcctgacattcatctcggcctctacaatgacgtagtcatctttgatcatgttgaaaagaaaacacatgttattcattgggtgaggttggactgctatca…
>MLOC_10453.2
cattgattaacgaggacatgaaagagccaagtagcggccctgctgtggtggcgtacacccgtcgatcccaggccgatttaattagtcgcagttactaccacctgcttcgcaacctccaccgccatgaatgcgtgatctactaggcggctagggctaggccgctgctcacagtcccatccatgcctctcgtcacgtcaccacctcaactgtaaattgaaaatgaagtggagcgccgtggagaaaacgaggtccaacgatggagagaacgcggcagcataaattccagccgagcaatctctcggtttctcactctctttctctctctctctctctcagcattaatggtggggggttgcctgggtagccaaggtaagttgcttgcctcgctcggctgcgctg…
>MLOC_10456.2
gcggccaccggcaaccgcggctcgcaggtggtagcttaggatccaagcggacgacgccatatatataccgcggccgcggcggcccctctccatcgtccgtggacacgcgccctcgcatcgccgccgaaacccatcgctctcgctctccgccccgtcgatccgctccgacgccagcgcgggttcctgctccggaggtttcagccgaaatggctctccccaacacccagcccgtggactgccccaacttcaagctcgtcctcgtcggcgacggcggcaccggcaagacgacgttcgtgaagaggcacgtcaccggggagttcgagaagaagtacgaacccacgatcggcgtggaggtgcggccgctggacttccagacgagccacggcaagatcaggttca…
>MLOC_10465.1
cccaggcactacccgaacgggcctatatcatctaccaagcccagaccagcggccccccagccttctttcttctccgcaaagaaagaaaccacgacccgaaagaggacacagagagagagagagagagagagagaggaaaagctcagcagcggcgatggcgagcggcggattcatggcgaagaaggagctcggcgagacccacgacgtgctccgcttcggcgtcaacgacagcgtccgcggcgacctcgcgccggcgcaccccgtccaggccgccatccacaaggagtccaagttctgggacgacaagaagaagttcgggaccgaggccatctacggatccgccttcaacatccgcaaggatctcgacgcccagatcctctccaggttccaaaggccccc…
>MLOC_10465.2
gagagagaggaaaagctcagcagcggcgatggcgagcggcggattcatggcgaagaaggagctcggcgagacccacgacgtgctccgcttcggcgtcaacgacagcgtccgcggcgacctcgcgccggcgcaccccgtccaggccgccatccacaaggagtccaagttctgggacgacaagaagaagttcgggaccgaggccatctacggatccgccttcaacatccgcaaggatctcgacgcccagatcctctccaggttccaaaggcccccaggtgcattgccatcatctatgctgggatatgaggcaatgacaggttccttggatgattttggatttgaagattaccttaactgtaaggattgccgtcctttttgtttccatcaatcttttgcttg…
>MLOC_10472.1
cggagggagtatcttgtatatgcatgctggttgtggttggtgatgtctatttgcagttttagaggcatggttaaccctaagaaagtatcctgagcgttctttagacagctttgctctgacaggattggttgagcagtcgatattgcaatacgtagggtattcagccgcgggggcaaccatagatgagaaggcggagatactgttcctcggacaacttagcgtgactgctgttgtgcttggtgttatatttagcatcaccaataccttccgaccgttccctgatgatgtcttccgttacgatgttaaagaaccattcaagctgcaaaatggctggcttctgtgggctggtattggcctctttggtgcagtcatttccattgctttagttggagctgccat…
>MLOC_10472.2
gagggagtatcttgtatatgcatgctggttgtggttggtgatgtctatttgcagttttagaggcatggttaaccctaagaaagtatcctgagcgttctttagacagctttgctctgacaggattggttgagcagtcgatattgcaatacgtagggtattcagccgcgggggcaaccatagatgagaaggcggagatactgttcctcggacaacttagcgtgactgctgttgtgcttggtgttatatttagcatcaccaataccttccgaccgttccctgatgatgtcttccgttacgatgttaaagaaccattcaagctgcaaaatggctggcttctgtgggctggtattggcctctttggtgcagtcatttccattgctttagttggagctgccatga…
>MLOC_10472.3
ttgaatagtttgtttttggtacaggtttcctactccagtctgcgtgattctcagtgctgctgtatttgccttcgctcatttgacacctgatcaattcccacaactgtttgtattaggtaattttctgggatttagaactgatgtaaaaaaaacatgtgaattccatttttgccatcagtgcatgaacatactttgcggacaaactttgccatatagtccatgctgctgttgtggactcccccatgttgaagcaggagcgcatgacgccctgccaccggtagcgaatccagtgcgcccatctttaggcatgttagagataattaagtccctatatcactctatctggtagcaagaaattggtggtggggcagcagttcaggataattaggaaagaggtgg…
>MLOC_10482.1
ggtgggcgcagcctcctgagcagggacgagatggccgaggcgcgcacggaggcggaggcggagttcgagaaggaggagaggatggggaagaagaagaggaaagccagcgcctcctcgtcgggaatcgacggggatgatgacctcgggaccctcttcggcggggctacggctaccactgggaagctcccacgcttcgccaatcgcatcaccttgaagaatatttcaccaagcatgaagctttggggtgttgtaatcgaagttaaccaaaaagacattatagtaagtctacctggcggaatgagagggtttgttcgcacagaggaagtttcggacattgctttgcatggaaatagcaaggataatgagggcagtgtatgtgctgaagttgttcatgttggt…
>MLOC_10482.2
ccagattgcggcattgaaatatccaggtcctagtacttctcatgattgggtgaaatattttggcattggtagcttggtgaagggtgaggtgggggcagtagaagaatatggtgttatccttaacttcaaagactatccagatgttgttggtctaattgaacatcatcaacttggtggcagtagtgtaaaagtgggttcttctgtgaagggtcttgttgtggatttatctgatggagttgtaaatttatcgcttaaacctgaactagttggcagtgtcagcaaggatgggaaaaagaagaaacgccacagagccgcggttttggacttggaacttcgggaagaagtcaatgcagttgtggagatagtcaaagacagctatgtggttctttctgtccctga…
>MLOC_10482.3
ccagattgcggcattgaaatatccaggtcctagtacttctcatgattgggtgaaatattttggcattggtagcttggtgaagggtgaggtgggggcagtagaagaatatggtgttatccttaacttcaaagactatccagatgttgttggtctaattgaacatcatcaacttggtggcagtagtgtaaaagtgggttcttctgtgaagggtcttgttgtggatttatctgatggagttgtaaatttatcgcttaaacctgaactagttggcagtgtcagcaaggatgggaaaaagaagaaacgccacagagccgcggttttggacttggaacttcgggaagaagtcaatgcagttgtggagatagtcaaagacagctatgtggttctttctgtccctga…
>MLOC_10482.4
ggcgcggctggtccccgccccttcgcgtttcggtttcgtgtatgctgacgtggggtctccgtgttcccggtccgcaggtgggcgcagcctcctgagcagggacgagatggccgaggcgcgcacggaggcggaggcggagttcgagaaggaggagaggatggggaagaagaagaggaaagccagcgcctcctcgtcgggaatcgacggggatgatgacctcgggaccctcttcggcggggctacggctaccactgggaagctcccacgcttcgccaatcgcatcaccttgaagaatatttcaccaagcatgaagctttggggtgttgtaatcgaagttaaccaaaaagacattatagtaagtctacctggcggaatgagagggtttgttcgcacagagga…
>MLOC_10482.5
ggcgcggctggtccccgccccttcgcgtttcggtttcgtgtatgctgacgtggggtctccgtgttcccggtccgcaggtgggcgcagcctcctgagcagggacgagatggccgaggcgcgcacggaggcggaggcggagttcgagaaggaggagaggatggggaagaagaagaggaaagccagcgcctcctcgtcgggaatcgacggggatgatgacctcgggaccctcttcggcggggctacggctaccactgggaagctcccacgcttcgccaatcgcatcaccttgaagaatatttcaccaagcatgaagctttggggtgttgtaatcgaagttaaccaaaaagacattatagtaagtctacctggcggaatgagagggtttgttcgcacagagga…
>MLOC_10482.6
tccgcaggtgggcgcagcctcctgagcagggacgagatggccgaggcgcgcacggaggcggaggcggagttcgagaaggaggagaggatggggaagaagaagaggaaagccagcgcctcctcgtcgggaatcgacggggatgatgacctcgggaccctcttcggcggggctacggctaccactgggaagctcccacgcttcgccaatcgcatcaccttgaagaatatttcaccaagcatgaagctttggggtgttgtaatcgaagttaaccaaaaagacattatagtaagtctacctggcggaatgagagggtttgttcgcacagaggaagtttcggacattgctttgcatggaaatagcaaggataatgagggcagtgtatgtgctgaagttgttcat…
>MLOC_10482.7
tactgcaaaggtgggcaccattgtctctggtgttgttgaacgacttactcctgcaactgttgttgtcagtgtcaatggcttctccaagggatctatacttaatgaacagctggcagatcatcatggccaagctgctcagttgaagaatttgttgaagcctggccatgagttcaaccagcttttagttcttgatactgaaggccaaaatttagttctttccgctaagcactcacttatcaacaccgcaaatgacattccatcagagatatcacagatgcaagcaggagctgtagttcatggttacatttgcaacatcatcgaagctggttgttttgttcgctttcttggacatctaactggtttctctcccaaggataaagcggttgacaggccgataga…
>MLOC_10503.1
tgctacagtcctactaggctaagagaaaacaaaaggacaaagggtacgtgtgtcttccatggagaagaaacgggtggccatcatcggagccggcgtgagtggcctcaccgcctgcaagcacgcgctggaacacggcttccggcctgtcctgttcgaggccgaagcggatgcgatcggcggcgtgtgggcgcacacgctcgcctcgacgcggcttcaaacaccacggccatactaccagttcacggacttcccatggccgccgggagtgtcggatttgtacccggaccataagcaggtcaccgagtacctgcgctcgtacgcgcgccgcttcggcgtgctagagtgcatccgtttcggcagccgggttgccgctctggagtactccggcgcggtgaacga…
>MLOC_10536.1
tgcccctgctgccctcgaacaacgacgcctccaacgccgacagcgacggcggcgcccttcagggcgtgaactacgcctccgccgccgccgggatcctggacaacacgggccagaacttcgtggggcgcatcccgttcaaccagcagatcaagaacttccaggcgacgctgaaccagatcaaggggaagctcggggcgagcaagctggcctcctcgctgggccgcagcatcttctacgtgggcatgggcagcaacgactacctcaacaactacctcatgcccaactacaacacccgcaacgagtacaacggcgaccagtactccacgctcctcgtgcagcactacaccaagcagctcaccgtaagccatgcatgcatggactcttcttggtcttagcagt…
>MLOC_10536.2
gcccctgctgccctcgaacaacgacgcctccaacgccgacagcgacggcggcgcccttcagggcgtgaactacgcctccgccgccgccgggatcctggacaacacgggccagaacttcgtggggcgcatcccgttcaaccagcagatcaagaacttccaggcgacgctgaaccagatcaaggggaagctcggggcgagcaagctggcctcctcgctgggccgcagcatcttctacgtgggcatgggcagcaacgactacctcaacaactacctcatgcccaactacaacacccgcaacgagtacaacggcgaccagtactccacgctcctcgtgcagcactacaccaagcagctcaccagcctgtacaacctgggcgcccggaggttcgtgatcgcggg…
>MLOC_10575.1
tctttttgtatgttgaactatatgaaggttgtttttactgggtttgcctatggtggtctgtctgaattatctgaagatgaatatacttcatgcacaatgggctcgacaatagcaggagaaattggtatttttggctacaggccttctgtcttgatggacatgcttgctggcaagagagctgaagttggtacaaaagttggggcgtacatgagatcattttctggcgattgttcaccttcagatcttgagactggtttgcagcttgtctaccaactatttacaacaaaggtggagccaagggaggaagaagtaaaaatagtcatgcaaatggcagaagaagctatctatgctcaggaaagagatccttacactgcatttgcaaatcgttcgcgggaaata…
>MLOC_10584.1
gttaacatctggaattatgctaatcaagagctgttgcatgaaattgataccggacactcagcaaatgtattttgcacaaaatttgtaccggaaacatgtgatgaagtagtagtttcaggagcaggagatgctgaggttcgtattttcaatttgtctcgtttaagtggcataaagcctagggaaatttccatggagccagctgcagtttaccaatgtcactcaaggagggtcaagaaactagcggtcgaagttggcaacccgaatgtagtgtggagtgcaagtgaggatggtactgtaagacagcatgattttagggaatgcagttcctgtcctcgtgcaggatcggttaatcaggaatgccgtaacgtgcttctagatctacgaagtggaggaaagaag…
>MLOC_10584.2
gttaacatctggaattatgctaatcaagagctgttgcatgaaattgataccggacactcagcaaatgtattttgcacaaaatttgtaccggaaacatgtgatgaagtagtagtttcaggagcaggagatgctgaggttcgtattttcaatttgtctcgtttaagtggcataaagcctagggaaatttccatggagccagctgcagtttaccaatgtcactcaaggagggtcaagaaactagcggtcgaagttggcaacccgaatgtagtgtggagtgcaagtgaggatggtactgtaagacagcatgattttagggaatgcagttcctgtcctcgtgcaggatcggttaatcaggaatgccgtaacgtgcttctagatctacgaagtggaggaaagaag…
>MLOC_10584.3
gttaacatctggaattatgctaatcaagagctgttgcatgaaattgataccggacactcagcaaatgtattttgcacaaaatttgtaccggaaacatgtgatgaagtagtagtttcaggagcaggagatgctgaggttcgtattttcaatttgtctcgtttaagtggcataaagcctagggaaatttccatggagccagctgcagtttaccaatgtcactcaaggagggtcaagaaactagcggtcgaagttggcaacccgaatgtagtgtggagtgcaagtgaggatggtactgtaagacagcatgattttagggaatgcagttcctgtcctcgtgcaggatcggttaatcaggaatgccgtaacgtgcttctagatctacgaagtggaggaaagaag…
>MLOC_10606.1
atcagtttgagttccgtggtcaagttcgtgttccaaatcgagggtggcgctcacagctttgctctcctcctcttcctctttccatccgacagtgagcttgaaaaaacttgaaagctttgtctggtgcgagaccagtagcagcgtaagcatcaggcacccatgcacggcttaagtttcaccgtccgccgtgttaaaaaaaatagtttcaccatctgcctagcctagcactgacgcacgcatctcgccctcatctctcatggcaccccagcagcaactcctcctcctcctgcttctcctggccacgccgttgccgcggccggccgccgccgacgatggggccgccgggcaaccgccgctggtgcatccgttcttctactactctcctccgccgccgttcgc…
>MLOC_10606.2
tcccattttcggccatcagtttgagttccgtggtcaagttcgtgttccaaatcgagggtggcgctcacagctttgctctcctcctcttcctctttccatccgacagtgagcttgaaaaaacttgaaagctttgtctggtgcgagaccagtagcagcgtaagcatcaggcacccatgcacggcttaagtttcaccgtccgccgtgttaaaaaaaatagtttcaccatctgcctagcctagcactgacgcacgcatctcgccctcatctctcatggcaccccagcagcaactcctcctcctcctgcttctcctggccacgccgttgccgcggccggccgccgccgacgatggggccgccgggcaaccgccgctggtgcatccgttcttctactactctcct…
>MLOC_10606.3
tcccattttcggccatcagtttgagttccgtggtcaagttcgtgttccaaatcgagggtggcgctcacagctttgctctcctcctcttcctctttccatccgacagtgagcttgaaaaaacttgaaagctttgtctggtgcgagaccagtagcagcgtaagcatcaggcacccatgcacggcttaagtttcaccgtccgccgtgttaaaaaaaatagtttcaccatctgcctagcctagcactgacgcacgcatctcgccctcatctctcatggcaccccagcagcaactcctcctcctcctgcttctcctggccacgccgttgccgcggccggccgccgccgacgatggggccgccgggcaaccgccgctggtgcatccgttcttctactactctcct…
>MLOC_10606.4
tcccattttcggccatcagtttgagttccgtggtcaagttcgtgttccaaatcgagggtggcgctcacagctttgctctcctcctcttcctctttccatccgacagtgagcttgaaaaaacttgaaagctttgtctggtgcgagaccagtagcagcgtaagcatcaggcacccatgcacggcttaagtttcaccgtccgccgtgttaaaaaaaatagtttcaccatctgcctagcctagcactgacgcacgcatctcgccctcatctctcatggcaccccagcagcaactcctcctcctcctgcttctcctggccacgccgttgccgcggccggccgccgccgacgatggggccgccgggcaaccgccgctggtgcatccgttcttctactactctcct…
>MLOC_10635.1
tctggatactccccatattgggtttgtgatacacaatttccatatgtccatattcaggatgttcacacgaaacaacagactggaataccaactgttctttaatacgaggggagcttttagacctattggctggacgaatggactcgttgcaagcctatgcttcttaaatattttcgtgatcctcgcggagacatctgttttgcgagggtttgtattgctgatagtagtacttgcaactgaccggttcctgttggggccgaaactgcacatatgcaatgtgctacgccgtgccacatcactgtggagccccttggttgcaatcctactgacggctccccctctgtccaacggcctatcgaccagttggattgtattcacagcactacttgtgccagtgct…
>MLOC_10658.1
ccctcgacaccttttctcaagctcccatctccaaacattttatttaaacccacctagaaaagcgaagccccccaaacatccctcccctcctctcctctcctcccctctggctgtcgcagagtcgccaatctcactcccccaccctaacaaagccaaaacgcacaccgccacggccattagcacggcgagctatggacgccggcgcgctccagctcgctgccaccgccgttgccatcgtcgccgtcgcgttggtctgcagatggttccttgtggcgtgcgcggcccggggccggaagcagaggccgcggcttccgccgggcagcacggggctgcccctgatcggcgagacgctgcggctgatctccgcgtacaagacgcccgacccggagcccttcattg…
>MLOC_10663.2
gtgggttgtcgggccgacccgactaggacgaccagttttggccagctttgaacggaactgcgaggactgggcggcggcccgatagatagccacggcggcccgaccggcctaaacatttgcagcaaaaccctaacgctccatcgatctattatatattcgcagtcgctcctcatcgtttccaaatccaagcctagggttcatcttccgccgccgccgccgccgccgccgccacaccacctccctcccttctccaacatggctcttcagatcagcaagaaacggaagttcgtcgccgacggcgtgttcctggccgagctgaacgagatgctgacgcgcgagctcggggaggacggcttcgccggcgtggagatccgggtcacccccatgcgcactgagatc…
>MLOC_10676.1
gtcggcccaggcccagaacctgagggattccttggtggaaaccaagtctgacatcgtcgtcaagattggtctcaggaaaggttccaagtcttttgaggaagcacgtggtgctggattcactgaggaggacggaacattgggggacatatgggagacagtttcaggcagcgaccttgtgctgctgttgatctcagattctgcacaggcagacaactatgagaagatcttctctcacatgaaaccaaacagcattcttggtttatctcatgggtttctccttggtcatttgcaatcacatggccttgatttcccaaagaacatcagcgtggttgctgtatgtcccaagggaatgggcccgtcggttcggagactgtatgttcagggcaaggaagtaaacgg…
>MLOC_10676.2
tcggcccaggcccagaacctgagggattccttggtggaaaccaagtctgacatcgtcgtcaagattggtctcaggaaaggttccaagtcttttgaggaagcacgtggtgctggattcactgaggaggacggaacattgggggacatatgggagacagtttcaggcagcgaccttgtgctgctgttgatctcagattctgcacaggcagacaactatgagaagatcttctctcacatgaaaccaaacagcattcttggtttatctcatgggtttctccttggtcatttgcaatcacatggccttgatttcccaaagaacatcagcgtggttgctgtatgtcccaagggaatgggcccgtcggttcggagactgtatgttcagggcaaggaagtaaacggt…
>MLOC_10676.3
gagggattccttggtggaaaccaagtctgacatcgtcgtcaagattggtctcaggaaaggttccaagtcttttgaggaagcacgtggtgctggattcactgaggaggacggaacattgggggacatatgggagacagtttcaggcagcgaccttgtgctgctgttgatctcagattctgcacaggcagacaactatgagaagatcttctctcacatgaaaccaaacagcattcttggtttatctcatgggtttctccttggtcatttgcaatcacatggccttgatttcccaaagaacatcagcgtggttgctgtatgtcccaagggaatgggcccgtcggttcggagactgtatgttcagggcaaggaagtaaacggtgctggcatcaacgctagctt…
>MLOC_10685.1
aaaaagcatcttgcctaaggtaaggcttgaaccaaacatcctcttaagttggtcaaacttgccggcaagcatcttgcttaaggtaaggcttgaaccaaacactctctttaggttggtcaaacttgcctaaacttaggtgtggcaatctatggcaatcttagtcacaaaccaaacagcctcttagtcacaaaccaaacagccttttaattggcttataaatctgcatataaaaataaataaaacttgttagtagcataatacaacatgacatttctagaactgatattcatgtacaaaataaactaaccacactcaatgcatcccattgagcatcatctgccgtaatagtttgcttcacaccatcctattctagttcctttttttttgtaaaatacccat…
>MLOC_10685.2
cccccagatgagatctgtctatttgcagaatcgtttgatcatgtcctgtacgattggaattggagcaaacctcccccgcaattcttttgttggagcaaacctagtctagatcgctgtttggtgtgtacagtccgtgttccaatttactcctatttatgttttggattcaccagctatctagaagattatgttcaagaaaaaaatgcaaatcatgagccacagaatcaaggataaatatacccccattttgcacagctggatagaaagtcatctctcagtttagctgattttgcatttggggagtatgttgcctaaaacaggaattggctgagctttggccatttccttcctttagttgtgttagtctcttgtacatatttttaaaattttgataaataa…
>MLOC_10685.3
cttaaagttaggtgtggcaatctatggcaatcttagtcacaaaccaaacagcctcttagtcacaaaccaaacagccttttaattggcttataaatctgcatataaaaataaataaaacttgttagtagcataatacaacatgacatttctagaactgatattcatgtacaaaataaactaaccacactcaatgcatcccattgagcatcatctgccgtaatagtttgcttcacaccatcctattctagttcctttttttttgtaaaatacccatgctgaatatatagctttcatatcatcccaacgatttctgaactgttttcttatataggttcttccggcctgtgatttgatctctgcgctaagccctaaaagccaacggcagttaaggacctgatt…
>MLOC_10685.4
tgtggcaatctatggcaatcttagtcacaaaccaaacagcctcttagtcacaaaccaaacagccttttaattggcttataaatctgcatataaaaataaataaaacttgttagtagcataatacaacatgacatttctagaactgatattcatgtacaaaataaactaaccacactcaatgcatcccattgagcatcatctgccgtaatagtttgcttcacaccatcctattctagttcctttttttttgtaaaatacccatgctgaatatatagctttcatatcatcccaacgatttctgaactgttttcttatataggttcttccggcctgtgatttgatctctgcgctaagccctaaaagccaacggcagttaaggacctgattggcctatgtcca…
>MLOC_10685.5
aaaaagcatcttgcctaaggtaaggcttgaaccaaacatcctcttaagttggtcaaacttgccggcaagcatcttgcttaaggtaaggcttgaaccaaacactctctttaggttggtcaaacttgcttaaagttaggtgtggcaatctatggcaatcttagtcacaaaccaaacagcctcttagtcacaaaccaaacagccttttaattggcttataaatctgcatataaaaataaataaaacttgttagtagcataatacaacatgacatttctagaactgatattcatgtacaaaataaactaaccacactcaatgcatcccattgagcatcatctgccgtaatagtttgcttcacaccatcctattctagttcctttttttttgtaaaatacccat…
>MLOC_10685.6
gcttaaagttaggtgtggcaatctatggcaatcttagtcacaaaccaaacagcctcttagtcacaaaccaaacagccttttaattggcttataaatctgcatataaaaataaataaaacttgttagtagcataatacaacatgacatttctagaactgatattcatgtacaaaataaactaaccacactcaatgcatcccattgagcatcatctgccgtaatagtttgcttcacaccatcctattctagttcctttttttttgtaaaatacccatgctgaatatatagctttcatatcatcccaacgatttctgaactgttttcttatataggttcttccggcctgtgatttgatctctgcgctaagccctaaaagccaacggcagttaaggacctgat…
>MLOC_10701.2
gtgttctccccatcattggccagtggatcctgctcgagtttcatacccgtgattcttgcttatctactgcttccccttgccaagtgggaagttgtgtgcggcttcaggcttccgtgcctctgctttcttgtttcttgggctgtgggggctgcttgctttcttggcgattcatcggtcctataatcactgtgccgctcctctggtttcttgattggctgccggaggctgggggagaccgggatccgccgtggtggcggccggcatggggcccgatttgggggcgctcgctctcaggtacacggggctggcggtgtcggaccacgactccatcgtcgccatcaacatcttcatcgcgctgctctgcggctgcattgtcttcggccacctgctcgaggggaa…
>MLOC_10745.1
ctgagtatgtcaaagagagggttttggctttaagagcatccaatccaggacagtatgacaacatatccgttgtgcgcaccaattcaatgaaatacattcctaactacttcggaaaggctcagctctccaaaatgttcttcctgttccctgatcctcacttcaaggagaagaaccaccggaggagggtgattagcatgcatttgctcgatgaatacgcttacgtgatggaagtgggaggaataatatacactattactgacgtagaggagcttggtatatggatgcgcacatgtctggagaaacacccactcttcgaagctgttccagaggaagagataaaggtcgatccagttgtgaagctactgtctagtgccaccgaagaaggccagaaggtcgcga…
>MLOC_10745.3
ccgaggcccaatccccgaccagactcgtcgctccctgacctttcccctccaacgccgaagccctagcacgcagctccggcggctcagctcgcagtccgcaccctcacggacggctcatcggcgaggcgcaacccccttcgactccccggttcgtctttccctctctctcgattcccagtacaactcgcgtgcacccgcctcgcgctctcctgtgctcatgcttaccaggtgtttgccgtaatgcctcccccaggcgaagcaggcggggaacccgacgctgccccgcgcggccttggccagatgacgaggaccagcggcgccaacggcggcgggcagcaggggtcggggaagctcccgcggaagcgcttctaccgggcgcgcgcgcacagcaacccgctc…
>MLOC_10745.4
acttgcacgccgaggcccaatccccgaccagactcgtcgctccctgacctttcccctccaacgccgaagccctagcacgcagctccggcggctcagctcgcagtccgcaccctcacggacggctcatcggcgaggcgcaacccccttcgactccccggcgaagcaggcggggaacccgacgctgccccgcgcggccttggccagatgacgaggaccagcggcgccaacggcggcgggcagcaggggtcggggaagctcccgcggaagcgcttctaccgggcgcgcgcgcacagcaacccgctcagcgactcgcacttcccgatcccgatatcgcccgacgacgtcgacctctcgcagcactacccgcgctacttcccggctgacaaggccgagcacggt…
>MLOC_10748.1
gtggtgatttgctctaggctattgggcatgctctccacatctttcctcggaggaagcattcgatgaccgtactccatgatgttagtgggatcatcaagccgcggaggatgactttgctattaggacctcccgggtccggcaagaccactttgctcttggcattggctgggaagcttgacaaggacctcaaggtttcaggtaaggtttcctacaatggccatgagatgaatgaatttgtccctgaaaggacagctgcgtacattagccagcatgatctccacactggggagatgactgtaagggagaccttggccttttcagcacgctgccaaggtgttggctctcgatatgaaatgttgatggagttggcaagaagggaaaatacagagaacatcaagc…
>MLOC_10755.2
cagccgctccaaaggggaaacgggctacgccgtgctgaagatgccctaacaatcctcatgatgaccacaaccttaaccatactcgtactcgatgaccagagtgcttggaagctggagccagctcatttctaaccaaacaaacatcccagcggcgatagaccgaagcagaagtgtccgaggctgctttctgaataagcggccagtttggtcagccgcgcacgaactatcatattcgacgcagaatgtgctgccgctactaactccacagcattttgtcaaacggggcattgccacccgccactgacaagaattccgtttagccagcttacatgaagccaagatttgaggcgcttctaaatagtcaccaggtaacatggtcctcaacttcgttggcgcctg…
>MLOC_10755.3
catggtcctcaacttcgttggcgcctgtccttgaaccttctgcccaagccctggcgccgagggcggctttgagtggagtacacaaccaacagatcatcatcacgtccgtctctatagccagaggagaataaattccctcaacaaccatcccctctcttgatttccgagaactttccccagccccactctttaactcctctgcatttcatccactcctaaaactacaaactgccaatttatgagtcaaaaatgctaaacatacaaaggcttaccaaagattacacgttgactatgagtagtaggagcagatcgatcgtggtcaaaagcggacctcgtgtcagcgctgctggcccagttccagtaacggttacggagggactcccgtcaaactgaaacccc…
>MLOC_10755.4
ccccagccccactctttaactcctctgcatttcatccactcctaaaactacaaactgccaatttatgagtcaaaaatgctaaacatacaaaggcttaccaaagattacacgttgactatgagtagtaggagcagatcgatcgtggtcaaaagcggacctcgtgtcagcgctgctggcccagttccagtaacggttacggagggactcccgtcaaactgaaacccccgagcagctgagagttgagacttgaggcagaggaaagaggaaacagcgagcgagagcgagtgagcgcagcggcgaggcggaggaaagaggaaacagcgagaatcggggcgggggaaagccgccgaggaaaaaggctcgctggcttgcaaaaggcgccgtttttaaagcggaaag…
>MLOC_10762.2
cagaagctccacgtcgccggatctccaccaaggcaaatacgaccattttccaccaacagaaaaggcattttctttcggtaggcgcacacggcacgagccgcgccagccaagtggcgtgcgacgcgagacgcggcacgggctctctcgctcacgccggccggccgggagcggacggcccgatcgatcccatccaggtcgtcggcgtcggcgtcgtcgtcgtcgcctccagaagcacgagcccagcatagcacggccgcagaatattccacgtcccttcccctcatcctccccaggcccagcagcaataaaaaagcaagccattcccctcctcttcctccgattaatcaaaccgcgcggcggcggcggcgagcgtgcgacctgcgaccaccagacgaccca…
>MLOC_10769.1
ccgggtggatttggtgtcaccgtcggtgtctgcccatcggagatttgccttgatggagaattcaatttcctcccctatgattgactgttaagccaagctgactagtcatggagagctagctgcttgcacgctaggacttgttagctggcacatgcgtggagcgttcttccttgcccagattgctcattcgtcactgaaagctgctgctatccactgtatcttgaaatcatgttcatccctgttgacacacacgattagctgcaacgtcgcatttccagctgcgaatccgtcaacttatagcccgcgtactcatcggacatatcttgtgcatgcccaaccaccagcaggcccggctaattacggagccactgcatatatcagcagcagagtggggtgcct…
>MLOC_10769.2
cggagatttgccttgatggagaattcaatttcctcccctatgattgactgttaagccaagctgactagtcatggagagctagctgcttgcacgctaggacttgttagctggcacatgcgtggagcgttcttccttgcccagattgctcattcgtcactgaaagctgctgctatccactgtatcttgaaatcatgttcatccctgttgacacacacgattagctgcaacgtcgcatttccagctgcgaatccgtcaacttatagcccgcgtactcatcggacatatcttgtgcatgcccaaccaccagcaggcccggctaattacggagccactgcatatatcagcagcagagtggggtgcctttgatcctcacaccgaggccagctccagctcgatcga…
>MLOC_10770.1
ctgcggctggtccgcccgccggtcgtctgggtggtggtggagccggcggccgacgcgcccgccaccgccgaggtgctgcggggcaccggggtcatgtaccggcacctggccttccgccccgaggagaacttcaccacagccgccgccgaggcccacgcgcagcgcaacgccgcgctcgcccacgtcgagaagcaccgcctctccggcgtcgtccacttcgccgacgccgccggcgtctacgacacccacttcttcgatgagatccgccagatcgaggcgtttgggacatggccggtggcaacgatgtccgctggagagaagaaggttgtggttgagggcccactgtgcagcgcctcgaaggtagtcggctggttctcgaggaacttcaatgatggtacc…
>MLOC_10770.2
aacttcaatgatggtaccactcgttcagtgacatataacactgaggttgacttgaatcctgccggtgctgctggcacgcgagcccacacgatcgatgtatcggggtttgctttcaacagttctattttgtgggaccctgagcggtggggacgaccgacgtcattaccggacacttcccaggattcaatcaagtttgtgcaggaggtggtgctggaggacaggacgaagctgaaggggatcccgtccgactgctcccagatcatggtgtggcagtatgacgtgcccggcagcgccagcgcccccaaaactaaaagcaaaaccgccaccccgaaaacccaccatagaagaaggtagggattgaacaggacgaaaaatcttgggcggagaagaacagtgttg…
>MLOC_10778.1
ttggagttgctcttacacgatttgttgccttctgagattggttcatatttgtgattctttttgtggggtcatatttgtgattgacctggctataagttgtatctaatggcagatgctgaacaagttctcatgtattgcactggctggagtagcaactgagtatcttctgtatggatacgccgaaggaggattagacgacgttaacaaggtttttcagcatcagtttacttacgtgctaagttgacaaacatcatgtaaccccatcctctatttattttttgaaacaaggcatcctctaattatctgctctgttttcgtgtttctttcattaacagctggatggactgttcaagagcctgggtttcacccagaacaaagctgattcacaggtgaggtggg…
>MLOC_10778.2
gggtcgccccgttggagttgctcttacacgatttgttgccttctgagattggttcatatttgtgattctttttgtggggtcatatttgtgattgacctggctataagttgtatctaatggcagatgctgaacaagttctcatgtattgcactggctggagtagcaactgagtatcttctgtatggatacgccgaaggaggattagacgacgttaacaagctggatggactgttcaagagcctgggtttcacccagaacaaagctgattcacaggtgaggtgggctgtgctgaacatcgttctgatactgcgccgccatgaaaaggctagatcaaagcttgcagaggcaatgtcttctgggaggtcagttggatcttgcattgaggtcatagaagagaac…
>MLOC_10793.6
atgtggacatgtattgactaacaaactggtactcttccaccgaggaaactccaaccatagttccagaagtttataaacggcacgttgcaaagtttcagttctgaaccaaaactagacttgcatgcaccaagaacaatcagctaaagactagtgaatagtgacctgacctctacaacccagcaacatacctctataaaaagcaaattattgctcttccagaatcagatcagcccaaaattcacggtttcatatcaaccagatgggttgggcagtggtgttggccatcctcatctcatcggttttgcatcccttgttgctgacaactttagctgatgaatccgacaacaaccgagacgctttgctctgcctcaagtctcgcctctccatcaccacatggaa…
>MLOC_10811.1
attccgtgtggactttcgaaacggaaacgaggagggatgggcacttgcgctatttctcggacaataactgcccaacttctagaaacacggcaccaactgccccattatcctcctccttctactactctacagtacgtactactactagtagttaatccctctcaaattcccgcaaaatctccacccctaaaggcttggatcttctccacaccatcattaccatcaccagcgagccacaaagatttcatctttctttgcttagtgcaaaagcttgctgcgccgccgctgttaatggctgccttcctctagaagcgccccacaacgcatccagccagccagccggccggcggagtccgcggactccccgccccagcccacacgccaggcccctcccgagca…
>MLOC_10826.1
atttttgagctggagcagactgcaaggtctgtattcggctgtgcacatttaattatagtatctggtggagataccctgttcaaggacagggggttgtgtaaactttgcgaaatcctgtcctgttgatgagtttgcaaacttatcagggttgttaagaaatctaaacagtttatgaactatataggaagacatttatatgttaggaacagcatgttctacttctgcagattatctagataagtgatgaagtttagtaggtatttcttttctgtcacttctttatctaccaaaagtgcgaacccatggtatgagccactaatgcaagcatcatcattcttttcttactaaaacatcaactttccaaagacaatatcccaaactgaacagttgatatattga…
>MLOC_10826.2
atttttgagctggagcagactgcaaggtctgtattcggctgtgcacatttaattatagtatctggtggagataccctgttcaaggacagggggttgtgtaaactttgcgaaatcctgtcctgttgatgagtttgcaaacttatcagggttgttaagaaatctaaacagtttatgaactatataggaagacatttatatgttaggaacagcatgttctacttctgcagattatctagataagtgatgaagtttagtaggtatttcttttctgtcacttctttatctaccaaaagtgcgaacccatggtatgagccactaatgcaagcatcatcattcttttcttactaaaacatcaactttccaaagacaatatcccaaactgaacagttgatatattga…
>MLOC_10826.3
gtggccacctttattgttcaaaagattctgcttgatgacattgggctgcgctacatctgcgcgactgctgagcgtttctttgctgtggccactgttttagcgcagatggtccaggcgcttgctgagcagccatctgcaaggttactgaagcacataatccgctgctacctcaggctgacagagaaccagagggcttgcgccgcgctcaacagctgcctccccaccgtgctgaaggacgggacattcaacagcttccttcatgatgataacgtgacgaggcggtggctccagcagctgctgagcaacatgtcgatcgccggcatgggcgggggaagctctcacgctggcatgggcggaggaggctctctcggaggcatgggcggaggaggctctctcgga…
>MLOC_10826.4
ttgatgattctgaagttattggatttctgcttcaaactgaaataatccctctatgtctccgtactatggagatgggcagtgaactttccaaaacagtggccacctttattgttcaaaagattctgcttgatgacattgggctgcgctacatctgcgcgactgctgagcgtttctttgctgtggccactgttttagcgcagatggtccaggcgcttgctgagcagccatctgcaaggttactgaagcacataatccgctgctacctcaggctgacagagaaccagagggcttgcgccgcgctcaacagctgcctccccaccgtgctgaaggacgggacattcaacagcttccttcatgatgataacgtgacgaggcggtggctccagcagctgctgagca…
>MLOC_10832.2
gtcgaacactcgtgacaatgattttagatatgctaatgcagcattaagtaaccgatctacaacctaaatatttagaggttcacctattgttttaccactaaggaccccctgcatattcttgagttcccctctccccatttgtttgctcattctgacatcgcgtctacagaagtgtacaagaaaatatcatcgatttgccaagactccagctgcaagaagcatctttccatggagcttaaatgccttttccaatacatagttaatcaactgaagaaaggattgggcactgagcttgttgtacttgaggaactcattcagcaaatggcaaatgtacagtacactgagaacatgactgatgaacaggttgatgctatggcaggaagtgaaacattgcggctt…
>MLOC_10832.3
gtcgaacactcgtgacaatgattttagatatgctaatgcagcattaagtaaccgatctacaacctaaatatttagaggttcacctattgttttaccactaaggaccccctgcatattcttgagttcccctctccccatttgtttgctcattctgacatcgcgtctacagaagtgtacaagaaaatatcatcgatttgccaagactccagctgcaagaagcatctttccatggagcttaaatgccttttccaatacatagttaatcaactgaagaaaggattgggcactgagcttgttgtacttgaggaactcattcagcaaatggcaaatgtacagtacactgagaacatgactgatgaacaggttgatgctatggcaggaagtgaaacattgcggctt…
>MLOC_10832.7
cagctgcaagaagcatctttccatggagcttaaatgccttttccaatacatagttaatcaactgaagaaaggattgggcactgagcttgttgtacttgaggaactcattcagcaaatggcaaatgtacagtacactgagaacatgactgatgaacaggttgatgctatggcaggaagtgaaacattgcggcttcaatcttcgctgtttggatcaacacggaactataaggtcctgaataagtctactaacaaattgcgggattctttgcttccaaaagatgaacctaaactggcaattcctctactactgctcgttgcccagcacagatccaagattataataaatgcagatgccacatatatcaaaatggttagcgagcagtttgatagatgccatgg…
>MLOC_10832.8
cagctgcaagaagcatctttccatggagcttaaatgccttttccaatacatagttaatcaactgaagaaaggattgggcactgagcttgttgtacttgaggaactcattcagcaaatggcaaatgtacagtacactgagaacatgactgatgaacaggttgatgctatggcaggaagtgaaacattgcggcttcaatcttcgctgtttggatcaacacggaactataaggtcctgaataagtctactaacaaattgcgggattctttgcttccaaaagatgaacctaaactggcaattcctctactactgctcgttgcccagcacagatccaagattataataaatgcagatgccacatatatcaaaatggttagcgagcagtttgatagatgccatgg…
>MLOC_10854.2
cccattcgcagctggcgtcgaccctcccctgactgacgcagaagagaagaggatccgcggcctgactgaaggaggcacgtccgtcgacagagggagccacctgacctgatccacaggcgcgccgcggccaagccgcccggatgtgtggttctcccggcgcccctcgattccctcgtccccacccactgctgctgctctcctctccccgtcgacgacaacgccagcctctccacttctcctccgctcactctcaagagtcttaaaccctcactcctctccttccaccacctccggagctccacacgctatctctgtcaggcatggcgccttccgcgacctgccctctccactccatggcatccgtctcccgcgctctccgcccgcggccgcgcctcgccg…
>MLOC_10854.3
ataagggtcggttcttccccttgctcgcattttttgtatgcttactcaccagataattcaaaaaaagaattagtttccataaaatttaaaaaacaatttgttgttttctcaggagccgtcaaattttctgcaaggcagaagctaacatttctagtaacctgccagcgagcgggcctactggagcaagccagtacgagaaaatagttgagctactcaccactcttttccctgtctgggtcatattaggtacagttattggcatctacaagccgtcaatggtcacctggttggagactgatctttttactctgggcctaggattcctaatgctgtcaatgggactaacattgacatttgaagatttcaggagatgtttaaggaatccatggacagttggtg…
>MLOC_10855.1
tattattctctgcttattgatgaaacaatgatgcgaaccctcgaattggataagttcggagacaaaccataaagcggaaaaggcgcccgacgcaaccaactaccactgcacctgcactccattggactgccccactcgacactcccgtgctcctccctcattcatcaccctcctcgccgctttccagagccaccttcctcactcactcactcactcacccccgctcatgcctttataactcgcctgtactccaccaccccatagctcacaacgcacccaccggagcagccagccagagagagagaggataatggaggggaaggaggaggacgtgcggctgggcgccaacaggtactcggagcggcagcccatcgggacggcggcgcagggcggcgggga…
>MLOC_10856.2
tctgcattcgtcgcatatgtaccatgaggcgaagtcttcgtttgcacaccatggcgtcaagttctccaatctggaggtagatctacctgcaatgatggctcagaaagacaaggctgtttctgggcttacaaagggcatcgaaggcctgctcaagacaaaggtagttggggttgatacttctggaagtggtgtcaagctaactgtggagcctgcagctggtggagagcagagtgtcattgaggctgatgttgtccttgtatctgctggcagagtcccatacactgctggtattgggttgcatgccattggcgttgagacagacaagggcggaagggtctttgttgacaagcgctttatgacaaatgtcaagggcgtatacgcgattggagatgcgatccc…
>MLOC_10856.3
ccccacttctcgtgggcgtattggttggtggtaccccgtattatttgacccttcgtgtttggaattcacaactcagccattctcttcgcccccatcttctttcttgcgcggaagggaaagagaggagaatttggaatttccataccattttcttcttaaaagtaaatcgaagcgaggaggagtccgcgagatggcgatggcgagcttggcgaggaggcgcgcggtggaggcggtgctgctgcggcggccccacgcggcggcgtgggcgtccgcgtgccgtgggtacgcgacgtcgggggaggagagcgacgtcgtcgtgatcggcggcgggcccggcgggtacgtggcggccatcaaggcggcgcagctcggccttaagaccacctgcatcgagaagag…
>MLOC_10860.1
cccactcctctcttcacttgcccaacgtttataaatcccccacacccttccactacggctctaccagcttcctccagtaccagtgcaccactaccaccctcctttcattgttatttgtcccatgcaagcttataacccctcaaggacaagacgagaagagccagaagagaagtatagtatgacgcagatggagcagctcgtgcagcagtgcgacatggaggtcatgaagatggccatgctcaagcacgagcagaccttcaggcagcaggtagttgaccaaacgcatccatgtttcaattccagcaggtacttactcttgtcttggatttgttggtgagagctgacacagaattccttgccatgatgatcggctccaaaggttcatgatctgcaccggct…
>MLOC_10860.2
gctagtactaattttaattgaccagtttaacagcactgtcagtcgcacgcattgcccacacggagaaatgctgaaaagcctgcaggggcggggggcacggccacccaatggtctaaaaacaacgtaggctcctgccaaagctgtctgctgcgggaggggcatctcgtgcagcggatgtaccccaaaatcccatgccgaaaggcccaaccaagtgagacatcattccatcattccatcccaatccacgccgctgcatcccactcctctcttcacttgcccaacgtttataaatcccccacacccttccactacggctctaccagcttcctccagtaccagtgcaccactaccaccctcctttcattgttatttgtcccatgcaagcttataacccctcaa…
>MLOC_10860.3
gctagtactaattttaattgaccagtttaacagcactgtcagtcgcacgcattgcccacacggagaaatgctgaaaagcctgcaggggcggggggcacggccacccaatggtctaaaaacaacgtaggctcctgccaaagctgtctgctgcgggaggggcatctcgtgcagcggatgtaccccaaaatcccatgccgaaaggcccaaccaagtgagacatcattccatcattccatcccaatccacgccgctgcatcccactcctctcttcacttgcccaacgtttataaatcccccacacccttccactacggctctaccagcttcctccagtaccagtgcaccactaccaccctcctttcattgttatttgtcccatgcaagcttataacccctcaa…
>MLOC_10879.1
ccgcctccgccccccgcccctgtctgcgcccaccgtcgcctttaacttccccctcctccgttaccgtctccccccttcccacctcccccacccgctgttcatcgacattcaacaggaattcgatttgatttcgatttgattgcgactctgctacgccgcgttccacccggggtggctgttcttcgattttagtagggttgcggagcccttggatttcgtgtagggaagcctcctccccggccgtgtgatggacgcgagggagatgtgaagcctggccgttaactgatgctcgtggagagattcggaggagaggagcgcgcggtgaggaggcggtggaggcggaagcgccgaagagttggccaccagcgcagccacggacgacgcgcagccgccggggga…
>MLOC_10879.3
tctggggatggtttggacatctcaggcgtgtgcaacaaacgcaggaaagattcctccccctctgccatggaagaggattgcagcaattcaaattcagacaaggttcaggacatggatgtgagccacacttttgagccatcatggaataatgacttcaccggtgtgatgcgtcatgcttctgggccagtaactgctgcaaaaacaatatatgaagatagcaagggctacttgattatcattagcctgccatttgctgatatacagaaggtgaaggttacctggaagaacactcttacgaatggcgtcgttaagatatcatgcactagtgtcggacggatgccatttttgaagcgacatgaccggaccttcaagctgacggatccttcacctgagcattgt…
>MLOC_10893.2
tcgagcagctagcagcaaagacaagcaagcggtagtgcaatctagagcgcgggacgcaacggtgcgatcacctaagatagggagccacgaggacgcgacgaggcggccactgatggcggcaccggcggcgaggagcgtgggcgtggcggagcgcgcgctgcgcggggtggcggacctgatcaagctgctgccgagcggcacggtgttcatgttccagttcctcagcccgctcgtcaccaacaacggccactgcgccgcctccgcgccggcgacttcgtgcacgccgcgctctcgctcatggtgttcgccaccctcgcgctgctcgacagggacacggtctcctgcctctacccggcgatggaggccagcgagaggaccatgatggccgtgctgccgccg…
>MLOC_10893.4
tcgagcagctagcagcaaagacaagcaagcggtagtgcaatctagagcgcgggacgcaacggtgcgatcacctaagatagggagccacgaggacgcgacgaggcggccacgccagggacctgtccgggtaccgcctccgcgccggcgacttcgtgcacgccgcgctctcgctcatggtgttcgccaccctcgcgctgctcgacagggacacggtctcctgcctctacccggcgatggaggccagcgagaggaccatgatggccgtgctgccgccggtcgtcggcggcgttgccagctacgccttcatgatgttccccaacaatcgccacggcatcggctaccagcccacccgcgcaaccgaggacttccagcacaagcactagagtgttcatggcgtcc…
>MLOC_10904.1
gtggtaactgggccgggcccatcgtgcgccgtcgggttccccagggccacggacgtaaatacgaccgacccagggacctcgccggtttcctccctagagccaccgcaatcgcatcgcgctagggtttaagcagcagcctcgccgcctccagatccccaaccctcgaatccggagaggagctcgccgccggcggcagccaggatgtttctaggcgcggtgccgcggaagccgagcaaggaggcggcgtacaaggagctgcgctcgcacctctacatcatggccggttgcatcgccgccatccgcgccgccccctacatcctccacttcctcaaccgcgagcccggcatgacggagctcaagctcgagctctagctcagccccccgcccccccctgaggtg…
>MLOC_10915.1
ctcgttcacagctaattgagcttatgaagtgtggttcagattttcgtcgctgcatttggctgaaaactgtgtttcatggatatggcatattgagtcttttatgattcacaatctctgatataagttctgactcgcccagtattgtgaaacctttccgtcatcaggtatgaggcaattgcttgtaatggggagagcgccgaatcagtagcatctggtccttttgaccaactagtcctgcacttggaagatgccaaaaatttccaatcacgttcatcaagtggctcttttaagctgttattgtctggggatggaaaaggctctacctggttcacaaaatccaccttagagagattcctacatatcgtaaattcgcctgatgcatcaaaaacggcgaatgga…
>MLOC_10915.2
gttctgactcgcccagtattgtgaaacctttccgtcatcaggtatgaggcaattgcttgtaatggggagagcgccgaatcagtagcatctggtccttttgaccaactagtcctgcacttggaagatgccaaaaatttccaatcacgttcatcaagtggctcttttaagctgttattgtctggggatggaaaaggctctacctggttcacaaaatccaccttagagagattcctacatatcgtaaattcgcctgatgcatcaaaaacggcgaatggaattttacaggaaatgtctcagctggaggaaactagaaagtttcatgattatctacagtccaaggaacaacaaaatcttatgggtggtgcgctgacaggtggtctctccagtaccattggcaaa…
>MLOC_10915.4
ctaaaaacgtataggtaactgttttaaatcgtcatggatatttagttttgacttacaagcaatttctatggatggcaagggatttctttatagaatgtcttattctggcttatgttggtacagtgctcagtttatgatgatattctaatttgcaggtggtctctccagtaccattggcaaaccacagcagggaaatattggcccaaattcctcagtggctacaaagaatgagttacttcgagcactggatttgaggctatcagcactgaaagaagaaatcttggtcttattgagtcgagcagttggctctaaattgttgaataaagaagtatcagatttgtctggttttgttcagcattttgggacatcagagtttagttggttgatgaggtgtctact…
>MLOC_10919.1
ggaagaagccagggaccagagtcacatgaccatggccatggccagacccacaccctctttcctttttctccaagcagttgcggtgggatctactccactcaacaaggcattcaatcggcagccaccttttccggcttcctccctcccccatcttttataaaccagcgcattaaactgctggagctagagctagagaccccaacccttttccctgtctcttcttggcttccttgcttggtggtcttgctggtgtgctggagagcaagatgggtaggggggctcggccatctgcatcgctcctgctcttctctctggggcttgtgctcctctgcttcacctcaggaagcaccgtcaggctggccgaggcacagaaaacgtggtgcatggcgaagccgtcgt…
>MLOC_10922.1
ggctaccacccaccctaccaccccctcccccgggtctaaaaaaaaaatccagagccttctctcatccccccaccatcccaatccgaccaaaccctaggcaatctgccggccatggcgatgtcggatctcgcggctgcggtgatctccaaggccaacggcggcgtggacggcgaggagccggtggagatccgggaggtgtgggcggacaatctggaggcggagttcgcgctgatccgcgacgtcgtcgacgagttccccttcgtcgccatggacaccgagttcccgggcatcgtctgccgccccgtcggtgccttccgctccccggcagactacaactacgccaccctcaaggccaacgtcgacatgctgcacctcatccagctggggctcaccttctcg…
>MLOC_10922.2
gcaaaaagtgtcatgtaatgctgtcggcaagatagtatgattttggtaccaataatagcaatgtgtagatatggtcacttgattgaagaatgtgttgttgatggacttttttggctaaagtgttttgttatctacttatgagatccctaatatctacttcctgccaggtgtgggccaatcaatttcatgcgtgagttcctgccaaaaatgttactctgctgttatcgctaacatatttcaattttgttcatactgttatttttgttcacttgtaccaagtacagattatgcagaggagtttaagtcccagtaatttcatcctggacatgtttgatcagaacaagtatatctatttggatttggtatctatactccaaactatattcaagatacatcctt…
>MLOC_10926.1
caaaacagagaggcagaattagaaacagcgagcgcccaccgtcgtcgaacgccagcagcgggaacagaggaggcggcgggcggagcaaatggcggaggccccgagcaagatggaatccatgcggaagtgggtggtcgaccacaagctccgagccgtaggttgcctgtggcttaccgggatctccagctcgatcgcgtacaactggtcgcggcccaacatgaagaccagcgtcaagctcatccacgcaaggttgcacgcgcaagctctaacgatcgctgccttaggtggctgtgctttagtagagtactatgaccagaactacggctcttcaggaccaaaggtggacaaatatacaaggcattacatggcacactcgcataaagattaattatctgcatg…
>MLOC_10935.1
gtcgtgaaacctggcgaggttccgaacatgcacttaatccatggttttcgtgcaaggtgatataatatttgtgtgtgacctaatccatggcttgcaccgtcgtcgccctcatctaccccgtccatctccgatccaacggctcatgcggcgctccgcccccaacggttggtgccattgccaaaagtcattcttgcaaccaaccaaccacgggtcgtcctctccttcatccaccccgataagaaaaagagaattgttagcatccagccgcgccaagatcccggcgagcatcatcggagaagaaaccggcgagggagagaggcgccatgaacatcgggcacgtcgaggaggaggtcgggaggctcaaggaggagatccagaggctcggccagcagcagcccg…
>MLOC_10939.3
tgcctagtggtgtaagcaggctcagttcagtgggagctgtggatgtcttgatccgtgtgttgcttcactctgaagttgcatataaataggatagttggtccagatagagtgttcacatttaatatcttcattcatccatggttgacttatgacttatgaggctgttgtgtaaaaggttgcacattgcactgaggtctagatagtgtagaagctttcacttggagattaatcttgcatttattattttgtgagtgttatacatgcattcattattggtgcatcattccttttgttcaaaagagtggcagttattttgtgtgtttgaaactagtacatttggtaatctttttattcttgggaaacaagtctattaactcactagagacgatgacaatggcc…
>MLOC_10939.4
tgcctagtggtgtaagcaggctcagttcagtgggagctgtggatgtcttgatccgtgtgttgcttcactctgaagttgcatataaataggatagttggtccagatagagtgttcacatttaatatcttcattcatccatggttgacttatgacttatgaggctgttgtgtaaaaggttgcacattgcactgaggtctagatagtgtagaagctttcacttggagattaatcttgcatttattattttgtgagtgttatacatgcattcattattggtgcatcattccttttgttcaaaagagtggcagttattttgtgtgtttgaaactagtacatttggtaatctttttattcttgggaaacaagtctattaactcactagagacgatgacaatggcc…
>MLOC_10939.6
agcgtagcaacaaaaaagaggtaaaagctcctcaggaaacaaggtctcgcccattctataaacctgcataccgaggttctaaggttggttcggatcgaggtggacgtggttactctggtccgggagcagactcaactgctagcgctaaaggtcctatcaagaaggaaacagagttacttccgccaccaaacacatcaacccctgatgctgtcaaggggagcaatcctatggaaacaatttcagaagctggcaatttagctgatgcgaagtctaccagtttccagcctccacaagtgcagcatggttggggtggagtgccaggacgcccttctttggctgaaatagtgaagatgggcaggcctcaagctaaacctgggaggccggttgcaaataatgctg…
>MLOC_10955.1
cgcaggagaatggtgcaataatagagggaatcatggaatcttccatgtccgccaatcctcaccgtccatcttctcccgtcacttccacccgcctcgctataaatacacccgtcctcaaaacatttggtacaagcaagcaagcatccacacgtaccggcgtcgatcacacacttgctagcttagcatcaccaccagctcttaccatgtcggggtactacaacggcggcggcaggaccatgtcctactccaacaccgacgagtgcttcgacggcggcaggaccatgtactccaacaccaccgaggagtgctacgacgccggcaagcatggccacggccacgggcacgggcacggccatggccatggtggggcaaacatgtactccaacaccactgacgtgg…
>MLOC_10967.1
cggccagctagctagttgggctttcagtttcactggcccattcgtgcgctctcgtcccgccgcctcccgtcgccgtctcgtctcccttcccctcgccccgccgcaaccatctccgtcccctcaccccgccgcctgccttctctgcccgctccaccggcggttccttctcgtccccgcgggtgggcggtgtgcctccctggcggcgctcgtcggaccaaggccctccccacctccccccaccggcccactccagctccaaagctcgagcagcatcccgaggccctacccaggccccctccccgtcgccggcgcagaaacaaatcccggcgagccagcaccgcgcgcctgccgtggcgagcttcagggcctgggggtctgcaccagcacccgagatgccgt…
>MLOC_10967.2
cggccagctagctagttgggctttcagtttcactggcccattcgtgcgctctcgtcccgccgcctcccgtcgccgtctcgtctcccttcccctcgccccgccgcaaccatctccgtcccctcaccccgccgcctgccttctctgcccgctccaccggcggttccttctcgtccccgcgggtgggcggtgtgcctccctggcggcgctcgtcggaccaaggccctccccacctccccccaccggcccactccagctccaaagctcgagcagcatcccgaggccctacccaggccccctccccgtcgccggcgcagaaacaaatcccggcgagccagcaccgcgcgcctgccgtggcgagcttcagggcctgggggtctgcaccagcacccgagatgccgt…
>MLOC_10969.1
cagccacatttcagaagcattttggtaactatggggtgatagttgattcggtgataatgaaaaataagcagacatctcagccaaggggttttggctttattacatattctgaccccgctgttgttgataaagtgatggaggacacccatgtcatcaatggaaagcaagttgagataaagcgaaccattccaaaagattatatgaagtccaaccctaaggatttcagaactaaaaagatatttgttggtggccttcccccaatactgacagaagacgatttcaaggatttctttgaaaaatatggagctgtggttgagcaccagattatgcgtgatcatcaaacaagacgatcccgaggctttggatttgttgtttttgaatctgaggaggttgtagatg…
>MLOC_11026.1
ccatgagcaagctatccaagtttcaaatcccaagaaaagctctaaattcccatgatttttggcgacaacgaaatccagccagccataccgatacgcccacggggtcacgtggagcacgaaccagtcgaccaaccggagacaaaggggatttgtaccctttctttttccgtcacagacgggatcccgccgcctggttgcttcttcgtaaccaataacgccgctactaaattataaagctgacgctcagatctcatctccccacccaacccaacccaactccaaccccagccccagtggattctccaatcccccgcagaaaagggcgccagcgcgtccgctcccgttttcctcccagcagcagcagcaatccgttaccaccaaggcggaagatttagtagt…
>MLOC_11027.1
cggtcttctccggcgtgtcctcgctgtccatcgccgccgccacggcccgcgtcgacgtcgtcagcgcgccgtgctggatgccctctcccgcaaggttcgcctcctcgtcagccacgccaagaagcagccaccacgtcgtcaccaccaagccctcgtccatgcgcatatggtgggtcgccgacctgatgcgctggatgtcgcgtgcgaagcgccggtcggcgaacaagcagcacgccgacgacgacggctcgtccgccaagcagccccagcccgacgcggccgtggtcgagttagaccctgaggaggaggaccggaaggcggcatttgagcgcatggacaacctcggacggtgcatcgcggacgtggagaacagcggcgagagcgtcttccgggccctcg…
>MLOC_11036.1
atccaacatattttgctaggtaaatacgtgatcaacctttaatcgaaactaaataaacgaggagcgaagtagcactgccaaatgcatgcgtacgattggcacaagtaagtaaggcagcgaccactgaccagcaaagaaaggaaaagcaaagcaaagcaaagcagacgccagattctttctttcctcgcgaggaaaagcgaagagagaaaaaaaaaaagcagagagagagagaggcccaaagggaggaggggaagacagaagaagaagcctcaataattgtttgggcatcgggaatcccagctccgcatcatcatttgtccatctcctagcgctgaattccaagagatctcgcccttctctctctccctcgtccttcctcctcctctctccgttttggtg…
>MLOC_11036.11
tttctttcctcgcgaggaaaagcgaagagagaaaaaaaaaaagcagagagagagagaggcccaaagggaggaggggaagacagaagaagaagcctcaataattgtttgggcatcgggaatcccagctccgcatcatcatttgtccatctcctagcgctgaattccaagagatctcgcccttctctctctccctcgtccttcctcctcctctctccgttttggtggtgcaagttgttggtcgcagtggagttggcacagggcgttgcctttttgggcgcacaacaaaggcataggctgataggcagaaggaggaggaggcttgtgcttctctcgcctttgcggggccgccgcttttgggcctcctccttcccattggagcgtacaaagctgggcggcacc…
>MLOC_11036.2
agacgccagattctttctttcctcgcgaggaaaagcgaagagagaaaaaaaaaaagcagagagagagagaggcccaaagggaggaggggaagacagaagaagaagcctcaataattgtttgggcatcgggaatcccagctccgcatcatcatttgtccatctcctagcgctgaattccaagagatctcgcccttctctctctccctcgtccttcctcctcctctctccgttttggtggtgcaagttgttggtcgcagtggagttggcacagggcgttgcctttttgggcgcacaacaaaggcataggctgataggcagaaggaggaggaggcttgtgcttctctcgcctttgcggggccgccgcttttgggcctcctccttcccattggagcgtacaaa…
>MLOC_11036.3
ggaaaagcaaagcaaagcaaagcagacgccagattctttctttcctcgcgaggaaaagcgaagagagaaaaaaaaaaagcagagagagagagaggcccaaagggaggaggggaagacagaagaagaagcctcaataattgtttgggcatcgggaatcccagctccgcatcatcatttgtccatctcctagcgctgaattccaagagatctcgcccttctctctctccctcgtccttcctcctcctctctccgttttggtggtgcaagttgttggtcgcagtggagttggcacagggcgttgcctttttgggcgcacaacaaaggcataggctgataggcagaaggaggaggaggcttgtgcttctctcgcctttgcggggccgccgcttttgggcctcc…
>MLOC_11036.6
cgccgcctttcttgcaatcatcgttgcttgatttgctttcttccttttcaaacaagtctttctctctctattgctgctgcttctcttctccattgccagagcagattggcgttcgcgactctatcctccattccttccttccttcagtagtgccacctggctggaagccggcttctttttttcctggactctgtttctctggtatttcgggaattcaactcctcaattagaaagtgtaatctgcaagcttctcaaatctggaagaaagttgggtagcaaaatcaagcgttcttccgtagcttggttaagtgttcgtgaggctcaagccggagcatcaaattttgtctggcatgcagatgtcaacagatcctaaccactacggcgtatttccgcattcat…
>MLOC_11036.7
atccaacatattttgctaggtaaatacgtgatcaacctttaatcgaaactaaataaacgaggagcgaagtagcactgccaaatgcatgcgtacgattggcacaagtaagtaaggcagcgaccactgaccagcaaagaaaggaaaagcaaagcaaagcaaagcagacgccagattctttctttcctcgcgaggaaaagcgaagagagaaaaaaaaaaagcagagagagagagaggcccaaagggaggaggggaagacagaagaagaagcctcaataattgtttgggcatcgggaatcccagctccgcatcatcatttgtccatctcctagcgctgaattccaagagatctcgcccttctctctctccctcgtccttcctcctcctctctccgttttggtg…
>MLOC_11036.8
atccaacatattttgctaggtaaatacgtgatcaacctttaatcgaaactaaataaacgaggagcgaagtagcactgccaaatgcatgcgtacgattggcacaagtaagtaaggcagcgaccactgaccagcaaagaaaggaaaagcaaagcaaagcaaagcagacgccagattctttctttcctcgcgaggaaaagcgaagagagaaaaaaaaaaagcagagagagagagaggcccaaagggaggaggggaagacagaagaagaagcctcaataattgtttgggcatcgggaatcccagctccgcatcatcatttgtccatctcctagcgctgaattccaagagatctcgcccttctctctctccctcgtccttcctcctcctctctccgttttggtg…
>MLOC_11036.9
atccaacatattttgctaggtaaatacgtgatcaacctttaatcgaaactaaataaacgaggagcgaagtagcactgccaaatgcatgcgtacgattggcacaagtaagtaaggcagcgaccactgaccagcaaagaaaggaaaagcaaagcaaagcaaagcagacgccagattctttctttcctcgcgaggaaaagcgaagagagaaaaaaaaaaagcagagagagagagaggcccaaagggaggaggggaagacagaagaagaagcctcaataattgtttgggcatcgggaatcccagctccgcatcatcatttgtccatctcctagcgctgaattccaagagatctcgcccttctctctctccctcgtccttcctcctcctctctccgttttggtg…
>MLOC_11039.1
gaaaatacaaattattaagaaatagaaagcacatctccggcaccatctatcgcctcatcccgagaacgcgaaagcctccgcccgtgggcgcagaccgaccaggtgaacgatgatgatgaacttcagggactggatctcataccggctcgggtcgtcgctgctgtcggcgaggccgctcgccatctccgggtccgacgccggcgcctcccagggcgatggcgaaggtacaacacaaagtgagtttgtagagaccgtatctgccaacatatttccttccaatgatagccgtgcgctagaggtcacatccaacccacaggatgctgtttcctctggtcttcttcagccagatcatgatcacaacaagtcagatccactaaagcaagttgaggcacttcaaat…
>MLOC_11045.1
ggaaacattatagattatagaaactggattatataatctaggtggttccaaacagggccttagtctcgtttaattaattaactggtattgctgtggtgttggaattttgcaagttggccatcgtttgcagcttccttgatatgttaagctgtaattccaatctagctctgctgctcctttccaatcatgtctgcatgtaatgccttcttttctttttaggcatgcaatgcaagtaatttttctgatattctaccgctgcaattgcttcatgtttctgatgtgataggtaggccgcgtcgagaaaaatggaagaggtggaaaataccagcaagcgtaaagcacccgagctggattcggaggacagttccgctgccgctgttctggatggacagcagtcgc…
>MLOC_11045.2
ggaaacattatagattatagaaactggattatataatctaggtggttccaaacagggccttagtctcgtttaattaattaactggtattgctgtggtgttggaattttgcaagttggccatcgtttgcagcttccttgatatgttaagctgtaattccaatctagctctgctgctcctttccaatcatgtctgcatgtaatgccttcttttctttttaggcatgcaatgcaagtaatttttctgatattctaccgctgcaattgcttcatgtttctgatgtgataggtaggccgcgtcgagaaaaatggaagaggtggaaaataccagcaagcgtaaagcacccgagctggattcggaggacagttccgctgccgctgttctggatggacagcagtcgc…
>MLOC_11045.3
gggccttagtctcgtttaattaattaactggtattgctgtggtgttggaattttgcaagttggccatcgtttgcagcttccttgatatgttaagctgtaattccaatctagctctgctgctcctttccaatcatgtctgcatgtaatgccttcttttctttttaggcatgcaatgcaagtaatttttctgatattctaccgctgcaattgcttcatgtttctgatgtgataggtaggccgcgtcgagaaaaatggaagaggtggaaaataccagcaagcgtaaagcacccgagctggattcggaggacagttccgctgccgctgttctggatggacagcagtcgctgcctggcttggctgccaagcgtcagaacctctcccggacgtgcatccatgagg…
>MLOC_1106.1
gcaccaccctctgtctcatttccttccttccttcctttccttgctgtgggcagggcagctaaataaataaaaaaaaccagctttctttgtccctcactttttctatccacaaactcactgcagaagagagagagagagattccaaatctaattagaaggagaaggagaagctcctcaacaacaagaagaagaagtagaggagaaagttcctcccttttcttcttcttcttcttctgcaacccaaaatcctcccccgactccaagcacaagcacaagacgaagcagcggcggcccgatccgacgcggtttgtttgatccatacccccccttgctgcccatcgattcccgattctccgcttggcctgctctgtttaatttcttgtccgccgccccgatcca…
>MLOC_11060.1
acgagacgcaaacatgtactcatctgcatgtagatacagcagggttaccactagtagacgcacccacgtctgaatctgaactgaatttgacacaaatatccctcccagctgaagcgcagcgcagcaacccagagttgaaaacctctcctctccgctgtaacaaacttgggaaactgttgccaagacccggaagaagccggccggccggcgtgtagggcctaccgggaccggacggacccccgttgcctttacttgcaagattgctcaaccctgctccgtgcctcgtgggctggtttacttattggcacggcgacggcgatcaagcagaggggctcccaactcccgaataagatcagaaaaacacggagcggagagaggaggatgacatcgctgagcctc…
>MLOC_11063.1
caaaaagttagaaataacagcaaaaatctcgcggtacccataaaactgtaactttggcagcagactgtccagtaagatccatggtttataccagtgctgtcagtaacgaaccgtgtaactttggcaggaaatgacaaagcacgcggattactagaggcgtgtccctaaacaactcggccgtcgcgccattggacgcgcgcgcggacagccgcccttgcacttgcaatttcgttccatgcgtcaccttcgtctccctgtccttttctcctcgacgaaacatgtcgccattagatgcgacttattagtgcacccgctacatgtacatatatataacaaagctgcagtcaccaatcgagctgcatcatttggtagggagagcctagaaggagaaggagagca…
>MLOC_11063.2
ccgtgtaactttggcaggaaatgacaaagcacgcggattactagaggcgtgtccctaaacaactcggccgtcgcgccattggacgcgcgcgcggacagccgcccttgcacttgcaatttcgttccatgcgtcaccttcgtctccctgtccttttctcctcgacgaaacatgtcgccattagatgcgacttattagtgcacccgctttcgtctgtctgctgggtctggggtagctaaccaggggggggaggaagggagggaggatgcagaggtacaccgctagggacatatgggagatggaggaccgccacagcccgcgcatgggctgcagcgtcgtcctcggcgttgacggcggcgccagcaacaccgtctgcgtctgcatcccggccgccatgccctt…
>MLOC_11063.3
caggaaatgacaaagcacgcggattactagaggcgtgtccctaaacaactcggccgtcgcgccattggacgcgcgcgcggacagccgcccttgcacttgcaatttcgttccatgcgtcaccttcgtctccctgtccttttctcctcgacgaaacatgtcgccattagatgcgacttattagtgcacccgctacatgtacatatatataacaaagctgcagtcaccaatcgagctgcatcatttggtagggagagcctagaaggagaaggagagcatatacctcctacctttcgtctgtctgctgggtctggggtagctaaccaggggggggaggaagggagggaggatgcagaggtacaccgctagggacatatgggagatggaggaccgccacagccc…
>MLOC_11063.4
cgcggattactagaggcgtgtccctaaacaactcggccgtcgcgccattggacgcgcgcgcggacagccgcccttgcacttgcaatttcgttccatgcgtcaccttcgtctccctgtccttttctcctcgacgaaacatgtcgccattagatgcgacttattagtgcacccgctacatgtacatatatataacaaagctgcagtcaccaatcgagctgcatcatttggtagggagagcctagaaggagaaggagagcatatacctcctacctttcgtctgtctgctgggtctggggtagctaaccaggggggggaggaagggagggaggatgcagaggtacaccgctagggacatatgggagatggaggaccgccacagcccgcgcatgggctgcagcg…
>MLOC_11098.2
gttttctctctttccccttcaacataatacttttaagtggccactacacatggaaattaattcatttcaaacaaatacctcaagcaggtgcaagtgtgggacttgttgtccttgtgattgttgtagcctgtgcatgcttgatccaagagagaagaaagctacggaatatgaaactggcctactttcggcggcacggtggtacgatattatttgaagagatgaagtcacagcaatgcaatgcattcaaaatcttctcagaagaagaattgcagcaagccactaacaggttcagtgaagagcaagtcattggtcggggaggccatggaaccgtatacagggggcttctcaagagtaatgttgaagtagcagtcaagagatgcatgacgatcgacgagcaac…
>MLOC_11100.1
ccccccctcgccgccatgggcacccgtcccctcctcctcctcctcatcatcatcaccatcatattccccacctccacccccgccgccgcctcgccgcacatctccgccgtcatctcccagtccggcctcgacttcgccaaggacctgctcgtgccccgagccgccgacaccctcgctcacctgagcgtccccgacatcgagcggtccgtgagcatccccatcatcggcgccgtccgcatggccgcgtcccgcatcgtgctcggcggcgtggcggtcgcaaactccaccgtcgccgccggggaaacgggggttgtggtggccgcgtccttgtccagcgtcaacctcaccatggagtggagctactcgtacagctcctggctcgttaagatctctgacagt…
>MLOC_11100.2
cccccccctcgccgccatgggcacccgtcccctcctcctcctcctcatcatcatcaccatcatattccccacctccacccccgccgccgcctcgccgcacatctccgccgtcatctcccagtccggcctcgacttcgccaaggacctgctcgtgccccgagccgccgacaccctcgctcacctgagcgtccccgacatcgagcggtccgtgagcatccccatcatcggcgccgtccgcatggccgcgtcccgcatcgtgctcggcggcgtggcggtcgcaaactccaccgtcgccgccggggaaacgggggttgtggtggccgcgtccttgtccagcgtcaacctcaccatggagtggagctactcgtacagctcctggctcgttaagatctctgacag…
>MLOC_11100.3
cccccccctcgccgccatgggcacccgtcccctcctcctcctcctcatcatcatcaccatcatattccccacctccacccccgccgccgcctcgccgcacatctccgccgtcatctcccagtccggcctcgacttcgccaaggacctgctcgtgccccgagccgccgacaccctcgctcacctgagcgtccccgacatcgagcggtccgtgagcatccccatcatcggcgccgtccgcatggccgcgtcccgcatcgtgctcggcggcgtggcggtcgcaaactccaccgtcgccgccggggaaacgggggttgtggtggccgcgtccttgtccagcgtcaacctcaccatggagtggagctactcgtacagctcctggctcgttaagatctctgacag…
>MLOC_11100.4
ccctcgccgccatgggcacccgtcccctcctcctcctcctcatcatcatcaccatcatattccccacctccacccccgccgccgcctcgccgcacatctccgccgtcatctcccagtccggcctcgacttcgccaaggacctgctcgtgccccgagccgccgacaccctcgctcacctgagcgtccccgacatcgagcggtccgtgagcatccccatcatcggcgccgtccgcatggccgcgtcccgcatcgtgctcggcggcgtggcggtcgcaaactccaccgtcgccgccggggaaacgggggttgtggtggccgcgtccttgtccagcgtcaacctcaccatggagtggagctactcgtacagctcctggctcgttaagatctctgacagtggga…
>MLOC_11115.2
tggtggaggcggagggccgccccgtgggcggcaccgacgcctccgggtactacgcgctccagtgggccgtcctcaacaaccgcgtcgccgccgcgcagtacatcctcgagcatggtggagatgtaaatgctgtggatcacactgggcagacagcacttcactggagtgccgtacgcggtcacatacaagttgctgaactacttctgaaggaaggagctaaggtggatgctgctgatttatatggttatcaggccacacatgttgcagcgcagtatggtcagacggcatttatttaccacattgttgcaaaatggaatgccggtccagatgtccctgacaacgatggaagaagcccattgcactgggctgcttacaaggggttcgcagattcgatacgtc…
>MLOC_11116.1
gaagcattgtcggtcacaacctgcaccacttgttcagcacctaattcatcgagtgttttgtcaatcagatattcaggttgaagatcatctcacttgtatgtggtgtgtctgatgtctcctttgacttgatgaagctaacactttccaaacaatgtgtgagcagattcttaatgcttctcctcttcatatcagtccaagcatcggtcatgactcatgagagagcagccattctcaatcttctcaccccctctgttccttgagttcactcttggtttttgcatactcagccttcgtaagggctcacggagatcatattgagtaggtggatcaagaccagggccaaattaaccaatggggccaaccatctgactgaacttatcattgttagttgcattgaat…
>MLOC_11125.1
cctgatcgctggcgctcgcgcctcgccgccgctctgtccactgccgtctggaaggaatattacagcttttgaaggtctctgccgcgtgtgccccgcctcgggaggggctgccgcagctttcagcttgctccgcgccacgccgtgctgggaatgacgtcgcgggctcttgtctgaggcgccgctgcgagcgacaatgaatgtggggcaggcggcgcacctgtccgggcagatgtccgggcagggggcgcagatgaatcaggttgttggcggtggcagcggtgtcgtcggtgctgacggcatgcccctgcaccagcaccagcagatgcaggatggcgtgggcctcgttggcgcgggggtcgatcaacagtttgccgctatgcgcaccaatatgcgcgagaa…
>MLOC_11125.2
atcgctggcgctcgcgcctcgccgccgctctgtccactgccgtctgcaggaaggaatattacagcttttgaaggtctctgccgcgtgtgccccgcctcgggaggggctgccgcagctttcagcttgctccgcgccacgccgtgctgggaatgacgtcgcgggctcttgtctgaggcgccgctgcgagcgacaatgaatgtggggcaggcggcgcacctgtccgggcagatgtccgggcagggggcgcagatgaatcaggttgttggcggtggcagcggtgtcgtcggtgctgacggcatgcccctgcaccagcaccagcagatgcaggatggcgtgggcctcgttggcgcgggggtcgatcaacagtttgccgctatgcgcaccaatatgcgcgagaag…
>MLOC_11125.3
cctgatcgctggcgctcgcgcctcgccgccgctctgtccactgccgtctggaaggaatattacagcttttgaaggtctctgccgcgtgtgccccgcctcgggaggggctgccgcagctttcagcttgctccgcgccacgccgtgctgggaatgacgtcgcgggctcttgtctgaggcgccgctgcgagcgacaatgaatgtggggcaggcggcgcacctgtccgggcagatgtccgggcagggggcgcagatgaatcaggttgttggcggtggcagcggtgtcgtcggtgctgacggcatgcccctgcaccagcaccagcagatgcaggatggcgtgggcctcgttggcgcgggggtcgatcaacagtttgccgctatgcgcaccaatatgcgcgagaa…
>MLOC_11125.4
cccctgatcgctggcgctcgcgcctcgccgccgctctgtccactgccgtctgcaggaaggaatattacagcttttgaaggtctctgccgcgtgtgccccgcctcgggaggggctgccgcagctttcagcttgctccgcgccacgccgtgctgggaatgacgtcgcgggctcttgtctgaggcgccgctgcgagcgacaatgaatgtggggcaggcggcgcacctgtccgggcagatgtccgggcagggggcgcagatgaatcaggttgttggcggtggcagcggtgtcgtcggtgctgacggcatgcccctgcaccagcaccagcagatgcaggatggcgtgggcctcgttggcgcgggggtcgatcaacagtttgccgctatgcgcaccaatatgcgc…
>MLOC_11126.2
cagtattttgtacttatgtcgcacttgttggaagtgtaccctgagaaggttgctcacttaaacagggatgcttttggaagaattactggtagtcttgaatttggtctgcgtaatcaggatggcgatgttgttgagaggtgtctcgcagcagtaaatgcccttgcctcgtaccatttcaaagaaagacttggaggcagaggaggacttggctcgcaggttatggaatctgaaggatcgaatggcaaacttcaggaaagcataacaagtcacttcttgaggcttctcctgcaactacttctgtttgaagattttagaatggaactagcaggttctgctgcagatgctttgcttcctttgcttttctgtgaacaggagttatatcagagactggtccatgag…
>MLOC_11126.4
cttttccttacgccgtatgctcggctgcctaatccaactgagcaaagagcttccgtgctggcgaaccgaattctaagtctgctccgtggaactggagaccacgccgcagatctgaaggaatctgccagcaaaatagagtagctcggaagaggggagctttatttagagaagtactaccaggactagtgctcatctcccctctgtgatctgcccccaactcctccctcttcaccactgccgttcgcatacttatacgcaccctccgttttgcaccagtctgggggttcggcttgagcattgtattcatcccgaggatttctcttctcaggcaataccaacggtgtccgcttgaccttttctaagcggatccgtgcgtcccagcagaactaggattttctg…
>MLOC_11131.1
cgtgttttttcaggagcgaatttcattgtcttttttatcgggagttcaggagcatgtgctaaatttcgagcctttctttcgaacctccgtggatgatgttgtgttttagtttgtacagacgaaacggaactgacgctctctccatgtttaattaatctttctgctgagaataacaccctgctgtaggtaactgtgatggccaattcccagagcatagcatcaaaattgtgctgtttttagtcgtgccatgcacatgccagtagttcgtctaggttcgtttgctcgaatagcaccaagctgtgcaatgccatggttgccagtgattaaatcaaacattgcggctcttaatataggaaatgtgcgagaaagggtctgatggggcatgatggagggcaggaa…
>MLOC_11199.6
cgagcacgtgccgattggccaacgtggcacctgccgggcgggcctaaccggttaaaaccagtgtgaatacgtataaacattcagtttaagcctttttgcagcggctagcccgagagttggtaccgacacgtgaaaattaccactcttgataccaatctaaacgtactaccccaattatgataccttcatgcaattatctctcgtaacttctatagcagctggaaaagggcagcaataaatcttgtagcgcgctatttttcattggttcagatgtgttgtgctttgtcattctctgaggaggcgatgatgcatctgctgctgctgaggacctcgtagttcggtgctgcttttccacggaagattttgctgtacagtagtagatgcatataagtatcacta…
>MLOC_11199.7
cgagcacgtgccgattggccaacgtggcacctgccgggcgggcctaaccggttaaaaccagtgtgaatacgtataaacattcagtttaagcctttttgcagcggctagcccgagagttggtaccgacacgtgaaaattaccactcttgataccaatctaaacgtactaccccaattatgataccttcatgcaattatctctcgtaacttctatagcagctggaaaagggcagcaataaatcttgtagcgcgctatttttcattggttcagatgtgttgtgctttgtcattctctgaggaggcgatgatgcatctgctgctgctgaggacctcgtagttcggtgctgcttttccacggaagattttgctgtacagtagtagatgcatataagtatcacta…
>MLOC_11203.5
ggcaaaacaactgggtctaaatggcctctcttcgcagctgttagcgaccctcctccgaattatttccgctcggaaatcctaaaatagtccatgggattgggtctcacggtggccaccctccaaaggattaactgtcagtcagcgatcctccccgaattgtttccgcttgtgcgatcctccttgccgtcatcagctgaaaaaaaggaaaaatcctccttgttctcgacgcggtctccgctctcctctctttctccccgttctccagagaatccgagactttgacacccgcatcaaagacaccgcctcctcagcttcctctcccttattccgactccataacacgtgcgtgcctcggccgccactttccctgctctcctcgattacttccctcggcgtcgg…
>MLOC_11221.1
cggccccacccaatgccattgctgccattgccatttgccaccccccacggccaccagcttttaaagctaaactaactccattactcctcgctttggagtagtcgcaaagtgagccttgtcccgggaaccacacacagaacctgaatcacgcagatgtctgcttgattgcctctcccatttacgccccgtgcggcgactgcgatcttgggcgcttccggcctgcctcccctggagcggttcttgcggccctcccccaggaaattcggcggagcggttgatatccctggccacaggtgccgtttgtgtggtgtgatccagctttggaggagttcttggattcctggcattgtgctttcttggacccagagctagcttggcaagatttgttgatatagtttg…
>MLOC_11224.1
attccatttcgatcgaggcccgaggatgatccatgccctgcgcctgcaggtagcagtagcactgcatcgccatcactagctgtgtccctcgcgcgcgccatggcggtggcgtgcaggaggcgccatgcatttactcctcctgcctgcccgctcccgccggacacgtacgcatcgcacccagctcccgcgccatatttaccctcgtcctgctccttccaccttcaccgtcgctagagctggctgagctgagcctagacatgcgcgctgcgatgtctgccggcctgtggcagctgctcgttgccgtgagcgcgtttctggcgacggcggcggcgcaggagacaggggcggcgcccatggtgccggcgctgttcgtgttcggggactcgctgctggacaacg…
>MLOC_11224.2
gggtagaatcagccggttgattctgatccttttccttagttggcagcgttggttcgacatcgtcgttcgtcgtcggtggttgtcaccgtatcaccggaaagtagtcggcggcgtccacttgggcccacactcattactccccctgacacccgcgcacctgcaccaccgaggtagcggagccatatgcacgtcgcctccgtctggcaagcaagcctcattccatttcgatcgaggcccgaggatgatccatgccctgcgcctgcaggtagcagtagcactgcatcgccatcactagctgtgtccctcgcgcgcgccatggcggtggcgtgcaggaggcgccatgcatttactcctcctgcctgcccgctcccgccggacacgtacgcatcgcacccagct…
>MLOC_11224.3
gctggctgagctgagcctagacatgcgcgctgcgatgtctgccggcctgtggcagctgctcgttgccgtgagcgcgtttctggcgacggcggcggcgcaggagacaggggcggcgcccatggtgccggcgctgttcgtgttcggggactcgctgctggacaacggcaacaacaacaacctggcgtcgctggccaaggcaaactacctcccctacggcatcgacttcgccgccggccccaccggccgcttctgcaacggctacaccatcgtcgacgagctcgctgagctgcttgggctgcccctggttccggcctactcccaggcctctgactccggccagcagctcctccaaggcgtcaactacgcctccgccgccgccgggatcctcgacgaaagcgg…
>MLOC_11224.4
gtcggtggttgtcaccgtatcaccggaaagtagtcggcggcgtccacttgggcccacactcattactccccctgacacccgcgcacctgcaccaccgaggtagcggagccatatgcacgtcgcctccgtctggcaagcaagcctcattccatttcgatcgaggcccgaggatgatccatgccctgcgcctgcaggtagcagtagcactgcatcgccatcactagctgtgtccctcgcgcgcgccatggcggtggcgtgcaggaggcgccatgcatttactcctcctgcctgcccgctcccgccggacacgtacgcatcgcacccagctcccgcgccatatttaccctcgtcctgctccttccaccttcaccgtcgctagagctggctgagctgagccta…
>MLOC_11234.1
cattttgacatcgcattttcagtttctccacttctccttcctaatccttgccaccgccgccaacagcctgcgccggacggatctgccgcccccgcgcctcccctctcagctgccacacgctcgccggggcggcggatctccgacgcgtctctccctcccgcaggcagcaaccggaatccaggcagaaccgcccaccatcccaccggaatcggaaaacctagccgcggcgcctcaacctcgcccgaacccaccgtcgatggcggctgccacggggacgtacgacaagctggacaagtcattcaagattgccgcccgcttcatactcaccgccgtctcccgcaaggatgttaacgatgctttcccatcgttcacggacgcacaaagggagctcctgcaccg…
>MLOC_11234.3
ttttgacatcgcattttcagtttctccacttctccttcctaatccttgccaccgccgccaacagcctgcgccggacggatctgccgcccccgcgcctcccctctcagctgccacacgctcgccggggcggcggatctccgacgcgtctctccctcccgcaggcagcaaccggaatccaggcagaaccgcccaccatcccaccggaatcggaaaacctagccgcggcgcctcaacctcgcccgaacccaccgtcgatggcggctgccacggggacgtacgacaagctggacaagtcattcaagattgccgcccgcttcatactcaccgccgtctcccgcaaggatgttaacgatgctttcccatcgttcacggacgcacaaagggagctcctgcaccggt…
>MLOC_11246.1
cgcgctgcagtgctgcctgcagcagacacgcatggcatttccagcaccatgcggaagtcacgcgaggctagaaccgtcattccaatcacaagatagtcttatctgcttccggtccctctctccctgctgcgcgggcccgcccactagaccatgcccctataaaatccaacctgcaccaaccaactcacacaaactccaaatccatttccctcctcacaactcgcactcctccctccgccaaagaccggtggttgaggcgtcacggtaagcgcgaggcgcagacgagtgcgccatggccgggagcgcgaggtcggcggccgcgaagcacgcgtaccggatgttcacgccgtcccggagcgcggcggcgctgggcagccccggcagcgcggcggacgagtt…
>MLOC_11246.2
cgcgctgcagtgctgcctgcagcagacacgcatggcatttccagcaccatgcggaagtcacgcgaggctagaaccgtcattccaatcacaagatagtcttatctgcttccggtccctctctccctgctgcgcgggcccgcccactagaccatgcccctataaaatccaacctgcaccaaccaactcacacaaactccaaatccatttccctcctcacaactcgcactcctccctccgccaaagaccggtggttgaggcgtcacggtaagcgcgaggcgcagacgagtgcgccatggccgggagcgcgaggtcggcggccgcgaagcacgcgtaccggatgttcacgccgtcccggagcgcggcggcgctgggcagccccggcagcgcggcggacgagtt…
>MLOC_11246.3
ggccgtgtagcccgccagccaaataaatgcttgggcgtcgaccgacgccgatggcacgtcctagggcagcgttgccggccggcatgcagttcggacggagcgagcaaggctggcatagtggcatgtgaagccccgtggtggcagtggcaccgatgcagtgctgcgtggtggcacgtacgtagtgtccgtcggccatgcatgtcagccggacgtctcgcagcggccagctgcctgccgtcctgtccacccagaccagcggccgtggcgcattggcacgtcggctgaccgcggcgaggtgcgcgacggttcgagcctgcgcacctggcgccgagcgcctagctcgctacacatctctgcgcgctgcagtgctgcctgcagcagacacgcatggcatttcca…
>MLOC_11261.1
tttgcctgtctcccattttctgatgaacctgataatgggaaaagagagcaatgagccagatggaaattcagaatttgaagctgaaaagaagcaagaagaaaccacaaaagatgacagttctttgatcacctcggagcaggaagaaagcttggtgccaattcctacagaaaatatggtggaaaaggaactcatttctgaaaaaggaaaacataatttagaaggctctgaagaaacacatgatatcaagctggaaaaggatgaggaactcaataggaacactcatgatttggaagcaccagtatgccaaaacagtgtccaaggtgaaacttccagtgaactggtggtacctggtggatctggcctgattacagaaatggaaacaagagatatcaagctggg…
>MLOC_11275.2
ctcccattacgggcagcctaagtgatttgaaagatgcaagatatcatgtaactaataaaagctaagcacacttgcatgtcaacatgtttcgcaaggtgtagttttgtggttagcagttagtccgagaccattatgatcatacagcagcagttaatggttaaagtgcactaagccatcactatcttttgtgcatgatcgcatttaagactttgtgatgtggatatagttgttgctaagaacctagtttctcttatcaggggaaccttggatgatactttttggcttagttaccaagttgtgtagatcaaccttggtataggtgatacatcatttgaattttgtttgtaactgcataatgctatatgtgaaactgtaatttctctcatcagccaataaaac…
>MLOC_11286.1
ccgtcgttgtcgtgagagcatctgagggaaacaacactcgcttgcccgctgtgtccaagggatcgatcaaccgcgatctagtattccggtcgccggacgagtggaagcggaatcgtgtgcgctgactccgacgaccggttcgcatctagaagagggacacgccacggagtacggctgcgccatgcgacgctcagtcaaacgtcacatgcaacgaccagcccgtaagatgagcgcaaccacgtccacgtccacgtccacgtcgcgcgacgacggccgccctataaatgccgccttcgcggcacttgcaccggtggcgccgcccgccttttccaccccggtccctcctctctcctacctccggatccgccgcctccaccatcttttccctccggaaccgcc…
>MLOC_11286.2
cccgccttttccaccccggtccctcctctctcctacctccggatccgccgcctccaccatcttttccctccggaaccgcctcgtagctagagcttaccccagtcgacgtcaccaccggccggaacggaaggacctcgccggtgtcttcgccgcaggtgagccggagttctcctccctttctcccgtcaactgtttcccacccttgcttgtacggctacgcttgcttaaccggccgtgttgcttccgcccgtgcttgcagagcaagccgatccgatccacgccaagtcgctgtctttgcccacttggtgacagagaattttccgccgcacgcagcctgattcatgtgaacaaagagctgcaccgaatcgaatccaatccggttgaagactttctcgccgg…
>MLOC_11286.4
gttccattttcatccacagctttcatttccaaaatccagttctagcatgaagtttcttcctgcttgggttttcggaagatcgacccagagcgatgggagttcgccaacgacgacttcatcaggggacacatgcacctcctgaagaacatccaccggcgcaagccggtgcacagccactcgctgcagaaccaggtgaacgggccgctggcggagtccgaaaggcgcgagtatgaagacgagatcagccggctcaagcacgagaacagcctgctcgtggcagagctccagaagcaggctcaccagcagtgcgggattggctggctaatgcagtccctggaggacaggctgatggtgatggagcagcggcagacagacgtcgtgtcctctgtgcgtgacatc…
>MLOC_11294.1
atacgaacgtgtacacgatcttgcaatccaaatcaaccacaaccacccaccgtcccaccccatcccaagcgcttctttcaaaaaggaagagcagagaaagaaacaagccagaaagcctcgagtaaggtgagccatggcctcagcaacgttcatagaggtgatcctcgccatcatcctgcctccagtaggcgtcttcctgcgctacggcctcgccgtggagttctggatctgtctcttgctgaccctactggggtacataccggggatcatctacgcggtgtacgtgctggtggcttaagcaggagcctgctgcaggtccagccttggacgcgccagcggctgtgcaagagctaacagatgctttgttcagagagcatgtgttgatcagttcgtgcttgt…
>MLOC_11317.1
ccgacacccatccatcagcgagggcacgcaaacggtgctataaaaggccacccttcctctgtctcactcacgtcgccgtctctgccagccagccctcagcatggcgcgttcctctcgtctcgtcgctctcctcctcctcctcctgtcggcgtgctcgtgccgcgcggccggcaacaacccgagcgccgtggtgctgccggtgaggaaggacagcgcaacggggcagtacctgacgggcttccggcagcgaacgccccaggtcccggtgacggccgtgctcgaccttggaggcgcctcgctctgggtggactgcgacgccgggtacgtgtcctcgtcctacgcgggcgtgccgtgcgcgtccaagctgtgccgcctcgcgaagagtgtggcctgcgccac…
>MLOC_11397.1
aggccattggactggcaggtatgaagaaaccattgaggcttgaccttacagaccataattcaaggattgaaaaggcaaaggttgggccatttgggtccaggttatttgactctgctgtatctgtttcatctggttcagcgtcagatgagtggacattagagtttgttgattttggcggagaattgagacgagatgtatggcttgccttcatcaatgaaattatttctgtttataggttcattcgtgaatatggaccaagcgatgatgatccaaccattcatcatgtatatggtgcccacagaggcaagaaaagggctgttagtagtgcaacaaacagtattgctaggcttcaatctctgcaattcatacgtagattacacgaggacccagctaagttag…
>MLOC_11414.1
aacattgtaagttaattttgtcatatggaactatctacctataatggattatcatctgcagtgcatgtttactagtttctttgttttgtattgcgtgtcttcagaagctactgcttataattgtcatttcaagttaaccggttgaatttaatacaccccaaaggaatctttcacatatgatgaaaccgcatcacctgtttcataggagaagttaaggaaactatagttgaactaacaaataaagacatagttattcataaatgatcattatggcctgataaacttgcggcattacttactcagttttacttcgcagaggttacttggctcctgagtatgccattcgaggacaagtgacacggaagtcagatgtttatagttttggtgttttgcttctgg…
>MLOC_11415.1
cccccaagcgccccgccccgccccgcgcccggcccgatccatccgctgctccgcgccgctcctcgaatcaccatggcggccgccggcggcgggaccagcagcgagggcgcggcgcgcgtgctgctgcagcgctaccagccgttcgggtcgccacctggcgagtaccaccatttcggcccggccgacggcggcgccagcgccgagatgacggaggccgtcgtcctcaggacgccattaaagcggaaacacaacagagaaggcaatgaggtagctgaatcaaatgattggatgatgagccctgggtatgctaatgcaggaaatagtccaattcctacaccaccttcgggaaaaggaactaaattatccgccaagcctaaagctgtaaaaggccagaaatct…
>MLOC_11415.2
cccccaagcgccccgccccgccccgcgcccggcccgatccatccgctgctccgcgccgctcctcgaatcaccatggcggccgccggcggcgggaccagcagcgagggcgcggcgcgcgtgctgctgcagcgctaccagccgttcgggtcgccacctggcgagtaccaccatttcggcccggccgacggcggcgccagcgccgagatgacggaggccgtcgtcctcaggacgccattaaagcggaaacacaacagagaaggcaatgaggtagctgaatcaaatgattggatgatgagccctgggtatgctaatgcaggaaatagtccaattcctacaccaccttcgggaaaaggaactaaattatccgccaagcctaaagctgtaaaaggccagaaatct…
>MLOC_11415.5
gcccgatccatccgctgctccgcgccgctcctcgaatcaccatggcggccgccggcggcgggaccagcagcgagggcgcggcgcgcgtgctgctgcagcgctaccagccgttcgggtcgccacctggcgagtaccaccatttcggcccggccgacggcggcgccagcgccgagatgacggaggccgtcgtcctcaggacgccattaaagcggaaacacaacagagaaggcaatgaggtagctgaatcaaatgattggatgatgagccctgggtatgctaatgcaggaaatagtccaattcctacaccaccttcgggaaaaggaactaaattatccgccaagcctaaagctgtaaaaggccagaaatcttgtcctcagacccctttgttttctggttctc…
>MLOC_11415.6
gaaactaatataagactgtttagatcgcaaaagttgtgatccaaacggtcttatattattttacagagggagtaatatttagttttgtagagagtaatatttagtttcattaatgcttttgattcaatgcgtgcttttttcataaatctaacaacaacgtgtatttttctagttaaagcggaaacacaacagagaaggcaatgaggtagctgaatcaaatgattggatgatgagccctgggtatgctaatgcaggaaatagtccaattcctacaccaccttcgggaaaaggaactaaattatccgccaagcctaaagctgtaaaaggccagaaatcttgtcctcagacccctttgttttctggttctccaggcaatccagctactcctgttggtggctg…
>MLOC_11437.1
cgcaggttaacctagctgcagtccatttgtgttctttaccatcacacaagcaaatccaacggcccatatttctccatctctctttcgtcgcttttctccagtcctctctcagccccctactgctcgaaatccagcagcgacggccggcgcatctcaccctgggccgacgccgacgaattccgaagggaaccggagatgcagcagggcgatggcacggaggcgcaggtgacgtgggatgaccagcagaacatcaaccggttcggccgcctcaacaaccgcctccacgagctcgccgacgagatcaggctcgccaaggaagcaaatgaaaaccttgaggatgcggggaatgaactcatcttgtctgatgaagatgtggtgcgtttccaaattggggaagtg…
>MLOC_11446.2
agggtgttgcgatatgcttcggggccccgacgacttggccggcgaagtcaatgcggggtggttatcttgctaattgcctttcaatcaaggtacaagcctcctgcatcacagcataagctagcttagcaagttgcaaagggctggtagggctggttcttgcttaatactactaagttctacttttctcaccggaggactacgtaccgaccggcaggatgaggacggagatggtcatcaggatccagatcagctctgagaagggccactccaaagctatcaaggtggctgctgcggtcaccggggtggagtctgtcacgatcgccggcgaggacaagaacctgctgctggtcatcggcgccggcgtcgactccaaccgcctcaccgagaagctgcgccgga…
>MLOC_11446.3
aataataatcagggtctgtctgtgcgtgtatataaagtcactactgtcttatcacacaaggtacaagcctcctgcatcacagcataagctagcttagcaagttgcaaagggctggtagggctggttcttgcttaatactactaagttctacttttctcaccggaggactacgtaccgaccggcaggatgaggacggagatggtcatcaggatccagatcagctctgagaagggccactccaaagctatcaaggtggctgctgcggtcaccggggtggagtctgtcacgatcgccggcgaggacaagaacctgctgctggtcatcggcgccggcgtcgactccaaccgcctcaccgagaagctgcgccggaaggtgggccacgcggaggtggtggagctg…
>MLOC_11449.1
gctgctgatgccaaattgcggatttgtgaatttgttattatgctcaataccacaagactcctgccgtgcccaccacctctggcgaaccggatcagccatgccgtgaaatttgcacagcgtggaagattccagctcacgtacgtacacgtcgccagccaggcaccaaccaccgtgcaggcacacagagtagaactagactagatccatgcagcagctgaactgctgaagaatatagtaccataccaccttgctcgctcgcacccacaccagttcactctcgcagcagctagcctcgctctcgcgcacaggatgcggaggggtgtgggcgcgcgccttctgccacaggcggcggccatcgccgtggccgtggccgtcgcctgctgcatggccggcgcggcc…
>MLOC_11456.1
cttcaataaacataagttgcatattcctaacataaaaaaactttactctactaccttttccagcagacccttttggtatgctgctgctggaaaggggtgagttttggtaaaaaagaaaatctaggcaattgagtgggggagactaggaagaaccacatgatagactaaccccaaatatacctttggtcttcatctgttgcagtttgtaagaaattgcaccattaaacggttagtcatattattggtgactttgaggcatatggtgtttgttctggaacccatgttaacaagtttaatgcacgttcaacgaaaaacttaaattgacgaggaatgtttttgccaacataatttcacttcgacacatggcaccgttgtaacgtgaggaggtctcctttttag…
>MLOC_11507.1
aggcaaacgtatatcatgcaacaaagacagatggcagtgagttagcaatcaaagtctataaaacttcagtgcttgtttttaaggatagagatcgatacgttcaaggagattatcgttttaggcatggttactgcaagcataatcctcggaaaatggtaaagacctgggctgaaaaggaaatgcgaaatcttttacgagttagagcagaaggaatccgatgcccgaagccgttgctcttgaggcttcatgttttggtgatggaatttataggaaaaggaggttgggctgctcctcgtctgaaggatgctgctttgtcggatgacaagttgcgtgaaacctactttgagattgttacaacgatgcggacactttaccaaaagtgcaagcttgtccatggtg…
>MLOC_11530.1
gtaccgtccatcaaaggtcatatggctgaccgtcacgaccgtcctcgcatctcccagcacatgaaccaaagatacccttttccttttctttcccccacattatttgatttcctctccgccgccgccgccgccgcctccctacccgccgccacggccgcctccctcgtcgtggaatccgcccaaccgacgagctgcctccgtatccgattcggcgagctaccaccacaactctttcacgcaaccatcgccgtctgaggtcccccgcgccggccagctccaccccgcccctcgccgccgactacctccccttcacagtagggggctataagtcgacatgtcgttggatgttactcaaatacttttgagtgcgcaatctgccgatggctcaattaggaagca…
>MLOC_11546.3
agggagcagcaaattttcccactgtcagtcaagcgcgaggtcgcttcctgttgctgcaaaccaaacttgttgacggccgtgtcagaattcccatccccccatggcgctcccgtccctcctctcccactccaggacacgcccctccgtcctccgggaacctctccggcagggggggctccgcgccctgctcgccccgtgggatcccccgcccgttcatccgcacgaccgcgccgccgaacacgcctgcacgccaccttccaccgagtcatcctctcctggtcaccaccgccctcctcctctcaactggatccgcgtcgggggccggacggtctcgtctggtgctggtacgtccctcactcaatatggatcgacaaaccatactctgacttctcatagaag…
>MLOC_11546.8
gagcagcaaattttcccactgtcagtcaagcgcgaggtcgcttcctgttgctgcaaaccaaacttgttgacggccgtgtcagaattcccatccccccatggcgctcccgtccctcctctcccactccaggacacgcccctccgtcctccgggaacctctccggcagggggggctccgcgccctgctcgccccgtgggatcccccgcccgttcatccgcacgaccgcgccgccgaacacgcctgcacgccaccttccaccgagtcatcctctcctggtcaccaccgccctcctcctctcaactggatccgcgtcgggggccggacggtctcgtctggtgctggtacgtccctcactcaatatggatcgacaaaccatactctgacttctcatagaagatc…
>MLOC_11546.9
gagcagcaaattttcccactgtcagtcaagcgcgaggtcgcttcctgttgctgcaaaccaaacttgttgacggccgtgtcagaattcccatccccccatggcgctcccgtccctcctctcccactccaggacacgcccctccgtcctccgggaacctctccggcagggggggctccgcgccctgctcgccccgtgggatcccccgcccgttcatccgcacgaccgcgccgccgaacacgcctgcacgccaccttccaccgagtcatcctctcctggtcaccaccgccctcctcctctcaactggatccgcgtcgggggccggacggtctcgtctggtgctggtacgtccctcactcaatatggatcgacaaaccatactctgacttctcatagaagatc…
>MLOC_11548.2
cggaaatgaagtttgatggcgattccacctcctccgccctctggaggagttttgttggtgcgtgtgtttcgcatgggcacggcgagatcatgcgatttcggttctggtctcgtgtgacttaggcattagtcggcaacttgttatcgcgattgcaactacagtatttagggtacgctgtaaagcatcttttccttccttaaccctgccaacatatggatttccttctaaaaccttgtttttgagcttattcaataatacatcgattgatgcaatggtcggaggcttcgttcctcatttaaaaaaaaacatatggagttgcttagttttgagatcgatatcctgcttctgccttagtatcggtatcgcagtgctcgtttgcgtcactctgtttcgtgacgt…
>MLOC_11569.1
cttagccatgttgccaccgatgccatctcgcacgcgtcgtcgtcatcccgcgtgagatctgccgtacgtactcctacagctctactataaaatccaagacgcatgcattgctgtcgccgaagcgaaccatctgtccattgcccagaccatcagcatctctctcatcgtccgccgcggacacgccagcctgcctgccagcgcaccacacctgggcgcctcgctgccgtgacgtggtgtcgctgacgggtgggccctctgcccacgttgaccccaccgcatcaccaattcaccaccacccgactctccgtcccagcagagatattcgcggatccacggtgtcgagaaacaccccccaaatctcttcttcctcctcgtcttcttccccgggaaccttcgaga…
>MLOC_11609.2
caccccacccctcccacgcgcgcgaccacaaacgcaaccaatacccctcaccccccacctgttccgccacggaagaaaaaacacgaaagaaaggctcccaagcaagaaaaggcagacgaagaagggtcggcctaatccgatctgcggtctcgtcaaaccgccgatatctcttgtgtcaatattatcacggctcttgtctttgaattgtgcagaacagacggctgctgcctgtagttgatttcaagatgacaagtaagaaaagtaacagacctacagtcacatcatgcactgctctgcatatggaatgggacaggatttcttgccctatttgtatggagcaaccacacaatgctgttttacttatatgcagttcctacaagaatggctgcagaagctata…
>MLOC_11609.4
cacgcgcgcgaccacaaacgcaaccaatacccctcaccccccacctgttccgccacggaagaaaaaacacgaaagaaaggctcccaagcaagaaaaggcagacgaagaagggtcggcctaatccgatctgcggtctcgtcaaaccgccgatatctcttgtgtcaatattatcacggctcttgtctttgaattgtgcagaacagacggctgctgcctgtaggttagtgctaaccccttcccagaagtttaatgaacttacttttgtgctttaaacctctgctttcactttttttttctgatggtgcatttgtcttgcttctaaaccatctgttttactaatttatcatcttttttgttgctgtcttactgtatgtatttatttcattgctgataactaat…
>MLOC_11619.1
ttcaaggccaagcctgcgctcatctccctcatcggcgccgcctcggcggccaccgacggcgagggcgccgccaccgcggtgccctgcctccgcgacgcgctcgccggggacgactgggccgccaggaaggccgccgccgaggcgctcgcgctgctcgccctggagcacggcgacgacctctccgcccacaaaccctcctgcattgccgtcttcgaggccaagagattcgataaggtccgtccctcgttcagatcttctgctacggcatcctcgtggatctactgcttcctcgctgacatttctaggctttccttggcaatgcaggtgaagattgtgcgggagtccatgaaccggatgatcgaggcgtggagggagatcccggacttggaggaggacgtg…
>MLOC_11619.2
ccggggacgactgggccgccaggaaggccgccgccgaggcgctcgcgctgctcgccctggagcacggcgacgacctctccgcccacaaaccctcctgcattgccgtcttcgaggccaagagattcgataaggtgaagattgtgcgggagtccatgaaccggatgatcgaggcgtggagggagatcccggacttggaggaggacgtgtgctcctccggcgcctcgccggcccagaccagatcttcctctctcacagatagtgcaagcgatggtcgatacccggctgattcccttggctccaattccgtccagtcagttacgaagaggaacatgctgccggcaagcaggtcaccgccgtcagtcagtaaccgaaggaccagcccttccatcagaagcaaga…
>MLOC_11619.3
ccggggacgactgggccgccaggaaggccgccgccgaggcgctcgcgctgctcgccctggagcacggcgacgacctctccgcccacaaaccctcctgcattgccgtcttcgaggccaagagattcgataaggtgaagattgtgcgggagtccatgaaccggatgatcgaggcgtggagggagatcccggacttggaggaggacgtgtgctcctccggcgcctcgccggcccagaccagatcttcctctctcacagatagtgcaagcgatggtcgatacccggctgattcccttggctccaattccgtccagtcagttacgaagaggaacatgctgccggcaagcaggtcaccgccgtcagtcagtaaccgaaggaccagcccttccatcagaagcaaga…
>MLOC_11621.1
tctgagtggttccaaacagggccttagttagcccacgtgcatgttcatgggcctgctcttgaacctgttggataaccaacatcaacttgtacaattttgcagcaaaatttggcccggacagatgatgagtcttggaaggagcgggaagctgctgttttatcgattggtgctatagcagagggatgcatcactgggttatatccccatcttccacagatggttgccttcctaatcccacttcttgatgataagtttcctcttattcggagtattacttgttggaccctctcccgatacagcaagttcattgttcagagccttggccatccaaatggtcgcgagcaatttgataagatccttatgggtttgcttagaaggatattggatactaacaaaaga…
>MLOC_11621.2
tgagtggttccaaacagggccttagttagcccacgtgcatgttcatgggcctgctcttgaacctgttggataaccaacatcaacttgtacaattttgcagcaaaatttggcccggacagatgatgagtcttggaaggagcgggaagctgctgttttatcgattggtgctatagcagagggatgcatcactgggttatatccccatcttccacagatggttgccttcctaatcccacttcttgatgataagtttcctcttattcggagtattacttgttggaccctctcccgatacagcaagttcattgttcagagccttggccatccaaatggtcgcgagcaatttgataagatccttatgggtttgcttagaaggatattggatactaacaaaagagt…
>MLOC_11621.3
tgagtggttccaaacagggccttagttagcccacgtgcatgttcatgggcctgctcttgaacctgttggataaccaacatcaacttgtacaattttgcagcaaaatttggcccggacagatgatgagtcttggaaggagcgggaagctgctgttttatcgattggtgctatagcagagggatgcatcactgggttatatccccatcttccacaggtatggttgccttcctaatcccacttcttgatgataagtttcctcttattcggagtattacttgttggaccctctcccgatacagcaagttcattgttcagagccttggccatccaaatggtcgcgagcaatttgataagatccttatgggtttgcttagaaggatattggatactaacaaaaga…
>MLOC_11650.1
aagaaaactaagcaagaaaggacatgaaaatagaaatacaaaaacatgtaaggaccgaaatgctttgtttgggtattatatggtactccgtactccgtattggggaaagggataaccaccatttgcgactcgagaatctttccgctcatctccaaaatatctcccctctctctctagcgcctgcactatcccttgcgtggttgttagtctgtgaactcgagagaccgagcgaggaaatttgtcgggtgagacctgagaatcagggagatatggctgggattggtccgctcaggcaggactgggagccgatagtggtgcggaagagggcccagaacgccgcggacaagaaggacgaaaaggccgtcaacgctgcccgccgctccggcgccgagatcgaca…
>MLOC_11662.2
tgctggaagaaagacttggttgacgcagccgcagctcgccaatctgcacctggcctcggggtggactttgggtcagcacctggccatgttatgcgagctgtctcaaggcttggttcttgctccgcaaattgttggagaggcagtaaaactaggttgcttatcagttcttgcctttcctagtaaaggtcatgtcagccaaggactatagtgttcaaccactttcgagggtccccagccatgatattgtgcaggtcgccttaagttcaacatttagattgtcccaaagactgtttttttgccatgttttgttatctgcatagtttccctttgatacaaaagtgattggttcgttcagttgaatcaggtcattttcgccgtcgaggcatatatagatggaag…
>MLOC_11662.4
agggagtataaaggtgctttggccttccaaaatatggataaagtagaggatatagatattcgtaggtcaccacacgtttcattgtcagtgtcggacctccaaaagatgaagtccctgagaaaactatctgacaaaagttgcgccagcatattctctgcagaatggttcaatccagtcgtcctagaggaattggcagcccatgacaagtctttggacgaagagaatatctctgtagcaacaggtctgatcccaaaggtggcaatgagcaaatcttttcatccaggttcattccaactggaggaaatggaggtggagagcatctcggcagtgcttattgctcccatttgcagacgccttgccgctacccttcgcaaattaatgttcatctgtgatcgaggg…
>MLOC_11662.5
tcgccaatctgcacctggcctcggggtggactttgggtcagcacctggccatgttatgcgagctgtctcaaggcttggttcttgctccgcaaattgttggagaggcagtaaaactaggttgcttatcagttcttgcctttcctagtaaaggtcatgtcagccaaggactatagtgttcaaccactttcgagggtccccagccatgatattgtgcaggtcgccttaagttcaacatttagattgtcccaaagactgtttttttgccatgttttgttatctgcatagtttccctttgatacaaaagtgattggttcgttcagttgaatcaggtcattttcgccgtcgaggcatatatagatggaagcacaagggagctatcatgtgatgggccattaagag…
>MLOC_11727.1
ctgatcttggtatttcatcttaagcttagaacacaatgaacatgtctctttaaagcacaggaagactcacagaatatagatagaaattgcgtacaaatttaaggtgtgttgattgaggaagttgacatgccaacagaattttgttaacattttaactttagacttagtatagaataaacacatctaattaatctagtagaagagcactgcatggagttattcatgcacttttctgtacggagtcctgaagaaaacatcatttgaaatatctctagtgggcgatcatctatgacaatgcatggaaatattctccagctggactcacaagacagaacatttccaaaagatccacagaaaaactggggttccctacaagtctatgctcttctttgacgatga…
>MLOC_11727.2
ctgatcttggtatttcatcttaagcttagaacacaatgaacatgtctctttaaagcacaggaagactcacagaatatagatagaaattgcgtacaaatttaaggtgtgttgattgaggaagttgacatgccaacagaattttgttaacattttaactttagacttagtatagaataaacacatctaattaatctagtagaagagcactgcatggagttattcatgcacttttctgtacggagtcctgaagaaaacatcatttgaaatatctctagtgggcgatcatctatgacaatgcatggtatgcacctctgcctttaactcatcggtcctagttaaacatgtacgcatttttgtaacaactggacgtattgcttattgttggactcttggtcacta…
>MLOC_11729.10
ccccgccccgcgatgccgccgaagccgcacgccgccggcggcggcagcttcgagtactgcgagctgtgccgccgcaaccacgaccagggccggcgccaccgctacttccccgctcaccgcgccgctctcgcggccgcgctctccggcttccacgccaagctcgccgacctccgccgcgcgctcctccacccctccacgcctggcccccgctcccgcctctggtgccccttctgctccgccgacctcgtcgacctcgacagccgcttcgcctgtagcaatgcgatttaccatctcgcgagcgaggagcacctcaagggcgtcaaggatttcctgcggaagcatgggggcgggatggatcacgttgattcatttaggatttcagaggatgagcttgcgaag…
>MLOC_11729.6
agctagtaaaacatgacttcaatccgttttatttcttagaaattaaataaactttacctaagaatataattaaagaaacttgaacacgatacacaaattcgaagtgccgctggagcttttctctcccaaccggaccgtccaatacttgaaccccaaacgttttttgctaattcgattcgattcgattcgaagtgctctggaatctgatctccgaacgttttttttttttgtgtgtgtgtgcgggctgcggggtggagtctgaacgctgaggcccaaacacgcgcgagcgaacgcctgggccgccgcgaccgacaggccaggagccccgccccgcgatgccgccgaagccgcacgccgccggcggcggcagcttcgagtactgcgagctgtgccgccgca…
>MLOC_11729.7
agctagtaaaacatgacttcaatccgttttatttcttagaaattaaataaactttacctaagaatataattaaagaaacttgaacacgatacacaaattcgaagtgccgctggagcttttctctcccaaccggaccgtccaatacttgaaccccaaacgttttttgctaattcgattcgattcgattcgaagtgctctggaatctgatctccgaacgttttttttttttgtgtgtgtgtgcgggctgcggggtggagtctgaacgctgaggcccaaacacgcgcgagcgaacgcctgggccgccgcgaccgacaggccaggagccccgccccgcgatgccgccgaagccgcacgccgccggcggcggcagcttcgagtactgcgagctgtgccgccgca…
>MLOC_11729.8
ttaccatctcgcgagcgaggagcacctcaagggcgtcaaggatttcctgcggaagcatgggggcgggatggatcacgttgattcatttaggatttcagaggatgagcttgcgaagtgggagaagggctgtgagtcatcgattacagacgaacagacattgaccaagggcctggttggaccatctctggggccgttgaaagcaatggggcctattaccccactagtacagcgtgttacggatcttccaactccggaagtgttgcttattctgctccttttggtacttccggactgcccgtcaaaccttgggtcacaacacatgagcatcagggtatgccgagtacaaacatgtttcatagtgctgatgcacaaatgaaaggtgctcaacctacttccctc…
>MLOC_11729.9
ccccgccccgcgatgccgccgaagccgcacgccgccggcggcggcagcttcgagtactgcgagctgtgccgccgcaaccacgaccagggccggcgccaccgctacttccccgctcaccgcgccgctctcgcggccgcgctctccggcttccacgccaagctcgccgacctccgccgcgcgctcctccacccctccacgcctggcccccgctcccgcctctggtgccccttctgctccgccgacctcgtcgacctcgacagccgcttcgcctggtagcttccgcctactcctcatggccgtccctctacacctagggttttttgctttagatgcaccgtttctagccacagtggcttggactttggatggcccaatagaacatgagatcgagcgctggta…
>MLOC_11735.1
gtcgccgacgcgcgcccgcgccgcctgctgcgtccgccgccgccgatcattcgagagcggagaagcgccgagccgtcggcttggccaccgcggttattattcaggaaaaatagttggatgctcggccgtcggatctacatcggacggtagatttgggcggaactctcagtctcaggctgaactgaaggctcagacagcttttttgcaaagaagccccttcggtttctcacatttgcatctccgctccctgtccactttccttctttcccttctgcccgtttgtctccccattccgaatcgcatctcgcggcggccggcgatcccccagaagcgaagatctatcggggttgcgcagcgccaccgccgacggaagcccccagcgagcgcggccgcaccacc…
>MLOC_11735.2
gtcgccgacgcgcgcccgcgccgcctgctgcgtccgccgccgccgatcattcgagagcggagaagcgccgagccgtcggcttggccaccgcggttattattcaggaaaaatagttggatgctcggccgtcggatctacatcggacggtagatttgggcggaactctcagtctcaggctgaactgaaggctcagacagcttttttgcaaagaagccccttcggtttctcacatttgcatctccgctccctgtccactttccttctttcccttctgcccgtttgtctccccattccgaatcgcatctcgcggcggccggcgatcccccagaagcgaagatctatcggggttgcgcagcgccaccgccgacggaagcccccagcgagcgcggccgcaccacc…
>MLOC_11770.1
tgggaatggaaacatacatggaatgcgatcaatccgtcctaatccaaaaccacgggcttctcttgctgcgcaggccaggattaattcctcccctcctcctcactataaaacgcatgcccaccccgcagctgcaatccacaccccatcacattcatcacagccccgtcatctcatctcctctcctctgtcacacaaagccattgttccgttctcccgtccggcgtgtccgcgctagttttgtgtcctgagccatggctgccaagctgacccgcctccacagcctcagggagcgccttggtgccaccttctcctcccatcccaatgagctcattgcactcttctccaggtatgttcaccagggcaaaggcatgcttcagcgccaccagctgctcgctgagt…
>MLOC_11770.2
ccacgggcttctcttgctgcgcaggccaggattaattcctcccctcctcctcactataaaacgcatgcccaccccgcagctgcaatccacaccccatcacattcatcacagccccgtcatctcatctcctctcctctgtcacacaaagccattgttccgttctcccgtccggcgtgtccgcgctaggtaatgtgccatgccatggttatcttggctgttttatcatctgttctgtccagtgcaatgccggccattagagagttcgtatttgtatgtaacaagggcaccgatgctggggcttagtgtgggcgcgtgtttgtttattcctgcgatgcaaaagacggttttacctttgcatcttcttcttctagtatggttttatgattaataatttctagc…
>MLOC_11770.3
gattttttcgcctctgattagtcacctagcttgatagcttgatttttgaggggggtaaattccagtgttttttggggggtgctgcagtggtatgaccagtgttgttgatatcctactggctgttgacttgtggttcttgcgcaagtaaatggtctgattcgccaaggctgactgctaatcttttaccttgctctgcagttttgtgtcctgagccatggctgccaagctgacccgcctccacagcctcagggagcgccttggtgccaccttctcctcccatcccaatgagctcattgcactcttctccaggtatgttcaccagggcaaaggcatgcttcagcgccaccagctgctcgctgagtttgacgccctattcgaatccgacaaggagaagtatgc…
>MLOC_11770.4
ggggggtgctgcagtggtatgaccagtgttgttgatatcctactggctgttgacttgtggttcttgcgcaagtaaatggtctgattcgccaaggctgactgctaatcttttaccttgctctgcagttttgtgtcctgagccatggctgccaagctgacccgcctccacagcctcagggagcgccttggtgccaccttctcctcccatcccaatgagctcattgcactcttctccaggtatgttcaccagggcaaaggcatgcttcagcgccaccagctgctcgctgagtttgacgccctattcgaatccgacaaggagaagtatgctccttttgaagacatcctccgtgctgcccaggaagcaattgtgctgcccccatgggttgcacttgccatcagg…
>MLOC_11772.7
agcttacggcactcctaatcctaaaaaactctcgcagtattcctcccgtcccgacccactctccgttcccccccaaatccactggaacgcgctacaggattcagccgcgatccgatcgccgaagcgaccgcgcagcgccgtcccgcccgctcgattcggtcgcgtgtgcgctaggaagttcgtccgccacgcgcctcgcggttttgtgttcgttttctcgttcggttaccgctttcaatcttaggctactagctcgatcgatctctgtaggtatgtatgtgtgttcttctgattgcttgcgcctgcgcgtggatgatgcatgactaactgcatggttttggttatgctgattgattgcttgattttgttgtgctggctacttttcctgattcggtttaa…
>MLOC_11773.1
cctctatcgcccaagccatatctttctcttctctctctctccctcgccatcttcacccccgatgagccctacgaagccaaccaacgagccatcgcccctccctcgattctctctcttggttgcatccgctactgctctccatgacaagagcacgatgcgcaaacggagagcgctagtgtctgcgacgggaagccgcaatcagaccccaacgactgatgcaaccggtggaccgtggtgccggcaacggtgttgtgtccggcatcatgccgtgatggaacaaccgtggcgtccgaaggaggaagaaagttgcaattgacgatcgaaaaagcttcgactagtgagagcagaagcggcaaccgtcggacaatcttgccgcgcgcgagcggccgaggtgtggtg…
>MLOC_11779.2
tttggcatgacagtggatcctgaatttcctgggcatatcttgttggaacaatttcaggctcagcttgtttcagctgttaaaacggcaataagtactacttctggtccacttctattggaggctggccttgaacttgctacaaaggttatgacgagcagcgtcattggtggggacaaagtagcccttaatcgtctctttttgctaatagcccgtccactaagtgatatagaggaccttttttacccatcttttgctgactgggttgtgtgtaagatcaaagtgcgccttcttacagcgcatgctgcagtaaaatgttacacctatcaattcttgagggcaaaggaaaatgttcccgacgaataccagcagctggcacctttactagcaaatagctcaacg…
>MLOC_11779.3
tttggcatgacagtggatcctgaatttcctgggcatatcttgttggaacaatttcaggctcagcttgtttcagctgttaaaacggcaataagtactacttctggtccacttctattggaggctggccttgaacttgctacaaaggttatgacgagcagcgtcattggtggggacaaagtagcccttaatcgtctctttttgctaatagcccgtccactaagtgatatagaggaccttttttacccatcttttgctgactgggttgtgtgtaagatcaaagtgcgccttcttacagcgcatgctgcagtaaaatgttacacctatcaattcttgagggcaaaggaaaatgttcccgacgaataccagcagctggcacctttactagcaaatagctcaacg…
>MLOC_11785.1
ccccggagccgccgccgccgcccgctagttgtcgccgggggcggcggaagatccggccttggcacccccgcctccggcttcgtcccgcgaagagctgatcgtggggtggaggggcagtgcttttgacagagaatttgagcccaacggatgaacatgtgcgagaaagatcaaaatttccactgggcctacgaccttttccgtgacccttttgccgctcccaacagctactatggacatcctaatggttacagtgacaacagctattgtgactacaattatgctagagatgcatcacatccagatgagacatatttgcattcttccgcacttacgtgtgatatgtacaacccacaagtaggaaatgttggtgggcaggagcatgaggcagtctatgtagat…
>MLOC_11785.2
ccccggagccgccgccgccgcccgctagttgtcgccgggggcggcggaagatccggccttggcacccccgcctccggcttcgtcccgcgaagagctgatcgtggggtggagtgcttttgacagagaatttgagcccaacggatgaacatgtgcgagaaagatcaaaatttccactgggcctacgaccttttccgtgacccttttgccgctcccaacagctactatggacatcctaatggttacagtgacaacagctattgtgactacaattatgctagagatgcatcacatccagatgagacatatttgcattcttccgcacttacgtgtgatatgtacaacccacaagtaggcatgtaccatcctggaaatgttggtgggcaggagcatgaggcagtc…
>MLOC_11785.3
ccccggagccgccgccgccgcccgctagttgtcgccgggggcggcggaagatccggccttggcacccccgcctccggcttcgtcccgcgaagagctgatcgtggggtggaggggcagtgcttttgacagagaatttgagcccaacggatgaacatgtgcgagaaagatcaaaatttccactgggcctacgaccttttccgtgacccttttgccgctcccaacagctactatggacatcctaatggttacagtgacaacagctattgtgactacaattatgctagagatgcatcacatccagatgagacatatttgcattcttccgcacttacgtgtgatatgtacaacccacaagtaggcatgtaccatcctggaaatgttggtgggcaggagcatgag…
>MLOC_11785.4
ccccccggagccgccgccgccgcccgctagttgtcgccgggggcggcggaagatccggccttggcacccccgcctccggcttcgtcccgcgaagagctgatcgtggggtggaggggcagtgcttttgacagagaatttgagcccaacggatgaacatgtgcgagaaagatcaaaatttccactgggcctacgaccttttccgtgacccttttgccgctcccaacagctactatggacatcctaatggttacagtgacaacagctattgtgactacaattatgctagagatgcatcacatccagatgagacatatttgcattcttccgcacttacgtgtgatatgtacaacccacaagtaggcatgtaccatcctggaaatgttggtgggcaggagcatg…
>MLOC_11785.5
ccccccggagccgccgccgccgcccgctagttgtcgccgggggcggcggaagatccggccttggcacccccgcctccggcttcgtcccgcgaagagctgatcgtggggtggagtgcttttgacagagaatttgagcccaacggatgaacatgtgcgagaaagatcaaaatttccactgggcctacgaccttttccgtgacccttttgccgctcccaacagctactatggacatcctaatggttacagtgacaacagctattgtgactacaattatgctagagatgcatcacatccagatgagacatatttgcattcttccgcacttacgtgtgatatgtacaacccacaagtaggcatgtaccatcctggaaatgttggtgggcaggagcatgaggcag…
>MLOC_11785.6
cccccccggagccgccgccgccgcccgctagttgtcgccgggggcggcggaagatccggccttggcacccccgcctccggcttcgtcccgcgaagagctgatcgtggggtggaggggcagtgcttttgacagagaatttgagcccaacggatgaacatgtgcgagaaagatcaaaatttccactgggcctacgaccttttccgtgacccttttgccgctcccaacagctactatggacatcctaatggttacagtgacaacagctattgtgactacaattatgctagagatgcatcacatccagatgagacatatttgcattcttccgcacttacgtgtgatatgtacaacccacaagtaggaaatgttggtgggcaggagcatgaggcagtctatgta…
>MLOC_11804.1
ttcattttgtttaatcaaaatccatttacttgcactactaatacatgtttcactgttcttaacagcagagtatatgggttggctgtttctctggcttgtcatgcttcgggtcgcagaagggtggaaagcgtatagttcctgcagcacgtatgcccgacgggaacacatcgactaaccgtggaaatgctcagtctggtggcaacgccaaccaaaatggggccatgaatctgtccctcctcgcgccaccgtcatcgccggcgtccttctccaactctgcacttccgtcgactgcccagtcacctaactgcttcctatcaatctctgcaaattctcctggtggcccaacatctaacatgtttgccgtcggaccatatgccaatgagcctcagctcgtctcgc…
>MLOC_11805.1
catgttgagaaaacttttcttcttccaatttatcttttcttcattcaattcagttcaaaaaagatacctcaaaatacttcaattggtacgcgcaagaaataggccaattcggcagctcatttcctccgacccccgcgtctgccgccgaccacacaccaaaccctaaccctaccaccgccgccgccatggccgacccacgggtgttcccatcgggatcaaacggcccggaagaccacgcccccggccgccggaagtacaacccctaccaggacctcaacatgccctacaactacaagaacctctacgacctccccacctcgccggagttcctcttcgaggaggagtccgcggtgcagcgccgatcctggggcgagaacctcacgtactacacgggcatcg…
>MLOC_11828.1
gcggcgcggcaggtctggggcctggtggtgcaggcccgcgggatggagtgcgccgcctgctacgtcctcgacacctgccgcgtccgctcgcccgccggcttctgcacccacttctgcctcgcccgcgcgcagtgcttcggggagccgctcgagctccagctccgcaacgcctggctcaaccgcctctccggccaccggcgatagccgccgccctacgcgaccggtgtaccactactagcatagaagaacctccctccgccattgctgcgattgcctccggttcggctgggaaggacggaccgatcgaagcacgaagattcattcaccgggaagcaagcaagaaccccattgattgatggattcttttcttgctttccgctctagcttatccccctgcgc…
>MLOC_11833.2
tgggtggttccaaacagggccttagttgttggtgtgaacagcttgtgttactgtagattttcttttggatgaatttttttagatggatgttactgtggattttaggttcggaaatgccaagaggagatcgaagtatcttgttcttgggcaaagtttttgcaaagaaatgtgtacgcgcacacacaagaaaaaacatttcgtgaacgaagttgcagttccgtttatacggatttcttaatggagtactagcagttatgtaaaaattccatggttattttcactaaaaaaactgattagtgggtgcgtgctgatggtttgcgtgctctttgcttacggctcggaggaatcacttggtaggaggatgcggataggcgaatgatgtcagggagccaataatcg…
>MLOC_11860.1
cccgccgacgccgctcatgctgccccacaaggccagcgcgagcgtcaaggtcggcggctacaacatccccaagggtgccaacgtcatggtgaacgtgtgggcggtggcccgagaccccaaggtgtggagcagtccgctggagttcaggccggagcgcttcctggaggagagcatcgacatcaagggcagtgacttcagggtgctgcccttcggcgcgggccggagggtgtgccccggcgcgcagctcgggatcaacctcgtcgcctccatgatcgggcacatgctgcaccatttcaagtggtctctgccggaaggcaccaggccggaggacattagcatgatggagtcccccgggctcgtcaccttcatgggcacgccgctgcaggccatcgccacgcc…
>MLOC_11860.2
cgccgacgccgctcatgctgccccacaaggccagcgcgagcgtcaaggtcggcggctacaacatccccaagggtgccaacgtcatggtgaacgtgtgggcggtggcccgagaccccaaggtgtggagcagtccgctggagttcaggccggagcgcttcctggaggagagcatcgacatcaagggcagtgacttcagggtgctgcccttcggcgcgggccggagggtgtgccccggcgcgcagctcgggatcaacctcgtcgcctccatgatcgggcacatgctgcaccatttcaagtggtctctgccggaaggcaccaggccggaggacattagcatgatggagtcccccgggctcgtcaccttcatgggcacgccgctgcaggccatcgccacgccgc…
>MLOC_11877.1
ccgcgtcgcccaatccctctcttatcccctcgcacccctccattcatccatccactccctcccctcgtccgtcccatggccatggcctccccattccccccggcgtcggcagccgccgcctcgccggccctcttcgccgtctccacctcccgccctatctccatcaccaccgccgccgtctcagcccgggctccgtccaggaccaggagtgggctccgccgcggccgcttcgccgtctgcaatgtcgcggccccctccgccgccgagcaggagacgaagccggcggcggccgcgaaggagagccagcggccggtgtacccgttcccggcgatcgtggggcaggacgagatgaagctctgccttctgctcaacgtcatcgaccccaagatcggcggcgtc…
>MLOC_11877.3
cgcgtcgcccaatccctctcttatcccctcgcacccctccattcatccatccactccctcccctcgtccgtcccatggccatggcctccccattccccccggcgtcggcagccgccgcctcgccggccctcttcgccgtctccacctcccgccctatctccatcaccaccgccgccgtctcagcccgggctccgtccaggaccaggagtgggctccgccgcggccgcttcgccgtctgcaatgtcgcggccccctccgccgccgagcaggtaccaccagcgcgcgccccaaaccctcgaatctgtccaaccactgcttaccgcaatgcggcgctgttttgtttacctgtggttgtttctaccaggagacgaagccggcggcggccgcgaaggagagcca…
>MLOC_11885.1
atttcttctcacattcatatgccggatatacacatgcagtatttctgctacacttgtcaaaacagagaagttgggctgcatttccacatgaccatcaccacgataaaaaaggcaatcattacgattcatcaaaatgacagaaatgtaaaatgagggccttctcgctggaccaagcttgcaaaaatggtgacaactttgtagtagaagtaatttacaagagaggctgtgaagctacaaaaaaactgatagtacaagcagcggcaccaacagagtaagcgtttgggcagcaacaagcgcagccaacattgagagcatgtgcagcatttccatactacgatgatgactctgaatctccttccttgaacaccttcacccagttatcaacgctgtcgattactt…
>MLOC_11885.2
gccggatatacacatgcagtatttctgctacacttgtcaaaacagagaagttgggctgcatttccacatgaccatcaccacgataaaaaaggcaatcattacgattcatcaaaatgacagaaatgtaaaatgagggccttctcgctggaccaagcttgcaaaaatggtgacaactttgtagtagaagtaatttacaagagaggctgtgaagctacaaaaaaactgatagtacaagcagcggcaccaacagagtaagcgtttgggcagcaacaagcgcagccaacattgagagcatgtgcagcatttccatactacgatgatgactctgaatctccttccttgaacaccttcacccagttatcaacgctgtcgattacttcgccggtcttcttcaggtag…
>MLOC_11885.3
cccctccatgctggtagttctatgtagtaagaacttggcacaattcccagaccggagtacattccgaacgcgctcgggcttatccgtgcagtcatgatccatgaatcctggagcctgagatgcttgcgcgcaagcaaaggtttcctttgcttcactcatgccacttcacaacaggacgtgtcaaggagttcacttctctttgctgatcaaaggtccatctgacagagatatttcagcctatttagcctccaaaagagttacttagcagagacgcacgttgatgggcttcagagacaagtgaaactcatccttcagttgcctcccacactcaccaactcgccaaggtttatatatatatcttaacatcctgtctggtactctcatccatggaataaagac…
>MLOC_11885.4
ggttacttatctctaattccgaaacatgtgtctgatttcttctcacattcatatgccggatatacacatgcagtatttctgctacacttgtcaaaacagagaagttgggctgcatttccacatgaccatcaccacgataaaaaaggcaatcattacgattcatcaaaatgacagaaatgtaaaatgagggccttctcgctggaccaagcttgcaaaaatggtgacaactttgtagtagaagtaatttacaagagaggctgtgaagctacaaaaaaactgatagtacaagcagcggcaccaacagagtaagcgtttgggcagcaacaagcgcagccaacattgagagcatgtgcagcatttccatactacgatgatgactctgaatctccttccttgaac…
>MLOC_11885.5
ctgcatttccacatgaccatcaccacgataaaaaaggcaatcattacgattcatcaaaatgacagaaatgtaaaatgagggccttctcgctggaccaagcttgcaaaaatggtgacaactttgtagtagaagtaatttacaagagaggctgtgaagctacaaaaaaactgatagtacaagcagcggcaccaacagagtaagcgtttgggcagcaacaagcgcagccaacattgagagcatgtgcagcatttccatactacgatgatgactctgaatctccttccttgaacaccttcacccagttatcaacgctgtcgattacttcgccggtcttcttcaggtagcggaccttggtgccgtcttcgaggattttgtgcccgaccctactcgtcacgttct…
>MLOC_11893.2
tggagagtgaggcggtggtggtgcgtgtacgcgtgtggcgcgtacaaaatactcccatataccaagccgaaaacagaacagaaagaagaaaaccacacacatggagtacaacggaggagagagacaaggaaacccggtagtaaaatatagacgaggcgctgcttgtgccgcttcctttcctgcggcgggaataaaacggagcaccaccgccacctccactctcaaaacgatctcgatctctcctccgccggcccctcggctgataaaaccgcacctgttgacgccagtagctagtgcaccgccattagcaaccacagctgcccaacgagcgacgacctacaccacccgaggcgggctgaggcagctgaactcgtccaccttcaacgtaccttcgtcttc…
>MLOC_11893.4
cctttcctgcggcgggaataaaacggagcaccaccgccacctccactctcaaaacgatctcgatctctcctccgccggcccctcggctgataaaaccgcacctgttgacgccagtagctagtgcaccgccattagcaaccacagctgcccaacgagcgacgacctacaccacccgaggcgggctgaggcagctgaactcgtccaccttcaacgtaccttcgtcttcccccgtcccatccatctgctggccgggtaacctgcccgaggtaggatcgggttctctaccgcgacattcagctccgctctggccgtacgtggatctacccaaggaaagccggcacagctatagcagcagcactcgtccatcggtgttcgttcttgcgacgatcaagtggtcga…
>MLOC_11893.5
cctttcctgcggcgggaataaaacggagcaccaccgccacctccactctcaaaacgatctcgatctctcctccgccggcccctcggctgataaaaccgcacctgttgacgccagtagctagtgcaccgccattagcaaccacagctgcccaacgagcgacgacctacaccacccgaggcgggctgaggcagctgaactcgtccaccttcaacgtaccttcgtcttcccccgtcccatccatgaaagccggcacagctatagcagcagcactcgtccatcggtgttcgttcttgcgacgatcaagtggtcgatcgatgacgcttgacggcggcgtgacagtcaccaccgacggcgccggcgtgccaccggccacggagaggggcggtgcccgcgtggcgc…
>MLOC_11893.6
gcaccgccattagcaaccacagctgcccaacgagcgacgacctacaccacccgaggcgggctgaggcagctgaactcgtccaccttcaacgtaccttcgtcttcccccgtcccatccatgcttacagctgctggccgggtaacctgcccgaggtaggatcgggttctctaccgcgacattcagctccgctctggccgtacgtggatctacccaaggaaagccggcacagctatagcagcagcactcgtccatcggtgttcgttcttgcgacgatcaagtggtcgatcgatgacgcttgacggcggcgtgacagtcaccaccgacggcgccggcgtgccaccggccacggagaggggcggtgcccgcgtggcgccggaagttgtggtggagagggctgcc…
>MLOC_11893.8
gcaggagtaaaaaagtaacacatcgttttcgctctcacgagcttagccgatcccgcctattcatagacgatcgacggaggcgtacgccaccaacaatctcgtgacccgcagcctgaaccaaacttcctgctcgttcatgtccgcaggaaagccggcacagctatagcagcagcactcgtccatcggtgttcgttcttgcgacgatcaagtggtcgatcgatgacgcttgacggcggcgtgacagtcaccaccgacggcgccggcgtgccaccggccacggagaggggcggtgcccgcgtggcgccggaagttgtggtggagagggctgccgccgtggtggcgacgcctgcgatggagagggacggcggcgttggtgccggcgtggcgcccgctgcggcg…
>MLOC_11923.1
gttaatatgtgttcggaatccttgctcctgtagacataaaaatacagatataatgctgtgttaagtacacagaaattacaacacaaataaaatttcagcaatagaagatgtaacgaccatttcatggtaagcattccacaaaagagacttgaagcattcacctagatgaaactgattatatacggacaacataaaaaagagaggcaattttctagtcaagagtgacttgctgaaacatattctccttctatatgcagcgaagctcgtgcttcagctttggagtcgagtttgaagaacttgggtgttgagaaactgagtaaagatgaagtgcagaaaatgccttgggagattttggagtctaaaataggaaattggattcatttcatgcgaattgctgtg…
>MLOC_11938.1
gcgccgcctgccggcacatcctccctcgccgccagatcgacggcggtactgtcttttcttgctcgttcctctcgggcctcggcagatcgacgccggcggcgactcctatcgccccgcccggcttaaatggctgcaagaaaggaaaatgcagtccttattgcttgccaagctcccaatggccgtgtcacacgagctcaagctgctacaaatcgtggaaggtttggagcgtctctccctgcacaggtacctgtaagaactgaacgaaaaccggcgacgaaaggaaaggcgaaacggggagcttcggatgacaacacttgtgcaagtgctctaatttcagctccacctcctaaaaggcgagcagcgctcaaggatgtgacaaacataagctgcgcaaactcc…
>MLOC_11938.3
cgcctgccggcacatcctccctcgccgccagatcgacggcggtactgtcttttcttgctcgttcctctcgggcctcggcagatcgacgccggcggcgactcctatcgccccgcccggcttaaatggctgcaagaaaggaaaatgcagtccttattgcttgccaagctcccaatggccgtgtcacacgagctcaagctgctacaaatcgtggaaggtttggagcgtctctccctgcacaggtacctgtaagaactgaacgaaaaccggcgacgaaaggaaaggcgaaacggggagcttcggatgacaacacttgtgcaagtgctctaatttcagctccacctcctaaaaggcgagcagcgctcaaggatgtgacaaacataagctgcgcaaactcctcca…
>MLOC_11943.1
ccgggatgatcggacgggtcccgatgacgcggcgacgcgtatgtgggtgttgcgcctaggttttgatcggttctggtgagggaaatctgtgtcgaagagatcaggataggatttggggatgagtactgttttggaacattggtggccgaatctatgtcgtagttcgtggtgttagatttgcggccggggaagaaacaagggccgtgaccttgtgcagctgttttgggtggctatggagtagtagaaaggagaaccgtttttctacaggcttgataaatattttttatcctggatgtgggatttcatgttttaagcagtaagttgtgtttgattgctcgctggtagaatgtagtatgtttgtgctaacccatgctgttgttgatttcgagtggcagatta…
>MLOC_11943.2
aagaaacaagggccgtgaccttgtgcagctgttttgggtggctatggagtagtagaaaggagaaccgtttttctacaggcttgataaatattttttatcctggatgtgggatttcatgttttaagcagtaagttgtgtttgattgctcgctggtagaatgtagtatgtttgtgctaacccatgctgttgttgatttcgagtggcagattagtatgtggtaggaagtgcatggggagaaaggatgccagagttgcgtagtggagttcgacaatctcggttgaagtcgaggaaggctgaggatcccgacgtacaggacccggcagagaacttggcagtgacagcgcctacggtggcaggaagacgcggaagaggaaggggtgggagaggtggaggccgagg…
>MLOC_11943.3
gggatttcatgttttaagcaattagtatgtggtaggaagtgcatggggagaaaggatgccagagttgcgtagtggagttcgacaatctcggttgaagtcgaggaaggctgaggatcccgacgtacaggacccggcagagaacttggcagtgacagcgcctacggtggcaggaagacgcggaagaggaaggggtgggagaggtggaggccgaggatcagggaggggaagggcaggaggaagagggagaggtgttcctgtgattgacttggatccagaccagccttttggtgttcttcctggagctgctgttggtggaggtgctgtgggtggtccacagcgcatcgaggaatttgctgataaggttgtgaagatggatggcgtgagtcctgagaagatcgg…
>MLOC_11943.4
gggatttcatgttttaagcagtaagttgtgtttgattgctcgctggtagaatgtagtatgtttgtgctaacccatgctgttgttgatttcgagtggcagattagtatgtggtaggaagtgcatggggagaaaggatgccagagttgcgtagtggagttcgacaatctcggttgaagtcgaggaaggctgaggatcccgacgtacaggacccggcagagaacttggcagtgacagcgcctacggtggcaggaagacgcggaagaggaaggggtgggagaggtggaggccgaggatcagggaggggaagggcaggaggaagagggagaggtgttcctgtgattgacttggatccagaccagccttttggtgttcttcctggagctgctgttggtggaggtg…
>MLOC_11953.1
ctaatctcctcctccgcattataacctgttttcccctggccacccccctccctctcatttgctctgctcgctcgctcgctcgctcggcgccccctcctctcctccgatcctccccccacgtcccgcgccggagctggggagggaggggggaaatccatccccgcgtcaggcggattccgtcccggatccccgcgtcgggcacgccggcctgctaacccggttaaccaagtaaggtgcattctgaacggtagcctgtaaaaccttattaggcaattctaccacattatggcctcggttggtgcggtgcgtccttcctcgcgctttcagaatgacacgagtactagtggtgatgccgaacgacttccgaacgagatgggcaatatgagcataagggatgac…
>MLOC_11953.2
cccccctccctctcatttgctctgctcgctcgctcgctcgctcggcgccccctcctctcctccgatcctccccccacgtcccgcgccggagctggggagggaggggggaaatccatccccgcgtcaggcggattccgtcccggatccccgcgtcgggcacgccggcctgctaacccggttaaccaagtaaggtgcattctgaacggtagcctgtaaaaccttattaggcaattctaccacattatggcctcggttggtgcggtgcgtccttcctcgcgctttcagaatgacacgagtactagtggtgatgccgaacgacttccgaacgagatgggcaatatgagcataagggatgacagggaccctgaagatatagtagtcaacggcaatgggacggaa…
>MLOC_11961.1
tcgagcctctttcactattctccaccgggatcctatggcacggtccgattggcaggcagtccccacagatcacaaggagcatcaaggcccaggatattgtccacgcggcgtccaccggcgcagcagaatccgatggcgccacctccccattggccagcgctctatccatcctaccacccccaggatttccccgcccacatcttgtggctgccgtgcgccgcaacgccacgatttaacatcaaaaccgtcgtggcatcctgcaaatcctgcgcgctccaacagacgtcctagctgccactccgccgcccgcgtcagggacctcaccgtcacaccggcgaagcaaaaccggcacccatggcgctcgcctccacctccgccaccgcctccgcggccgtgctc…
>MLOC_11963.1
cccaagttgggcaaattgcatgtctacataccattcttttaatgcattttcgtacgactccatataatgatcagaaagctacattgtagcaccactagctttggacgatttcctagttcctcctccccggcaccactagctttggacgatttcctagttcctacattgtagcaccacgcgcgcacaaacacagtagagacgagacgacacgatgctggctcaaaccgcgtcaccaccgttcctcctccccctcgttgccgagtcaaatccccacccccgccccggccaagtcttcgccctccgtcttccccgacaataatatgatctctctctcccccctcgccttcctccgtctcattctctccctgtccaaatctccatccaagacagcgcccctct…
>MLOC_11974.1
cgccaagcttgtaagggtaacctcgaaaccctggcagcctggctcgcgtcgcgtcgcgtcgccgccgattgaccgattcggagctgactccaccatggccgccggcgaggagcacagagccccgaagatctcctcctccaccaccaccaactcttccgggaggcccgtcaccccgttctggaaagagaagtacgagagggatgcgcggaggtactgggacatcttctacaagcgccacgaggacaagttcttcaaagatcgacattacctggataaagaatgggggaaatactttgaggtccaagatggggaaaatatggcaatcttggaggttggctgtggagctggaaatacaatatttccactgctggctacatatccagatatatttgttcatgc…
>MLOC_11974.2
cgccaagcttgtaagggtaacctcgaaaccctggcagcctggctcgcgtcgcgtcgcgtcgccgccgattgaccgattcggagctgactccaccatggccgccggcgaggagcacagagccccgaagatctcctcctccaccaccaccaactcttccgggaggcccgtcaccccgttctggaaagagaagtacgagagggatgcgcggaggtactgggacatcttctacaagcgccacgaggacaagttcttcaaagatcgacattacctggataaagaatgggggaaatactttgaggtccaagatggggaaaatatggcaatcttggaggttggctgtggagctggaaatacaatatttccactgctggctacatatccagatatatttgttcatgc…
>MLOC_12004.1
ccccgccagagtttctgtcctccgccctgacttggcctgcatgccctgcgcctctgccctctcgctctcgccctgcatcatcctaccaatctatacttccatagactctctctctctctccctctcaacactttacccgctgtcataataaaactgggagcatgcatggaggagagatgctctcctaaactcaagcagcaccacatgtccttctctctcagggtttacatatagagaggagtatgtgggtaagaaatactactactagtagtagaagcataataatgatcccccttttggatggagcgtcactcactccctctctagatcttctttcgcccctctctctctcccatcggatcgatccgagtgtgagcttagctagcacacaaagagcta…
>MLOC_12004.2
ccccgccagagtttctgtcctccgccctgacttggcctgcatgccctgcgcctctgccctctcgctctcgccctgcatcatcctaccaatctatacttccatagactctctctctctctccctctcaacactttacccgctgtcataataaaactgggagcatgcatggaggagagatgctctcctaaactcaagcagcaccacatgtccttctctctcagggtttacatatagagaggagtatgtgggtaagaaatactactactagtagtagaagcataataatgatcccccttttggatggagcgtcactcactccctctctagatcttctttcgcccctctctctctcccatcggatcgatccgagtgtgagcttagctagcacacaaagagcta…
>MLOC_12034.1
cagaaaggcaaaaatgttaaatggaagaaggtatatatatcaaacaggctgacgtgtgacttgtccaaaacccaagcaggactgcatattgtcagatttgcccctgtctgtttccatccagagaaaaacctgtggccttggtccattccaggatttcatcatatcaggtagcagcaacctggcaacacttccatgtaggaaatcaagagagcaaactcatctcatatcccatggctcagcctccaggtaagctgctggacacaatcagaaggccggtcgcagcagcttcatctcttcatcaatcagcggcaaatcatctgcagccgctgctcagcttggctcagaggaatggagttaacaggaggtgcatcctcactctgctggcatcggctgcagcca…
>MLOC_12052.1
cacacgcccaccaccagggcggcaaaatggtgatggctcagaagaccaaggaggcggagatcacggagcaggactcgctgcttctaacaaggaatttgctccggattgctatatacaacatcagctacatcagaggtctatttcctgagaagtacttcaatgataagtctgttccggcactagagatgaagattaagaagctgatgcccatggatcctgaatccaggaggttgattgattggatggagaaaggtgtctatgatgccttacaaaagaaatatctcaagacccttctcttctgtatatgtgagaaggaggaagggccaatgattgaagagtatgctttctcatttagctaccccaacacaaacggggaggaagttgcaatgaacatgagtc…
>MLOC_12061.1
gccgggttcaagactccggtgcccaggcgcttcgcggtcaaggatggccagctcgccagcgtcgccggcgcggccctcgccctgcctttccgcctcggcaccggcctcttcgtcctgggatactcggtatcactagtctccgctgacaaaatgccatcagatcagtattctctggaatttctaggtgaaggagacctcaaagatagatcagtgccgtcggccagaaaaacctattgagatatacgagttcgaaggctgtccattttgtcgaaaggtgagagagatggtatccgttctggaccttgatgttttattttacccttgtcctcaaaaggggccaacatttcgtccaaaggttttagagatgggagggaagacacggtttccttacatggtgga…
>MLOC_12061.2
ggagggggatatctttctcccgttggagcagctgagaacccctccctgtccactcgcgccctcctgctcccgctccgctcgcgtcgcaccgcgtgcggcgggtaaatggccacggcggcgctccgcttcccgccgttcctctccacgcgccccgcgcctaccaccgccgccgccacctgcgcccggaggacggcgtcggccaccctcagggtcgccgcgctgcccgaatccgcctccgcccccgcctccacctccgacgggccgccggagttctccccgccggccgggttcaagactccggtgcccaggcgcttcgcggtcaaggatggccagctcgccagcgtcgccggcgcggccctcgccctgcctttccgcctcggcaccggcctcttcgtcctg…
>MLOC_12068.1
cctttcccgtgccgtgactctaaagcttagctgcttctgctcttcgtgtgtaatctgactgtcgtcgcaccatcctccaggaatccgccgaggctgccgcggagctcgcgcgcgattttgcgcctgacatcgagtgtaaatggggcgacacggggctggaggagatcatgggagaccgttccatcctcggcgtcgccgttgttcttgcaggccaagtccaggttgagctttccttgaagatgctcaaggcaggaaagcatgtgattcaagagaaacctgcctctggatcgacaaccgaagcagaaactgcactgtcagtctacaactcatttccaaacaagttcccctataaaccaatttgggctcttggagagaactacagatttgaacctgcatttg…
>MLOC_12068.2
gcacatcttgcgaaccaatacttttttacgtaggaaagtcaatataatgtttgaataaatcacatgtttttcttttggccagtgtcagctcaacttgttaatcaaaatgttatacacctctgtttgcttatctaagcaagtttgtctaacttctgcatacatagttgaaatccatggaggtgctggtggcatatattttgtctacactgattctgtagttctgtcaattttttgtttcttatgtacagggatctttctgttggcatggaagtgcaattcgcatgactgcaagtctgcagtatctaggccatttagcttttttggttgtaaagtatccaaatgattgcagttattctttgcagcaactacatttctgtttttttctcttctctcgagtcc…
>MLOC_12077.1
catcctcctcctacagcatcacagaaaacacaaacgggccacgtagccagccgtcatagaagatccagcgtccaagagaaggtaaaaaaggtcgctctccgcatcagccttctctatcaagggtgtccctttgagccgcccacccactcgccgcggctccccttcttcctcccatcgcattcctccccgcacacaatccttcctttttttattcttcccttccactcttcctttactttggtttgtgctctcgagtctaatcccgtttcttccctcgttcgtccaactcccaactcccatagttcacatcacctttgcttcggctttcttgccgcccgcccttgaactcgacaagaagaaagaagccaagcactccacggaacctcccaccacaagccg…
>MLOC_12077.2
ctttgagccgcccacccactcgccgcggctccccttcttcctcccatcgcattcctccccgcacacaatccttcctttttttattcttcccttccactcttcctttactttggtttgtgctctcgagtctaatcccgtttcttccctcgttcgtccaactcccaactcccatagttcacatcacctttgcttcggctttcttgccgcccgcccttgaactcgacaagaagaaagaagccaagcactccacggaacctcccaccacaagccgagagattccagacggagggaagctttgggtccaagaacccgagggagagaagccaagaaatcggaagaaggaatagtggtggtactagtgccgtggtagcaggctagcagccatggtgaggagcaaag…
>MLOC_12077.3
tctcgagtctaatcccgtttcttccctcgttcgtccaactcccaactcccatagttcacatcacctttgcttcggctttcttgccgcccgcccttgaactcgacaagaagaaagaagccaagcactccacggaacctcccaccacaagccgagagattccagacggagggaagctttgggtccaagaacccgagggagagaagccaagaaatcggaagaaggaatagtggtggtactagtgccgtggtagcaggctagcagccatggtgaggagcaaagaggtgcccaagaggcccaaggacccgctcatgacacctccgtccaagcccagggggttcagggacgacgacggcggaagcctgccgaggaaccgcggcggcgcggccatgtccccggcgc…
>MLOC_12077.4
cccgcccttgaactcgacaagaagaaagaagccaagcactccacggaacctcccaccacaagccgagagattccagacggagggaagctttgggtccaagaacccgagggagagaagccaagaaatcggaagaaggaatagtggtggtactagtgccgtggtagcaggctagcagccatggtgaggagcaaagaggtgcccaagaggcccaaggacccgctcatgacaccgccgttgccaaggccgcgcctctggtcgacgaggaggcgctgggcgacttcttcgtggaggtgtacgccggcccgagggtgagctccgacatgagctgcagcgacatgtccctggacgagatggacgccgcggtgaggaggatggagttcgtcgtcttcgaccgatgcg…
>MLOC_12105.1
taaacacaaagacgtggagagacgggcagagagtcaacacaatgtcgacccgccccctctctcgcgcagtcgccttctctcctgccaagggcacggagcgtgttcttccataaaagaaagcaaagccggcccccgtcccatgcccagactgccagacagaagagcaagcaatcaagcaagcaagcaggcaggcagacaggcatgaggaggagaggaggaggcggcagcgccccgcgcctgcccttgctcctgctcgccctcgccgtcgccgtcgccgcgtgctgggccggacgcgccgacgggcacggcgcgcacccgctgtcgcggatctccatacaccgcgcccgcgtcgccctggacgcgtccgccgccgtgcgcgcgtcgcccgacctcctcggt…
>MLOC_12105.2
agggcgaagatacggcttgggtgaccgtagaattcaaaattccccgcgcaagcgacggcgactggatcggggtcttctccccttccaatttcaacgcgtccacatgccctggttcccacgggtcgggccctggccctgcgatatgctcggcgccaataaagtatcagtttgcgaactactcgtcagcttataacaagtcagggaaaggggctctcaggttccagctgatcaaccagcggcaggacttttcccttgcgctgttcaccggtggactctcaaacccaacgctggtcgcggtgtccaacaggatcgccttcgccaacccgaaagccccggtttacccacgcctagcgctcgggaaaacatggaacgagatgactgtcacatggacaagtggct…
>MLOC_12105.4
tataggacgagagggacggaagcaacgagtaccagaactaccagcctgcgtcactcaacaccaccgacgcgctcatcagggacctcgacaacaccgacatggtcttccacatcggcgacatctcctacgccaacggctatctgtcgcagtgggatcagttcacgcagcaggtcgagcccatcacatcccgagtgccctacatgctcgcaagcgggaaccacgagcgagatttccccaacagcgggtcgctgtacaacggcacggactccggcggggagtgcggcgtgccggccgaggccatgtactacgcgccgacggagaagagggacaactactggtacgccatggactacgggatgttccggttctgcgtggcggacagcgagcacgactggcggg…
>MLOC_12123.1
tctcaattatgaggtcactagtaaacctgcatgtttaattgttgcgtcgatcttggctttgtttgaactttagcatgtgttttaatgctttgcaattgctcccatgagttagtaacttgagcctgcatctgtcttccattctaattaacttgttttttttaatttcctgattagcttgttatgttctgcagactacattgcacgaaggttgctttttcttgtacagattgtactgttgggtcttatcattagtcttctcctaactctgttgttgctgtttgacagagatgatattgtcgtcagagaccctttcaataaatttgagggcattgacaattacaaaagtttattctggggattgcgctttactggacggatcttcttcaaagcattatgggt…
>MLOC_12125.1
ggcgtccgccgaaggcgcccccgcgtcccccgcgcgataagccccggttctcgcggcagtccgccatcaagaagagcttccagcaggagcaggtggtcttctccaccccagtgcccgccgaccccaccgtcgccgtcataggcggcggagcctccggcctcgcctgcgcgtccgccctcgccgcccgcggcgtccgctccgtcgtcttcgacacgggtatgcacggcttaggtggcaggatggcgaccaggatggtcgacgacgggcggcggctggtgttcgaccacgcggcgcagttcttcaccgcgagcgaccggaggttccagaagctggtcgatgagtgggtcgagaaagggttggctcgcgagtggaggggggcgatcggtgagctcgaggctg…
>MLOC_12125.2
ccgccgaaggcgcccccgcgtcccccgcgcgataagccccggttctcgcggcagtccgccatcaagaagagcttccagcaggagcaggtggtcttctccaccccagtgcccgccgaccccaccgtcgccgtcataggcggcggagcctccggcctcgcctgcgcgtccgccctcgccgcccgcggcgtccgctccgtcgtcttcgacacgggtatgcacggcttaggtggcaggatggcgaccaggatggtcgacgacgggcggcggctggtgttcgaccacgcggcgcagttcttcaccgcgagcgaccggaggttccagaagctggtcgatgagtgggtcgagaaagggttggctcgcgagtggaggggggcgatcggtgagctcgaggctggtggt…
>MLOC_12130.4
cattttactcaccagatcggactgaagacgagagcgtccacggtaggtctgctttaagattggtgaccaagccagagtccagaaaaaccaccctctgaccctggacgccggatccccaaaccctcccctccagaccccctcgacgcgagatggccgacgacaacggcggcggcggcggcggcggcgaccacgtcagcgagggcgctcgccccgaggatgatacacatacacgtgaagagggattgtctaaatccagggatcgtgacagagaaaaagaaaaggacagggagcgccatagggaccgtgaccgagatagaggaagagacagagatcggggtcgggacagggatctagacaaggatcgggatagggacaaggatcgggatcgtcaccaaaggc…
>MLOC_12130.7
attttactcaccagatcggactgaagacgagagcgtccacggtaggtctgctttaagattggtgaccaagccagagtccagaaaaaccaccctctgaccctggacgccggatccccaaaccctcccctccagaccccctcgacgcgagatggccgacgacaacggcggcggcggcggcggcggcgaccacgtcagcgagggcgctcgccccgaggatgatacacatacacgtgaagagggattgtctaaatccagggatcgtgacagagaaaaagaaaaggacagggagcgccatagggaccgtgaccgagatagaggaagagacagagatcggggtcgggacagggatctagacaaggatcgggatagggacaaggatcgggatcgtcaccaaaggca…
>MLOC_12147.1
gaggggatattatatggatagatccagaatgcttatttcttactacatttcaactgcaatactctgatggatccagaatgcttatttcttacatttcaactgcaatattctgaggtggttataccaactggtacaggaaatggaacgttctgccgatgtgctgtcggctggtttattggaagtctcggatccttccctctcaagtagattcttcctgaagcagcattggatggatgagcaagataatgtacaagattctatcaagcacaagcctatttgggaatcttacatgcccagaaataagaaagaaaaacgaggagctggaaaaaagaaacatggagccatgtacagaacttatggaaccagagtaattccagtctttgtattatcattggctga…
>MLOC_12147.2
gaggggatattatatggatagatccagaatgcttatttcttactacatttcaactgcaatactctgatggatccagaatgcttatttcttacatttcaactgcaatattctgaggtggttataccaactggtacaggaaatggaacgttctgccgatgtgctgtcggctggtttattggaagtctcggatccttccctctcaagtagattcttcctgaagcaggtgcgtaatatttgctgtatgaaatacactggaattttatgccaatttcatgaatcataatacctgtttttttaatacgggtgttatctatggcaaacaatttttgtcaacaacagcattggatggatgagcaagataatgtacaagattctatcaagcacaagcctatttgggaa…
>MLOC_12156.1
cttcccatccggaccgtcgaattcaaaacggaggcccccggatgcggcccctccggcgcctgcgcaataaagatccccgctaacgtctctctgcggctgtccccttcctttgattccttccgatttttccaatccccctccgctcttcttgcccccctccccctcccctgtttcaaaacatttcaaatcactctccatctcctcctctcacccccctcctccgcactctctcgctcgcatcccaggacccagccgcgcgaccacgacccctccggcgctcccaccgccgcgtctcgccggcgaatcgccgataccgcgcagagagattgcccatggcgatgggtggcgcggtgaaagaccagcagcagcagctccacccgtgcgactcgcttctcctcg…
>MLOC_12156.2
tgtccccttcctttgattccttccgatttttccaatccccctccgctcttcttgcccccctccccctcccctgtttcaaaacatttcaaatcactctccatctcctcctctcacccccctcctccgcactctctcgctcgcatcccaggacccagccgcgcgaccacgacccctccggcgctcccaccgccgcgtctcgccggcgaatcgccgataccgcgcagagagattgcccatggcgatgggtggcgcggtgaaagaccagcagcagcagctccacccgtgcgactcgcttctcctcgagctcaacgtgatctgggacgaggtcggcgagcccgactcggtgcgggacaagacgctgctggagctagagcaggagtgtctcgacgtctacaggag…
>MLOC_12156.3
tgtccccttcctttgattccttccgatttttccaatccccctccgctcttcttgcccccctccccctcccctgtttcaaaacatttcaaatcactctccatctcctcctctcacccccctcctccgcactctctcgctcgcatcccaggacccagccgcgcgaccacgacccctccggcgctcccaccgccgcgtctcgccggcgaatcgccgataccgcgcagagagattgcccatggcgatgggtggcgcggtgaaagaccagcagcagcagctccacccgtgcgactcgcttctcctcgagctcaacgtgatctgggacgaggtcggcgagcccgactcggtgcgggacaagacgctgctggagctagagcaggagtgtctcgacgtctacaggag…
>MLOC_12166.1
ccccctcccacctcccctcgcctcagcagccagatcaaacacctagggtttcgtttgcgagagagaagagagggtacgatgaagcttgcggggttcaagtcggtggacggggctcacgaggactcgatctgggcggccgcctgggtgcccgctgctgaccaccgccccacggcgctgctcctcaccggctcgatcgacgagaccgtccgcgcctggcagcccgacgatctcgccgtcgcgtcccccccggcaggggggcacgcgctcggagtggtctccctcgctgcgcatcccgccggggtcatagccgccgcggtctccatcgacagccacatccgcgtcttcgacgtcgactccggcgcctccgtcaccacgctcgatgccgcgccctccgaggtc…
>MLOC_12172.1
ttttgtgtctccggggctggaattgctgtatgcgagaaaagacgtcctcggagatgagacgaccacgaatggtctagatgaggatgacgtggagccacgtgtaagcaacctctgctcccgcgcagctatataaacgagcacaactccagctcatcctccccatcttgcaatcccgagtgaagcagcagccattgctaacgagagtggagtggcagagcagtttgtgtttgcttttctcttgcttgattggttgatcggtgtctcgatccatcgtcggaggtacatatagctagcgaagaattctacggccaccggcgacgaccccaagtgatccttgaggatgttgaacacgacggtggctatggtcagcagcggcggcaagggcagcgtgttgccgct…
>MLOC_12174.2
tgcaggttgtggaggtttcaacatcaaaaactgggaagcatggtcatgccaagtgccactttgttgctattgacatcttcaccagcaagaaacttgaagatattgtgccatcttctcacaactgtgatgttcctcatgtgaatcgcacagaataccagctcattgatatatctgaggatggatttgtgagtctgctgactgataatggtaacaccaaagatgacctcaagctcccaactgatgaaaccctccttggccaggtttgtatgaactatgtgtgctgtttagagtgactcatgcgcgtgaactatctcttccatagcccaccagctcttatattgaatttgtccactggtgcagatcaaggatgggtttgctgaggggaaggatctggtggtg…
>MLOC_12176.1
gagcagcagccatggcgaccactctctcgttatcttctcccctcttcctcgccgctcctcccagagctagaggaggagtggtttcagctggtccatcatggagcactgcaaatctgccgtgcatgaggagacgtagccggaagcagcaacgaagcacaccaatagtatctctgtttgggagaaagaccgggaagaagaccaccagagaaacggttgtcccagagccagactatcggctaccgatcgctatacttgggatatctggtgtgtttgcatatgcagacaatcttcttgccgctgcacctgtaggcctgctggggctgcttctcttgtttcagactactagagttaggttcgtctttgatgatgatgccctggttagtgcactctaccttccag…
>MLOC_12176.2
ccgacgattaagaggagcgcccccagagcatagaggaaaggaggagcgagcggcggagaggagaggagcagcagccatggcgaccactctctcgttatcttctcccctcttcctcgccgctcctcccagagctagaggaggagtggtttcagctggtccatcatggagcactgcaaatctgccgtgcatgaggagacgtagccggaagcagcaacgaagcacaccaatagtatctctgtttgggagaaagaccgggaagaagaccaccagagaaacggttgtcccagagccagactatcggctaccgatcgctatacttggtgagctctggagggatatctggtgtgtttgcatatgcagacaatcttcttgccgctgcacctgtaggcctgctggggc…
>MLOC_12176.3
ctaagagcccaccaaattggcctgggcctctcgggccgtgggcaccatagcgcgcttgcatgcccgacgattaagaggagcgcccccagagcatagaggaaaggaggagcgagcggcggagaggagaggagcagcagccatggcgaccactctctcgttatcttctcccctcttcctcgccgctcctcccagagctagaggaggagtggtttcagctggtccatcatggagcactgcaaatctgccgtgcatgaggagacgtagccggaagcagcaacgaagcacaccaatagtatctctgtttgggagaaagaccgggaagaagaccaccagagaaacggttgtcccagagccagactatcggctaccgatcgctatacttgggatatctggtgtgtt…
>MLOC_12176.4
ctaagagcccaccaaattggcctgggcctctcgggccgtgggcaccatagcgcgcttgcatgcccgacgattaagaggagcgcccccagagcatagaggaaaggaggagcgagcggcggagaggagaggagcagcagccatggcgaccactctctcgttatcttctcccctcttcctcgccgctcctcccagagctagaggaggagtggtttcagctggtccatcatggagcactgcaaatctgccgtgcatgaggagacgtagccggaagcagcaacgaagcacaccaatagtatctctgtttgggagaaagaccgggaagaagaccaccagagaaacggttgtcccagagccagactatcggctaccgatcgctatacttgggatatctggtgtgtt…
>MLOC_12176.5
ctaagagcccaccaaattggcctgggcctctcgggccgtgggcaccatagcgcgcttgcatgcccgacgattaagaggagcgcccccagagcatagaggaaaggaggagcgagcggcggagaggagaggagcagcagccatggcgaccactctctcgttatcttctcccctcttcctcgccgctcctcccagagctagaggaggagtggtttcagctggtccatcatggagcactgcaaatctgccgtgcatgaggagacgtagccggaagcagcaacgaagcacaccaatagtatctctgtttgggagaaagaccgggaagaagaccaccagagaaacggttgtcccagagccagactatcggctaccgatcgctatacttggtgagctctggaggga…
>MLOC_12183.1
agtaggaaataaaaaatatacataaatcagtttattggttgttcatataatctgcgtagagaacgtgaaaggcgcatgggatttcaaacattagaacgcgaggagacatcaattggacaacactggctgtcaaggcatagcaattacaccaagcaagagatgcgttccataaaaaaactaggtggatattagatgttgtctgcctgtgtagttgagatagcttgccagtgcgcacctaatgcagtcctgctgaacatcccttgttcggcttccaatgatgtaattttttaatgtgggttgcagctcaataggccccacgtgtaagagtagagcaaggagtgaactcaccaccaactcaaacctttataagtaggatcctcgtagagaacgtgaaaggca…
>MLOC_12183.2
agtaggaaataaaaaatatacataaatcagtttattggttgttcatataatctgcgtagagaacgtgaaaggcgcatgggatttcaaacattagaacgcgaggagacatcaattggacaacactggctgtcaaggcatagcaattacaccaagcaagagatgcgttccataaaaaaactaggtggatattagatgttgtctgcctgtgtagttgagatagcttgccagtgcgcacctaatgcagtcctgctgaacatcccttgttcggcttccaatgatgtaattttttaatgtgggttgcagctcaataggccccacgtgtaagagtagagcaaggagtgaactcaccaccaactcaaacctttataagtaggatcctcgtagagaacgtgaaaggca…
>MLOC_1221.1
gcctatgttgatgaaagtttgtgcctttttcaggtgttgaatctcgcctggcaacactgacagtcgacatggaagaaattcagaagctagaaggggtcagtccagggccagacatcccaccggaactgttgagcggcattgcgcagatggcggctggcgtaccagctatgttcaacacgctgaatgttcgccgtgccatcatcccggccgccaacggccacttatccgcccgtgcgctggctcggtactatgcggcgctggcagccggtggcgccattcccccgccgcactccagcaacgccaagccactcctgggcagccacgtgcacacgcccgcgttccccaccgccgccacgtccaagaagaagaagaaaggctcctccaagaagggcagcggga…
>MLOC_12210.1
ggccggcggcggcggcagcagcagcagcagctgcgcgctctgcgagggatccaacctcccctcctgctgcgctgcgtgcgtcaacacgaggctgttcgagtaccacgcgacgctgcgcctgaggaggaacctccgtgacaccctccagtcccgcatcgccgcgcgcctcgaggccaagaggaaagcggaggagcagaggatctggaaaatgagcaaagctcacgacgccaaggagctgagggatcggctcagtgaattgaagagccgaactgcgatagagaagatgaaggtcaagcaggcatcgagtgatctcaaggtgaaaagtggcacattgaatgtggcttttatcacgctgaaaacgaagcaaaccgattcatcaacgatgcacaccaacgccat…
>MLOC_12210.2
gccggcggcggcggcagcagcagcagcagctgcgcgctctgcgagggatccaacctcccctcctgctgcgctgcgtgcgtcaacacgaggctgttcgagtaccacgcgacgctgcgcctgaggaggaacctccgtgacaccctccagtcccgcatcgccgcgcgcctcgaggccaagaggaaagcggaggagcagaggatctggaaaatgagcaaagctcacgacgccaaggagctgagggatcggctcagtgaattgaagagccgaactgcgataggttaatctcttttactcttgtgggtcttatcgtgttaccgttgccagttagcggtacttagttgtggtaattaatgtgtttgcagagaagatgaaggtcaagcaggcatcgagtgatctcaa…
>MLOC_12210.3
ggccggcggcggcggcagcagcagcagcagctgcgcgctctgcgagggatccaacctcccctcctgctgcgctgcgtgcgtcaacacgaggctgttcgagtaccacgcgacgctgcgcctgaggaggaacctccgtgacaccctccagtcccgcatcgccgcgcgcctcgaggccaagaggaaagcggaggagcagaggatctggaaaatgagcaaagctcacgacgccaaggagctgagggatcggctcagtgaattgaagagccgaactgcgatagagaagatgaaggtcaagcaggcatcgagtgatctcaaggtgaaaagtggcacattgaatgtggcttttatcacgctgaaaacgaagcaaaccgattcatcaacgatgcacaccaacgccat…
>MLOC_12224.1
accgtccgaactgcaaatgtgtgtggcagcactcgggccgcctaggctcggcccatcaaaataagcatcgccacctacggcctatccagcgccgccactctctcgttttccccatcccttgagacggcgcctcctttgccggagcactcagcacagtagaccacggtcacggacatcggcgacctccttcacagcgtcgctttgccgccggccgtagaaacccttcaccgccgccgtttggtttcggttcgtctccctaccttccgttcggcttaaccatagcgtatcttcccccatgcttctgattctccaacgccccagaaacagaattgaatcgggctctgttgatgggcagcttgcgcgctccgcctcagctcgccggcggtaccagcctcggtc…
>MLOC_12224.6
ccactctctcgttttccccatcccttgagacggcgcctcctttgccggagcactcagcacagtagaccacggtcacggacatcggcgacctccttcacagcgtcgctttgccgccggccgtagaaacccttcaccgccgccgtttggtttcgcttgcgcgctccgcctcagctcgccggcggtaccagcctcggtcgcggttaccggctctgtcttgcctcctccggggtccccaaatccaaagtgttgggtgttagctgcgcgatgaagtcctataggctgtccgatctcagcgatgccgaggttagcggcctcaaggcgcgccctcgcattgatttcacctccattttcagcacggtgaatccgattgttgaagatgtgcgagccagaggtgatgct…
>MLOC_12224.7
ccactctctcgttttccccatcccttgagacggcgcctcctttgccggagcactcagcacagtagaccacggtcacggacatcggcgacctccttcacagcgtcgctttgccgccggccgtagaaacccttcaccgccgccgtttggtttcgaaacagaattgaatcgggctctgttgatgggcagcttgcgcgctccgcctcagctcgccggcggtaccagcctcggtcgcggttaccggctctgtcttgcctcctccggggtccccaaatccaaagtgttgggtgttagctgcgcgatgaagtcctataggctgtccgatctcagcgatgccgaggttagcggcctcaaggcgcgccctcgcattgatttcacctccattttcagcacggtgaatcc…
>MLOC_12224.8
gagacggcgcctcctttgccggagcactcagcacagtagaccacggtcacggacatcggcgacctccttcacagcgtcgctttgccgccggccgtagaaacccttcaccgccgccgtttggtttcgaattgaatcgggctctgttgatgggcagcttgcgcgctccgcctcagctcgccggcggtaccagcctcggtcgcggttaccggctctgtcttgcctcctccggggtccccaaatccaaagtgttgggtgttagctgcgcgatgaagtcctataggctgtccgatctcagcgatgccgaggttagcggcctcaaggcgcgccctcgcattgatttcacctccattttcagcacggtgaatccgattgttgaagatgtgcgagccagaggtgatg…
>MLOC_12225.1
ccgcccttcaagttccagcgcatctggtccgagtcggacgagctgcgcttcctgcagggcctgctcggctgcggcgcgcagggcctcgtcttcccccgcgacctcaacgtcttctacgaccgcttctccgagtccatgccgcagccctacacccgctcccagctctccgagaagctccgccgcctccgcaacaagcaccgcggcgtctccgcccgcgtcgccaggggcctcgaccccgcccgcctcgcccctcacgaccgcgacgtgctccacctctgctcccgcctctgggaccccgccagcgccgccacctcccccttcgccgccacgggcgcctccgccggctcctcgggcaacaagcgccgccgcgccaaccctgcgcccccgccgctgcccgac…
>MLOC_12233.2
gattgttccatgcttaggaaaatgccaagactattatctcaatactccaatgattgcctgctcgttgtgaatatgatgatgaaatgtgctctgcttgtcaatcaagggacagttaatcatcgtgtgttgcacccgtgtaggaaatggttcggatggagtgcgagcggtgggcgcacaaggggatcaacatcacgtaccagatccgggaggaccgcaaggggtacaaggccggcgcgctcaaggcggggatgaagcacgggtacgtgcgcgagtgcgagtacatggtcatcttcgacgccgacttccagccggaccccgacttcctccaccgcaccatcccctacctccaccacaacccggagatcgccctcgtccaggcgcgatggaggtttgtgaacg…
>MLOC_12284.1
cgggagatgccctaaacaacttccgtgctcaaaactagtgaactgacaataataccctcaacttctcgtgccaaaacccagggagttgacaataatacccttcccctcccaatcttgagcacccacacccctaccatcccgtcgccgtcctcctctccctccccccctccccctctctcgatctcctcccacctcacctcctcctcgcctcttgccgacgtttcgtcaaggttccggcggcgatggcggcgaggctcgcgcagctgcggaccaaggcggcgcaggcggcggaattcgcctcgaagcacggcggcgcctactacaaggaggcgatggagaagaacaagcagtacgtcgtgcagcccccctccgtggagaagtgccaggagctctccaagc…
>MLOC_12284.2
caataatacccttcccctcccaatcttgagcacccacacccctaccatcccgtcgccgtcctcctctccctccccccctccccctctctcgatctcctcccacctcacctcctcctcgcctcttgccgacgtttcgtcaaggtactttcccatccaaaaccttagcttctcctatcagatcaaccactctcttcagtctaatccggcaatagatccgcgcaaccagatctgataccttcggtttgatccgttttcgcgtccgcatcgtaggttccggcggcgatggcggcgaggctcgcgcagctgcggaccaaggcggcgcaggcggcggaattcgcctcgaagcacggcggcgcctactacaaggaggcgatggagaagaacaagcagtacgtcgtg…
>MLOC_12284.3
gcttctcctatcagatcaaccactctcttcagtctaatccggcaatagatccgcgcaaccagatctgataccttcggtttgatccgttttcgcgtccgcatcgtaggttccggcggcgatggcggcgaggctcgcgcagctgcggaccaaggcggcgcaggcggcggaattcgcctcgaagcacggcggcgcctactacaaggaggcgatggagaagaacaagcagtacgtcgtgcagcccccctccgtggagaagtgccaggagctctccaagcagctcttctacacgcgcctcgcgagtctaccaggccgctatgaagcattgtggaaggaggttgatggtgtgaagcagctttggaagaacaggaaggagctcagggtggaggaccttggaattgc…
>MLOC_12288.1
tgcaccgcggctcacttcattgcgtcgcccagcatcgtgtcgtagcgcacattcccgccattccacgcgcagagaataacataaccctcatcggcaaccaccgatgggtacgcaccgtcagaccagctcatctccagccggtcacccctaaccccaccccacgtcggcctccctatatcagccaacaccagcaccctgtaccgacaacacgcactacacacaccaccgctctctcctcagctgcaacctccgttgttcagacttgagagcaatgccagccagagccacacaagcaatggcagcgaggagcggcattgtcgtcgtcgcggcggcgctcttggccctggtggccgtgtcgcaggcgcaggccccgggcccctcggcgacgccggccggccc…
>MLOC_123.1
aaaacacgcaacaccgaaccccgaagcagcccattctccacgtggccatcccgggtaagccagaccccgagagcgtgacacaacacacagtcacaggacaggagccgggccactccctctccttctccgtgccaagaaacccacacccaacccgtcctctccaaaatcccccaaccaccagcctcctcttcctcctcctcccagatccgcctccccgccccgctcccagatctcccgctcaggcgaacgaacgcgcgcgcgcgcaggcgaatcacagatccaccagccgccccgccggagccatggcgaaggaggccggcggcgagggggccatgtcggagtcggtgctccgcaaggtgctcgtctcctactgctacgtcgcggtgtggatcttcctct…
>MLOC_123.2
gcccattctccacgtggccatcccgggtaagccagaccccgagagcgtgacacaacacacagtcacaggacaggagccgggccactccctctccttctccgtgccaagaaacccacacccaacccgtcctctccaaaatcccccaaccaccagcctcctcttcctcctcctcccagatccgcctccccgccccgctcccagatctcccgctcaggcgaacgaacgcgcgcgcgcgcaggcgaatcacagatccaccagccgccccgccggagccatggcgaaggaggccggcggcgagggggccatgtcggagtcggtgctccgcaaggtgctcgtctcctactgctacgtcgcggtgtggatcttcctctccttcaccgtcatcgtctacaacaagta…
>MLOC_12333.1
cgcggcccgccgacgcgcagcacaaagccccccgcgacggcgccgccgtcgaagcgggcgccgagcagctcgaggaagaagccgcgccgcgggagcagcgggggaagggggcgccggcgtgcttcggacgccgcgctgtccggctccctgaaggcagggtctatgcgtcaaacggaagagctttggattgacaagtataaaccacactcattggcagagcttgctgttcacaaaaagaaggttgaagatgtaaagaactggttggaagaaaagctgaaggcaccaaagggaacatttggaggacggagtcttgtccttactggtcaagctggtattggaaaatctgcaactgtgaaagcgattgctgctgagataggagctgacttatgtgagtggaca…
>MLOC_12333.2
cgcggcccgccgacgcgcagcacaaagccccccgcgacggcgccgccgtcgaagcgggcgccgagcagctcgaggaagaagccgcgccgcgggagcagcgggggaagggggcgccggcgtgcttcggacgccgcgctgtccggctccctgaaggatgaattcgacatgctaactgaagatttttcggaatgtctaaatgacttgggcgtgtcaggcagggtctatgcgtcaaacggaagagctttggattgacaagtataaaccacactcattggcagagcttgctgttcacaaaaagaaggttgaagatgtaaagaactggttggaagaaaagctgaaggcaccaaagggaacatttggaggacggagtcttgtccttactggtcaagctggtattgg…
>MLOC_12333.3
cgcggcccgccgacgcgcagcacaaagccccccgcgacggcgccgccgtcgaagcgggcgccgagcagctcgaggaagaagccgcgccgcgggagcagcgggggaagggggcgccggcgtgcttcggacgccgcgctgtccggctccctgaaggatgaattcgacatgctaactgaagatttttcggaatgtctaaatgacttgggcgtgtcagggtctatgcgtcaaacggaagagctttggattgacaagtataaaccacactcattggcagagcttgctgttcacaaaaagaaggttgaagatgtaaagaactggttggaagaaaagctgaaggcaccaaagggaacatttggaggacggagtcttgtccttactggtcaagctggtattggaaaa…
>MLOC_12333.4
gctaaactcgagttagagttctgcttgcagttacaaatgctgtatggtgcgcgtagccagtactgtgatccgtttgatcttagtggaatgtgatatattctgacttatcggattgggtacccatggttacttttagtggtcatgattctgaactcaaatttgggtcgatgcatttgttgatagttaagtttcatgattcctgtgttctgcattagctggatgcgaacattagctcaaaactagatcaccgttatgtacccccaaagaaaataacccttgtatatcattttcatgttcatttcagtagcaataaagtaagtgaccgtgttttctgacaagagtccactttaaaatgtagagatatttcttatctgtgacaaccacttgagattgaacttg…
>MLOC_12333.5
cgaggaagaagccgcgccgcgggagcagcgggggaagggggcgccggcgtgcttcggacgccgcgctgtccggctccctgaaggatgaattcgacatgctaactgaagatttttcggaatgtctaaatgacttgggcgtgtcaggcagggtctatgcgtcaaacggaagagctttggattgacaagtataaaccacactcattggcagagcttgctgttcacaaaaagaaggttgaagatgtaaagaactggttggaagaaaagctgaaggcaccaaagggaacatttggaggacggagtcttgtccttactggtcaagctggtattggaaaatctgcaactgtgaaagcgattgctgctgagataggagctgacttatgtgagtggacaaccccagta…
>MLOC_12333.6
gcgggagcagcgggggaagggggcgccggcgtgcttcggacgccgcgctgtccggctccctgaaggatgaattcgacatgctaactgaagatttttcggaatgtctaaatgacttgggcgtgtcagggtctatgcgtcaaacggaagagctttggattgacaagtataaaccacactcattggcagagcttgctgttcacaaaaagaaggttgaagatgtaaagaactggttggaagaaaagctgaaggcaccaaagggaacatttggaggacggagtcttgtccttactggtcaagctggtattggaaaatctgcaactgtgaaagcgattgctgctgagataggagctgacttatgtgagtggacaaccccagtaccaacactatgggctgagcttg…
>MLOC_12341.1
caaggctgtaggttcaaaatgttctgagcaggtactagagtaggcaacagttggaaaagatgcactgcttgcagttattccagatcctgtaacctgcttctcaaccgctagatactaccagaagcaagtgtttcacgtatctggggattcaaacttggtcattgtggattggtttacaagtggccggtatgagagtggagaaaaatgggacttcaactcctacaagagtgttaaccacattcttttggaagagtatcagcctctgtttattgactcggttctgttggaacaaggctcaaattgtactattgctgagcggatgcaggaatataacgtcgttgcgatggttgtattattggggccaaagttgaagcacatacaggatgagatgcaagacga…
>MLOC_12341.2
ttacaaggctgtaggttcaaaatgttctgagcaggtactagaggcaacagttggaaaagatgcactgcttgcagttattccagatcctgtaacctgcttctcaaccgctagatactaccagaagcaagtgtttcacgtatctggggattcaaacttggtcattgtggattggtttacaagtggccggtatgagagtggagaaaaatgggacttcaactcctacaagagtgttaaccacattcttttggaagagtatcagcctctgtttattgactcggttctgttggaacaaggctcaaattgtactattgctgagcggatgcaggaatataacgtcgttgcgatggttgtattattggggccaaagttgaagcacatacaggatgagatgcaagacga…
>MLOC_12347.1
ggggagcccgcggaggcggcggcggggaagccagcgggcccagccaagcccgtgcctccctacggcaagcgcaccggcttcgtgccccgccggccggaggacttcggggacggcggcgccttccccgagatcctcctcgcgcagtacccgctcggcatgggccgccgggacgacaagggcgggtccaagatcctcgcgctcaccgtcgacgcgcacggcagcgtcgccttcgacgccgtcgtcaagcagggcgagaacgccaagaagatcgtctactccaagcacagcgacatcgtgcccaagatcgccacggccgactcggaagccgtcgaggacgaggaatacgagaagttggtcgaggagaccacagagcggaccgtagccgccctgcagaagatc…
>MLOC_12347.2
gggagcccgcggaggcggcggcggggaagccagcgggcccagccaagcccgtgcctccctacggcaagcgcaccggcttcgtgccccgccggccggaggacttcggggacggcggcgccttccccgagatcctcctcgcgcagtacccgctcggcatgggccgccgggacgacaagggcgggtccaagatcctcgcgctcaccgtcgacgcgcacggcagcgtcgccttcgacgccgtcgtcaagcagggcgagaacgccaagaagatcgtctactccaagcacagcgacatcgtgcccaagatcgccacggccgactcggaagccgtcgaggacgaggaatacgagaagttggtcgaggagaccacagagcggaccgtagccgccctgcagaagatcg…
>MLOC_12349.2
gggcggatgatcatccggctgcagcggagaaaaaaaatgagcgagccggtgaccgcggtcggtcgtgcccacttcgcacctccactcctctcccccctcagcccctctacaacggaaccgccgccatctcccaccacacggccgccttttcctccgcgtagcctccccaccatattccactcccgcaagctcgccactcaccaagctcctcctccacagcaaagcaagagcgcggcttcattggtttcgccctcaattcgagagtcagtcttggaaggcctgccatggctcagccgtcgctgctcctcggctctccggcatcgatcgtcctcctccttctctccttcttccaagggccggtggcaggcgccatcaccttcaccttcgccaaccggtgca…
>MLOC_12350.1
gtcatttgtttcttttcctatttgaagttttgactgtgtgtttcattagaaaaggaggttatcattctgggcttagagttactagtcctttctttcttgcttgtttagcttccatttacttcctgtacacatcgggcgtggagtatttgggatattcagtgaagtgtatattgtactacctggactcaccctgaacgcatatggttagatattaaagctggcgaggcattgatttcagttgctattaccacagaccagctgtcagggatacttttctgaacctttcttttcttgtcgctgctatggtggcataacatctaaaatgggtccatatattcattacaccatttatttactgtgtggccttgtatagaatgcaaatatgcaacttctcgagtt…
>MLOC_12352.2
gccgccgaagccggccgcggaggccatggatgtcgacgcgtcggggagtgcggagccgcaagagttggtggcgccggaggtgaacaaggagatgcttggggaactcgaatcgatgggcttttcgactgcgcgtgccactagggcacttcacttctccggtaatagcaccattgaaggcgccattaactggctctctgagcatcaggaggatccggatattgatgaaatgcctatggtgccggccaattccgaggctaacaaaccctctctaactgcggaggagaagaagattaaagcacaagagctaagggagcgtgctcgtaaaaagaaagaagaagaagagagaaggatggagagagaaaaggaaaaggagaggataaggattggtaaggagcttct…
>MLOC_12359.1
ttgtaaccttgctgggccaggcccatccatgccgacacgcgcccacagcccatctggccagctttagtgggagggatgcgcttttacagcctgtgaggaggtaccacgtcgccatcaacgcaatcataagtatcggtgccggactctcttctccttggaagcctctagactgagctcctcatcagcgtgggacggatctctgccggatcgtatttccggggtgagcatccccaaatccatctccttcgtcctctcttccgcttgcttcctttacgcgccggtgacaacagggatggctaccggtagcgaagctggaaagtccgccgaggccgtgctggaatggcctaagcaggacaaaaagaggatgctgcatgctgtttaccgtgtgggagatcttga…
>MLOC_12359.2
ttgtaaccttgctgggccaggcccatccatgccgacacgcgcccacagcccatctggccagctttagtgggagggatgcgcttttacagcctgtgaggaggtaccacgtcgccatcaacgcaatcataagtatcggtgccggactctcttctccttggaagcctctagactgagctcctcatcagcgtgggacggatctctgccggatcgtatttccggggtgacaacagggatggctaccggtagcgaagctggaaagtccgccgaggccgtgctggaatggcctaagcaggacaaaaagaggatgctgcatgctgtttaccgtgtgggagatcttgacaaaaccattaagtgttacacagaatgctttgggatgaagctgctgaggaaaagagatgt…
>MLOC_1236.1
tgcccgcacgtctgcgtcctgcagtgccaccctgggccctgcccgccttgcaaggcgttcgctccggagcgcccctgtccttgcggcaagcagtctatcacccgtcgctgcgcggaccggagcacgcctgtcacgtgtggccagcggtgcgagaagctgctgccctgcgggaggcaccgttgcgagaaggtctgccacaccggcccctgcggtgactgcgaggtgaacttccccgcacggtgcttctgtggcaagaagacagatacattgttgtgcggcgagatggcactgaaagggaagctgtcggacaaggatggggtgttctcttgcagtgaggtttgtggccacagtctggcatgtggcaatcatgtctgccaggatgtttgccacccagggccg…
>MLOC_1236.2
gcccgcacgtctgcgtcctgcagtgccaccctgggccctgcccgccttgcaaggcgttcgctccggagcgcccctgtccttgcggcaagcagtctatcacccgtcgctgcgcggaccggagcacgcctgtcacgtgtggccagcggtgcgagaagctgctgccctgcgggaggcaccgttgcgagaaggtctgccacaccggcccctgcggtgactgcgaggtgaacttccccgcacggtgcttctgtggcaagaagacagatacattgttgtgcggcgagatggcactgaaagggaagctgtcggacaaggatggggtgttctcttgcagtgaggtttgtggccacagtctggcatgtggcaatcatgtctgccaggatgtttgccacccagggccgt…
>MLOC_1236.4
gcccgcacgtctgcgtcctgcagtgccaccctgggccctgcccgccttgcaaggcgttcgctccggagcgcccctgtccttgcggcaagcagtctatcacccgtcgctgcgcggaccggagcacgcctgtcacgtgtggccagcggtgcgagaagctgctgccctgcgggaggcaccgttgcgagaaggtctgccacaccggcccctgcggtgactgcgaggtgaacttccccgcacggtgcttctgtggcaagaagacagatacattgttgtgcggcgagatggcactgaaagggaagctgtcggacaaggatggggtgttctcttgcagtgaggtttgtggccacagtctggcatgtggcaatcatgtctgccaggatgtttgccacccagggccgt…
>MLOC_12446.3
gtagcggcccggctcctcgctgcttcctcctctcccgagtccgtccgcagccgccgccagcagctgcgcaaaggctcgacaaaccctaaccctagcttagcttagcttccttctcggccgatctagagccatggcgccgaccaagggcgaggggccggccatcggcatcgacctcggcaccacctactcgtgcgtcggcgtgtggcagcacgaccgggtcgagatcatcgccaacgaccagggcaaccgcaccacgcctggtgacactcaccttggtggggaggactttgacaaccgtatggtgaaccactttgtccaagagttcaagaggaagcacaagaaggatatcagcggaaaccccaggtctttgaggaggctcaggacttcatgtgagagggc…
>MLOC_12446.4
cccagaggcaggcaaccaaggatgctggtgttattgctggtcttaatgtgatgcgtatcatcaacgagccaacagcagctgcaattgcctatggtcttgacaagaaggctaccagtgtcggtgagaagaatgtgcttatctttgacctcggtggcggcacttttgatgtctctctcctcactattgaggagggtatctttgaggtgaaggccacagctggtgacactcaccttggtggggaggactttgacaaccgtatggtgaaccactttgtccaagagttcaagaggaagcacaagaaggatatcagcggaaaccccaggtctttgaggaggctcaggacttcatgtgagagggcgaagaggaccctttcttccactgcccaaaccaccatcgaga…
>MLOC_12446.5
cccagaggcaggcaaccaaggatgctggtgttattgctggtcttaatgtgatgcgtatcatcaacgagccaacagcagctgcaattgcctatggtcttgacaagaaggctaccagtgtcggtgagaagaatgtgcttatctttgacctcggtggcggcacttttgatgtctctctcctcactattgaggagggtatctttgaggtgaaggccacagctggtgacactcaccttggtggggaggactttgacaaccgtatggtgaaccactttgtccaagagttcaagaggaagcacaagaaggatatcagcggaaaccccaggtctttgaggaggctcaggacttcatgtgagagggcgaagaggaccctttcttccactgcccaaaccaccatcgaga…
>MLOC_12447.3
gtccacctgaatatcaaccgcgcggccctcagggccgtggacatccaggtgggggtccatctgaatatcaaccgcgcgaccctcagggtcgtggtggtccacctgaataccaacagcatgactatcagggacgtggtggcccacgccctagagggggtggaatgccgcagccatcctatggcgggcataggggaggacgtggaggacacaatgttcctccaggtcagtcaagaacagttcccgagctgcaccaagcaccagatgtccaatatcaagccccggtggtttcaccatccgcatcgggagctggctcatcctctcagcccgtggcagaggtgagcagtggacaagtcgagcaacagtttcagaaacttgacatcagtgatcaaagttcgacga…
>MLOC_12447.4
gtccacctgaatatcaaccgcgcggccctcagggccgtggacatccaggtgggggtccatctgaatatcaaccgcgcgaccctcagggtcgtggtggtccacctgaataccaacagcatgactatcagggacgtggtggcccacgccctagagggggtggaatgccgcagccatcctatggcgggcataggggaggacgtggaggacacaatgttcctccaggtcagtcaagaacagttcccgagctgcaccaagcaccagatgtccaatatcaagccccggtggtttcaccatccgcatcgggagctggctcatcctctcagcccgtggcagaggtgagcagtggacaagtcgagcaacagtttcagaaacttgacatcagtgatcaaagttcgacga…
>MLOC_12447.5
cctgaatatcaaccgcgcggccctcagggccgtggacatccaggtgggggtccatctgaatatcaaccgcgcgaccctcagggtcgtggtggtccacctgaataccaacagcatgactatcagggacgtggtggcccacgccctagagggggtggaatgccgcagccatcctatggcgggcataggggaggacgtggaggacacaatgttcctccaggtcagtcaagaacagttcccgagctgcaccaagcaccagatgtccaatatcaagccccggtggtttcaccatccgcatcgggagctggctcatcctctcagcccgtggcagaggtgagcagtggacaagtcgagcaacagtttcagaaacttgacatcagtgatcaaagttcgacgagccaa…
>MLOC_1248.1
gaaaagccatgtgggagtgggcgagtggccaacccgaccgctttccccccctgatcaaactgcggaccgtgcctgccgtggaggtggagacgcaccggcgcggccacggcgaccgcggtctgcagcgaatcgcgcacgctaagccggcgcggtgtcggtcatcaaatggaaccaaaccaaaccaaaccacgcgcgtccgaacgaaagggagcgggcacgcaccgcccgcgctctcggcgcgaccggaccggcacgcgagcgccctatatatgcgcgcgccaccccgccggggcttcaaaggccaacgaccagagcggcactcgcagggaccaaccacacacacagcagagccagagccagagccagaggcgtgatatctgccggcgtcttcgtgccgtt…
>MLOC_1248.2
aaaggccaacgaccagagcggcactcgcagggaccaaccacacacacagcagagccagagccagagccagaggcgtgatatctgccggcgtcttcgtgccgtttgagctacgccgtaggtcgggagatcgggcgccagggccgagatgagctgcaggacgatgggtgaggaggaggagttcgaggcgtcgtcgtgcgcgtcctccggcggcgagtcgggcgacgagggtgaccggttcccgggcagcgcgggcgggcgccgccagtccgcgccgccgctggcgccgctgaggcggatgaactcggacagcatctacgacatgtccggcatgaccgcgcacctccccgccaagtaagtagtagtagtatagtactcggaccaactcatccgtcgacgccg…
>MLOC_12482.1
cctgcttactgcaagaatattcttttgggagtaggatcttttgcattgatatcgcatctcgagagtccagacaaagagatgccctagtgagtgatgatatcataactaacacctgtcttcttctcttggccttgtgtgcaggtcatatagaaccaatcccagttgtcctgcaggctgtcatcgaccaccttgttctttggcgcttaataccagaaagcaggaaaccaaacagtgtcatcatcaatttcttcgatgaggacgaacactcgcagccctacttcaagcctccccacctggacaaccccatttccactctcctgctctctgagacctcaatggcatttggaaggtcacttgtcactgacagcaacggcaactacaagggacccctcacactct…
>MLOC_12482.2
cagaagaaaagttagacatgaatgtatacattaattatggtaacatgttaaatcacttctctttattggataggaattctaacatcaactccaaagttgtgcaccacaaaaatttgatccaagtatataagctcaacctgctagccttgcttgtttctaagtatgattcaatgaaggtttgacatagaccccacaacgtccgtatagtcctgtagggttttggccaaaatcttcagatgtaagtaagctgccttaacttgacagagttttcttgttagctttgtaaagtgtgctcggctactttgtcttccaaatgtgacactgttggcatgtttgcccatgtggtatttccttgatcattttgatgttaattctctagtttcaattccaggtgaaacc…
>MLOC_12482.3
aggcgtggcacgcagtcagaattcagagcctggcgccagaggcgacgacccgtctgatcgcaatcaaacggaaggcgcgagcgagttaatggacccacatgaccgccaccgtggaaaattaaatccctgcacgcctcctgctctttccaccacggcctgcacgtgtcgaagagccactcgactggacccagatcggattcgagaagcccaaaatctccggccgagaccggatctggcgccaggccgcacctcccaactctgagcctgagctgtacacgtggtccgccctcggccactggctgctgggtccgggccaatcaaccgggtactccgttggtcccacttgctacgttccttctcgaaagaccggtacacttgtgggccgcggctgctctcgca…
>MLOC_12482.4
gcacgacagagcccgaggctgtagagcgatctagcctagtcagataacactgaccaaggatctcaaggcgagcacagcctgccagagagctatcccatctgctctgaccacgacgagtgcatggcccgccccgagaggatcaagatccagaaaggtttcatggcgaaggagtccgtgaaggggcacatggttaacgttgtgaaaggcctgaagatatatgaagacgtgttcacaacaatggagctcatgaaggttgctgatttcatcaatgaaattcgccaggctggtaggaacggggaactttcaggtgaaaccttcatattcttcaacaagcagatcaaagggaacaagagggagatcattcagctcggtgtcccattatttcaacataccacagag…
>MLOC_12498.3
ggtgctccccatccactcccgggcagctgctatcaaccgtcgccctctttgccttcggcgcggggctcctcacctacggcgctcacctctcctacgtccacatcgagccccagcgcgcgcgcaccctcgcccgcgatcagttcgtccgcgactacctacgcaggaagcacgacaagtagcacgcgccccccacggcatctcctctcctagtccgctcgattcctcgcccttcctgctcggcggcgatggctttgccccccgcgagcgtcgagccggtgatcgcagaggtggagatgaacgccggcgccgatcagggtgccaccaccgtgcgggcaactgttgtgcaggcctccagcgtgttctacgacacccctgcaacgctcgataaagcagagaaat…
>MLOC_12499.4
tgttcctccactggatctgcccttcttctgctgtgctcctcgtggatccgccggcgatgacaagcaagcagtcctctgctgttctagctactattctctccctaaactccttccattcttcttgggtttgatttctcccctgccttcttggttcgtggcgatgtgatgaaggctctggccattggatattacagttggcacaggtcccagggatcatcatccagtgataaagttggatcctgtacagaaaataactccttcgaagcatctgaaactgagctacagaattttgactctggtgaaattgaagaagaagattatgatatggatgatgaagacgaaggctgctacgatgatgacaatgaaggatctgactatgagtttgatgaaagtgatttc…
>MLOC_12535.3
gccggaaagaaaggcaacaagaataaaccggagcgcaagccttttctgttccttgcttgccgcagccaaagggaaacttttccacagaagcttccatcgcaaattcgcaatacaatacacacgcacgctgcttcttcttcttcttcttcttcttctctccctatctatcccctataaaaccccattcgctcttgccatccatccccatccatccttccctccctccccttcccctgagctgtgctgtgagggtggggggccgggggcaaaccaaaccgttcaatccgtccgagtccatcctcttctcaggcctcggctcctaccatggcttccaggtgggccccgctgccggccggcctcctcctgctcctgctgctggcggtcctgctgccggcgcgc…
>MLOC_12535.4
atgcaaagctgataaaccaggcaatacctttctccaccgaatcaaccaaaagaaaagggaaagaaggctcggcagcatactcctacttgacttgacttgacttgacttgacttggggtgaagtgaaaaggccgccggaaagaaaggcaacaagaataaaccggagcgcaagccttttctgttccttgcttgccgcagccaaagggaaacttttccacagaagcttccatcgcaaattcgcaatacaatacacacgcacgctgcttcttcttcttcttcttcttcttctctccctatctatcccctataaaaccccattcgctcttgccatccatccccatccatccttccctccctccccttcccctgagctgtgctgtgagggtggggggccgggggc…
>MLOC_12549.1
cgagcgtccaatagggttcgccagtccaaaacccccagttcgagcgcggcgccggagcacagatagctccccgtgaacacctccatctacggcggcgatggccggcgtcggagccgatggcggaggagatacggagatgggcggctggtcagagcttctcaacacctccaccaagctcctcgagcaggccgccctcacccctcacttccctgccctccagaggaacctggaccagctcgaggtgctctccaccaagctcaaggccaagacgatccgcgccgaggcgccgtcacagtcgctctccgccaccaggttgctggcgcgcgaggggatcaatgctgagcagctcaccagagacctcaagtcattcgaactcaagaccacctttgaggatgtttt…
>MLOC_12549.2
cccaaccggacggtcgcctcagcgaaggctcaacattctgacgctaacgagcgtccaatagggttcgccagtccaaaacccccagttcgagcgcggcgccggagcacagatagctccccgtgaacacctccatctacggcggcgatggccggcgtcggagccgatggcggaggagatacggagatgggcggctggtcagagcttctcaacacctccaccaagctcctcgagcaggccgccctcacccctcacttccctgccctccagaggaacctggaccagctcgaggtgctctccaccaagctcaaggccaagacgatccgcgccgaggcgccgtcacagtcgctctccgccaccaggttgctggcgcgcgaggggatcaatgctgagcagctcacc…
>MLOC_12550.8
ccccggcccatacacggcaaaggagtacagtagcttactacgggccagcctgactttatgaccatggcccggtccagtcacgtacttgctgctgctgctgacgacgatggttcagttgcagacgacgacgacacgcaacggcgggcaacagcacgaccacagacgcatggatctcgagcacgagatggcggagctgaagcaacagctgagcagcgaggcgacggtgcaccacatcctggagagcgcactgcgtccaaacaccacctccacctccgcctccgcgcgctccgtcctcctcaacatcccggccttcatcccggccaaggccaagcagctgctggcggagctcgtggtcgtcgaggaagagatcgcgcggctcgagtcgcagatccacgacat…
>MLOC_12582.1
aaaaaaaagagatacacatttgtttatctgaaaaaccatttcattatgtttctgttcgattagttcaattgtatttctatagttcgctcatttacttgcagtgtctgaaacttgtttgttgctattcagggttcaaagatcaggaaatggagagtgatagtcaggaacctgccattcaaggttactataaaggagatcatggacatatttagttgtgaagcatttgtctgggatgtctccattccacaaaaatctgatgatgggaagtcaaaaggctttgcttttctgtctttcacacgcaaacaggatgcagaaaatgctataaaaaatgttaatggaaaagttattgcaaaaagaacagtagctgttgattgggccgttccaaagaatgtatatgct…
>MLOC_1260.1
cgcctatatatagaaaaagtgttcgtgagtcttatcccacactaaaaggcatttcaatttgtgctccaagcaaacctgatggtgatggcgacggagccaagcgcatccaccctcgtgttgctcctcactctcgcctcactcgtcgtccttgcgtccgtactaagccgcaaacggaaaaaccataggcggcctccaggcccatggcgcctccccttgctcggaagcctccaccacgtcctcacgtcgcagccgcatgtcgccctccgggacctggccaagaagcacggcccggtcatgtacctccggttcggccagatcgacaccgtcgtcatctcatcgccggcggcggcgcaggaggtgctccgggacaaggaccttgccttcgcgtcacggcccaac…
>MLOC_12605.1
agcgagtgtcaagctcatcttcctcgttctccagaactcgctcgtcttcctcgttcctctcctccggcctccccgcctcctacgtccctgattggggggttcgatccggattccactgctctgcttggatttgaagatataaagaatggctgcacaagacactcctatgacctccgaggatgactatgagactcagcagaagaagcaagctgctgcagatgttcttttcaactattcacagtttgttatggtgtgcattggtgagggagttcgtccgactgatctccggttgcatcttatgaaggaaatttcagggatgcccacctctttgaaggaagagccacggcaggcagctgcctccccagattctagcggcgaaccatcatcctccgggacaat…
>MLOC_12626.1
aaaaaaacttgaatctgcaaaaaagaagtttaaaagagagtacctgggccgaatttgctctgtgcagcccatctgctagcggacacttggcaaggataaaaggcaaaaaaaaggggctgtggcgaggataaaaaagggatgtagctgggatcaaactcagctcgccctgatgactaagtgatgctctagccagtctgctagttacgtacatgtgatgtgaaagggcatagacattatatgaaccaaaagcattgcacggtggctgtaggaaaaacaaatcgttttttgtcacttacgggtggcaatggtgggtaattctggtgaacttcgtggtaatttccgtgacgtacagccagaagcgataagcactttattattaggtgttgtcacttacgggtg…
>MLOC_12641.1
cagagagtgtttcccccaatcccgttactggcgatcacggggagaatcaaccatggcatccagcgcccaacttccatttcagcaactcgaatggaaaaggaaaatgcccacttggcttaatcatcaggcttgtagccttcgtggccagacagtatgatcgcgctcttacttacactattatacagttaattaacggaaagtatttgctgttggacagccgcaaaaagaaaacctcgagtacgctgccatgccaaccaccttccgttttgtttgttcgtttgtttacttgggagtttccacggaaggatgcagaaattcagatcgtgcgggtaaaaccttcccgtcaaatctcgtgtctacctctcggccagatccacgcatggatgaagacgccttcac…
>MLOC_12680.3
cgctcgcgcccggccgccgccgcttcttggcgctcgcgcgcggtcgccgccgccgccgctcaggtctcgttcccggctcccccgctcctcccgtcctccggtccaccccggctccctcgctccgtcgctgcccggccagggccagggccagccgccgcccgccgtggtctcctccggtgagtccggtcctcccccgttccggcgctgcccgcccagccgccgcggtttcctccgggctccggtccttccccgctccgacgctgctagtcgtggcctcgtgggtgacaggaactgaagcagtggcggacccatgaatgaaatgaagggttgggcttcccaaataatttgtctcttgctgcatttagctcacccgtccttggaaatggcagcaccgaagcc…
>MLOC_12684.1
gcggtaggcatgtatgtgatgtctgttgtgcaccaggtctttatggttctcacgcgtgcgacctctatatatatcgtctcacccctctctggctcacacttgacttctctctccttgcctccccctcctcctcgtcttcttcccacccacacaggctacacaagagcggcgacggaggagatggcaggctgcggtgaagccaagacatcatcggtttccatggatgaagaggcaagcatggagaggaagtttggcgggattgcgcccaagaagcctctcatatcaaaggaccatgagcgtgcctacttcgattctgcagattgggtcctcggcaagcaatctgcaaacagcagctcaagcgctgcggtcgaatcactgaagcccaagctgaagagaact…
>MLOC_12729.2
cacgcttggaacgcacacgtaccgcaccgcatcgcgcagcacgacacgacattccctctgtgccccaccacaggacacggactcccaactcccaacctccagtgcatcaatcatcgctcgcccatctcaccaccatgccgcctgtgcctctccactccactctgctcagctcacctccataaggtttggcatggaactgggactgggagctccaacttctccgccgccatggcgtcgccatctcttcttccgcgcgctcgtcatcttcctctgcctctgggttacttctgaggcaaatgaacaacatgctgagttaccaccaagaggatggaattcctatgattctttctcttggacagttgacgaaattgcatacttgcaaaatgcaaagattttggc…
>MLOC_12729.3
cgcagcacgacacgacattccctctgtgccccaccacaggacacggactcccaactcccaacctccagtgcatcaatcatcgctcgcccatctcaccaccatgccgcctgtgcctctccactccactctgctcagctcacctccataaggtttggcatggaactgggactgggagctccaacttctccgccgccatggcgtcgccatctcttcttccgcgcgctcgtcatcttcctctgcctctggtcagtgcggctcccatctcgtcccgtgacctggatgctccagaacgatgcgcttttcgtggcgtttcctgtgcgtgtttcatgattatttcgccgcatctgagtgtcactcgcgcacaaccagcgtctttttaggcggaaatgctttctcttc…
>MLOC_12729.4
cgcagcacgacacgacattccctctgtgccccaccacaggacacggactcccaactcccaacctccagtgcatcaatcatcgctcgcccatctcaccaccatgccgcctgtgcctctccactccactctgctcagctcacctccataaggtttggcatggaactgggactgggagctccaacttctccgccgccatggcgtcgccatctcttcttccgcgcgctcgtcatcttcctctgcctctgggttacttctgaggcaaatgaacaacatgctgagttaccaccaagaggatggaattcctatgattctttctcttggacagttgacgaaattgcatacttgcaaaatgcaaagattttggcagaaaagttactaccacatggatatcagtatgca…
>MLOC_12784.1
ccaacacatcagataaggtttaaagatccaaggatacttttgtctttttaaatgatagaaaatggaaaagaaagagaaaagcaatgaaaaaaaagaggggaaatggcatgtttatcaaagtgcagaagagctggatggtatttttacaaaacaaacgttgaaagtggcaatcttatgaagcctcatattaaaaatggtaaatagcggattttgagggattaaccgaacaagcctaaagcggttgttccccattcttaaccttccacgaccctctcctcccttccggcctgcttctactcttctccgtcaggggctcagggcttggttccagaaatcgaaagatgaagatcattccggtcgcttgcttggaggacaactatgcctacctgatcgttgacg…
>MLOC_12790.1
cgtgcgggtgcgcgctccggtggcggcactggccggcgacggcgggtgcgcggggaccgggatggagcagcagcacctccaggcagggagcgcctccggcagcccagtgcgagagaagcctgtcatgtcaaacattgggaaatcaactaatattctatggcatgattgcccaattggacaatctgagagacagaaattgctggggcagaaaggatgtgtcatatggatcacaggactcagcggttcagggaaaagtaccgttgcctgtgcactgagtagggaattacactacagaggccaccacacctatgtccttgatggtgataaccttagacatggcctcaatcgagatctaagcttcaaggcagaagaccgtacagaaaatatacgaagagttgg…
>MLOC_12790.2
gtgcgggtgcgcgctccggtggcggcactggccggcgacggcgggtgcgcggggaccgggatggagcagcagcacctccaggcagggagcgcctccggcagcccagtgcgagagaagcctgtcatgtcaaacattgggaaatcaactaatattctatggcatgattgcccaattggacaatctgagagacagaaattgctggggcagaaaggatgtgtcatatggatcacaggactcagcggttcagggaaaagtaccgttgcctgtgcactgagtagggaattacactacagaggccaccacacctatgtccttgatggtgataaccttagacatggcctcaatcgagatctaagcttcaaggcagaagaccgtacagaaaatatacgaagagttgga…
>MLOC_12790.4
gcctagtgccagccttctgtgtcccgatcaggagctgatactgatcaaacgtagtactactaggactcgaggacgttcactgctgctagaaatagaatagtggtggaactaaatttgtgtggaactataattaagcgtttgagccagtggcacaattcacagcaatgctgttggatttgttagtttcggtggagggaaagaatgaactctgcgtaattgcttgtgacatgtagtttcggtctgatggacctgaagtcatctacttggtgtatgaactagtgaagtgcgagagaagcctgtcatgtcaaacattgggaaatcaactaatattctatggcatgattgcccaattggacaatctgagagacagaaattgctggggcagaaaggatgtgtcat…
>MLOC_12795.1
ctagttcccgacatggaaattttagtgaatacagcacaacagaatctgatgaatttgagaagcaagatggtggtgaattgacttgtgaagaggactctacattctttgatgctgcagactacttcactgaatcaaacagcagatcttcaacaatgtcaggttccacagattgtggtgtacacagtgctactaacatagaaaaccaaggtggccaggaagttgtggatatccaaattcaagattctaacaacatgctacctgaaatcaaacgacggagtaaactaccagaacctactgagaaagagaaagggatcagcctttggtccattatcaaagatagtgttggcaaggatttgacacgagtatgccttccagtttacttcaacgagccactttcat…
>MLOC_12795.2
ttttctagttcccgacatggaaattttagtgaatacagcacaacagaatctgatgaatttgagaagcaagatggtggtgaattgacttgtgaagaggactctacattctttgatgctgcagactacttcactgaatcaaacagcagatcttcaacaatgtcaggttccacagattgtggtgtacacagtgctactaacatagaaaaccaaggtggccaggaagttgtggatatccaaattcaagattctaacaacatgctacctgaaatcaaacgacggagtaaactaccagaacctactgagaaagagaaagggatcagcctttggtccattatcaaagatagtgttggcaaggatttgacacgagtatgccttccagtttacttcaacgagccactt…
>MLOC_12795.3
ttttctagttcccgacatggaaattttagtgaatacagcacaacagaatctgatgaatttgagaagcaagatggtggtgaattgacttgtgaagaggactctacattctttgatgctgcagactacttcactgaatcaaacagcagatcttcaacaatgtcaggttccacagattgtggtgtacacagtgctactaacatagaaaaccaaggtggccaggaagttgtggatatccaaattcaagattctaacaacatgctacctgaaatcaaacgacggagtaaactaccagaacctactgagaaagagaaagggatcagcctttggtccattatcaaagatagtgttggcaaggatttgacacgagtatgccttccagtttacttcaacgagccactt…
>MLOC_12822.1
cgtggagttccaaaccaaatcaggatcgaaacgaacagagccatattgtctaattctcagaaaagcaagtttatctctgcagacactcagcttctgttatgcatgacagtgttagtcgaccacacagacaagccaatggtttcagaatcatcgattatgaatcggatcggaaacctgtgataagatttcaaatcattttgattctactgcataatcgtagaatctgtccaaacaatttatttattagattgtaaagccgaattgtacaacatagcaacgtgcactatgaatctccaacaagtttcagtatatatgtgacacatgctctcccaattttcaggctcgtggtgccagaggaggacgagccaactgcacacctccttcagcggcgtcacggtg…
>MLOC_12822.2
ggagttccaaaccaaatcaggatcgaaacgaacagagccatattgtctaattctcagaaaagcaagtttatctctgcagacactcagcttctgttatgcatgacagtgttagtcgaccacacagacaagccaatggtttcagaatcatcgattatgaatcggatcggaaacctgtgataagatttcaaatcattttgattctactgcataatcgtagaatctgtccaaacaatttatttattagattgtaaagccgaattgtacaacatagcaacgtgcactatgaatctccaacaagtttcagtatatatgtgacacatgctctcccaattttcaggctcgtggtgccagaggaggacgagccaactgcacacctccttcagcggcgtcacggtgcag…
>MLOC_12824.1
ctcgatgctccaacgcattcacagcgcggccaccgcgtcgctgccgtctcctcttttccacggttccacctaacaccctctgctcgccaccctctccgccgctcctgctcccgaaaccctagcggcgaggatgggccgcaagcgccgcgagccgtcgccgccgccgcccccgcctccggaggaggagtcttcctccgaggaatccagctccgccgaggaggaggaggaggagggggcggcggaggccacccccacaacccaaaatccccccagcccctcttccgccgccacggccgacgacgcagacgccgattcgtcggatggaagcgacgaggagtcctccgagtcggggaagatcgacgccgaggcctttgagctgcgccagatcgcctcctccaa…
>MLOC_12824.2
ctcgatgctccaacgcattcacagcgcggccaccgcgtcgctgccgtctcctcttttccacggttccacctaacaccctctgctcgccaccctctccgccgctcctgctcccgaaaccctagcggcgaggatgggccgcaagcgccgcgagccgtcgccgccgccgcccccgcctccggaggaggagtcttcctccgaggaatccagctccgccgaggaggaggaggaggagggggcggcggaggccacccccacaacccaaaatccccccagcccctcttccgccgccacggccgacgacgcagacgccgattcgtcggatggaagcgacgaggagtcctccgagtcggggaagatcgacgccgaggcctttgagctgcgccagatcgcctcctccaa…
>MLOC_12824.3
gccctcgatgctccaacgcattcacagcgcggccaccgcgtcgctgccgtctcctcttttccacggttccacctaacaccctctgctcgccaccctctccgccgctcctgctcccgaaaccctagcggcgaggatgggccgcaagcgccgcgagccgtcgccgccgccgcccccgcctccggaggaggagtcttcctccgaggaatccagctccgccgaggaggaggaggaggagggggcggcggaggccacccccacaacccaaaatccccccagcccctcttccgccgccacggccgacgacgcagacgccgattcgtcggatggaagcgacgaggagtcctccgagtcggggaagatcgacgccgaggcctttgagctgcgccagatcgcctcctc…
>MLOC_12866.1
agacagtccccgtaggggcacgaatgcaacttgcgtccaaatcaaatcctttgactgatgactaattaaccagggaattagctgcttcccgggcccggcatccccatcgcacagcgtcactcactcactgctccgtttttgcgccttcaattttatacttattcgtttcgtttgtgggaggagacttttgcccccttcatccgtttatccattctctcgctttcttcctttttttttcctcctttgtccgaccttaaacaattgatcagtcccctccgagaaagaaacaattgactaattttcctggctgccgaggaatccttgctatcccggtgacctaaagtctcctccgcggtggctaggggttggggatttctcggattttcttgattccagccc…
>MLOC_12866.3
tcgcacagcgtcactcactcactgctccgtttttgcgccttcaattttatacttattcgtttcgtttgtgggaggagacttttgcccccttcatccgtttatccattctctcgctttcttcctttttttttcctcctttgtccgaccttaaacaattgatcagtcccctccgagaaagaaacaattgactaattttcctggctgccgaggaatccttgctatcccggtgacctaaagtctcctccgcggtggctaggggttggggatttctcggattttcttgattccagccctcttgttggggctgtcgaggccggattatgagatgggcttcttgtcgtgcctgttccggtgccctgaggaggaggaggtggtggtgaaggagcacgacgacaacga…
>MLOC_12883.2
caacagccacctgtagaccttggcgcacacatctgtgacctcactgaagaagccttgaagctcaaaaagaaaaagaaaagaactaagggagaaacctctgacctctgtctcgtccttcaccggcggcggcctatctccttcgccgcgaccggagacaagctgcaccgcgagacccccgtcctgcacctccgctcatcgccccccatcattcttccactaccatacgcatggttgtgctcaactggccttgccatttcttcttccagatctgagcccagttcctcctccacgccagacctgtaccgccgcctcctgacctgtcgccgccgccctgcctgcagatccgatttctggtcattcccctgcttcctcttcgtgcttaatcttcgtgtgctggga…
>MLOC_12901.1
cggcaagaaggagaagaaggacaagaaagacaagaagcggaagatcaaggagccggcctcctccgacgaggagggccagagcagcaccagctccgagtcggagccggcgcccgccgccaagaaggccaagaaggagaagaaggacaagaaggccaaggccgaggagccggccaacgacgatggggagctcaccgccagcggcgaggaggaggagcccgccgaccccaacgcgctcgccaacttccggatttccgagccgctcaaggacaagctcaagtccaagggcatcaacgcgctcttccccatccaggccaccaccttcggcctcgtcctcgacggcaaggaccttgtcggccgggcgcgcaccggacaggggaaaacgcttgcttttgttctacc…
>MLOC_12901.2
cggcaagaaggagaagaaggacaagaaagacaagaagcggaagatcaaggagccggcctcctccgacgaggagggccagagcagcaccagctccgagtcggagccggcgcccgccgccaagaaggccaagaaggagaagaaggacaagaaggccaaggccgaggagccggccaacgacgatggggagctcaccgccagcggcgaggaggaggagcccgccgaccccaacgcgctcgccaacttccggatttccgagccgctcaaggacaagctcaagtccaagggcatcaacgcgctcttccccatccaggccaccaccttcggcctcgtcctcgacggcaaggaccttgtcggccgggcgcgcaccggacaggggaaaacgcttgcttttgttctacc…
>MLOC_12923.1
cggacgggggagggacgacgcggttctcggcctcgcgcatggagctgcgcgcgttcgacaccgagagccacctcgaggccgcgagatccgcgcgtcggtggtggcccggcctcgagcccgtcaggctagcgctcgttgtgggaactatgaacatagacgcagagtccctgatgctgactaccttagcaaagagtcttgtgggactcggatacgagatcgaggttttagcattcgtggatgggaaagctcacgatatttggaaagctatttgccatgtaaatgttgtgagctttgagaagctgaagtatgtcgattggtcaaaatacaatactgtgctcgtaagctctcttgaagggaaaagggttgtttcgattcttatgcaggaaccttttcgacttc…
>MLOC_12923.2
ccgccggacgggggagggacgacgcggttctcggcctcgcgcatggagctgcgcgcgttcgacaccgagagccacctcgaggccgcgagatccgcgcgtcggtggtggcccggcctcgagcccgtcaggctagcgctcgttgtgggaactatgaacatagacgcagagtccctgatgctgactaccttagcaaagagtcttgtgggactcggatacgagatcgaggttttagcattcgtggatgggaaagctcacgatatttggaaagctatttgccatgtaaatgttgtgagctttgagaagctgaagtatgtcgattggtcaaaatacaatactgtgctcgtaagctctcttgaagggaaaagggttgtttcgatgaaccttttcgacttctaccag…
>MLOC_12923.3
gacggccgtctgtgagggagaaacacgagatggtagagtggctgctgagagtgcagagacaagagggagaggagagcctccggggcggaggcggaacgatgtaattccactgattcggagtcttatgcaggaaccttttcgacttctaccagtggtttggcttattcacgacgatgctcttgggcagcaccttagaaattatccagatccgcatctgtccattccaaatcatattgaagattggcgagctcattttaatgcatgcacttacgttgtgtttccagatagccacctccctttattatactcaccggttgatactgggaatttcttggtgattcctggttctccggttgatatctgggctgctaagcgatacggcttgtcacaatctcaagg…
>MLOC_12923.4
gacggccgtctgtgagggagaaacacgagatggtagagtggctgctgagagtgcagagacaagagggagaggagagcctccggggcggaggcggaacgatgtaattccactgattcggaggaaccttttcgacttctaccagtggtttggcttattcacgacgatgctcttgggcagcaccttagaaattatccagatccgcatctgtccattccaaatcatattgaagattggcgagctcattttaatgcatgcacttacgttgtgtttccagatagccacctccctttattatactcaccggttgatactgggaatttcttggtgattcctggttctccggttgatatctgggctgctaagcgatacggcttgtcacaatctcaaggaactataagg…
>MLOC_12925.1
cacacacacacacaaaagctcaggggggctgcctggctcgctggtgatcagaggggttctatggccctggtggatccacaaatccccctttctcctcctccgcatgcctgcctccatattttaaacctccctccatccacctccacctcccaccggagccagccgccatcctccatccaattcctccccgtctctcctccccttttcttctccacgcaagctcaacacaggcatcgtcaccaaatcgggcaagattctcgctcgctcgcacgcaaccaatcgccacccagccagcgtcactccttctcccgcgcgcggccgccgtgcaagcaaagattttttcttttctgccgtccgtggttcttgggggctccgagcgcgcgcgcgagctagcctgcg…
>MLOC_12925.2
gtaccacaccacacactacacgtcctagctgtagtagcagcgttgcttggaatgaggctgacttattaaaattcgtctgcgcaggtctcgcggcgatcgacgtgccggcggccgggacggcgaggctccccgagcgcgtgtccatcgcttcgctcttggacgtcgtctccgacgacctgctcaagctcaacaacaacctgaaatcgcttattggtgcagaaaatccagttttagtttctgccgcagaacaaatttttggtgctggtggaaagagattaagaccggcattggtttttctggtgtccagagcgacagcggaagtagctggcttatcggagctaactacagaacataaacgcttggcagagatcatagaaatgattcacactgcgagtttaa…
>MLOC_12939.1
caaccgggctgtctcaacgctaatccgaagtctgaacatggccctcgtcgtcccttgccaacttttcccgaaaatgtcgaatgcgcgtggcgggctggatttccgcgttctgtagcagcactcccccatgtgacctcctcctcccttcctcctgcctcaccgcctctctctctctctctctctcccccctcccccaaaaaagcccctcaccaatacgggcaagacgggaggaattgtgggccgcgcctctatagcggatcggcgcggcggtggtggcaggggagggggatgtccacgcggtcgaggtcggtgcagggcaacgtgggcggcggcggaagcacggctgggggctcggccgtgccgctcgccgtgctgctgcggcgggaggtggtcagcgag…
>MLOC_12939.2
caaccgggctgtctcaacgctaatccgaagtctgaacatggccctcgtcgtcccttgccaacttttcccgaaaatgtcgaatgcgcgtggcgggctggatttccgcgttctgtagcagcactcccccatgtgacctcctcctcccttcctcctgcctcaccgcctctctctctctctctctctcccccctcccccaaaaaagcccctcaccaatacgggcaagacgggaggaattgtgggccgcgcctctatagcggatcggcgcggcggtggtggcaggggagggggatgtccacgcggtcgaggtcggtgcagggcaacgtgggcggcggcggaagcacggctgggggctcggccgtgccgctcgccgtgctgctgcggcgggaggtggtcagcgag…
>MLOC_12947.1
aaccaaacgtcacgggaacccgcgcagaaaacaaaaccaagagagattagattagattataacagagcgcaatccacgtcagaggacgagtagaaaatggaggatagtagtataaaagctgaggaacaagagcgggggagaacagataacactaataaataaataaaataaacaaagcaaaaaggaaagcgaaataaaaagaagaaaaaggaaacgaaaggtggcgtagggggaagaggaggctttcgtcttcgcaagaggaactggtcgcgcgttgcgttgcgttccgtcccgtccgtctccaaggttctctgggatggcgtcgtcggaggtggtggaagacgaggcgtcggcgtcggcggcggcaaagctagccaacggggccgcggacgtccgccg…
>MLOC_12954.1
gtatagggtagcgattctatctttttttcttctatttttatgagggcgattccatcttttccttggtgagcaggtcagagcatatgccgggatttggcgttcacacacggcgacacacccaaggccaccaaccggcacgccctatcaattgcgcatccactatttattcgttccccttcgatatcgtaccacattgttttctatccctttcaaccctcccaaacccagagcaagcaagagcgaccatggctccgattggcgtgggcagcaccctccccgacgggcagctcgggtggttcgacgagaacgaccagctgcagcaggtctcgatccactccctggccgccggcaagaaggtcatcctcttcggcgtccccggcgccttcacccccacctgca…
>MLOC_12963.1
cggatcccgccgcggggagcgcgatgggaccccgccggcccacgccccgctccgctgtacgctcgcagatgtcaggctcactcggacgtgaaggcgccccctgcatcggaggccaaggatgcggggagctcggcccagggctggaggatcaagatgctctacgatggtgaatgcccgctctgtatgcgtgaggtaaacatgttgagggaaaggaacaaatcctatggagctataaattttgtcgacatcagctcgaaagattactctccgaaggacaaccatggtcttgattatgaaactgccatggggaggatacatgccattctctcagatggaactatagtcacagatgttgaggcatttagaaggctttatgaggaagttggactcggatgggtt…
>MLOC_12967.2
gtgggctggtggagcgacgaggcaacctctcgcccccaaactaaaaaaaaaaacttgtgcgtccctcgctcgtccgacacctccttccccgtcttcgtccaagctagggtttcctctgctgacccccggtcgtgcttccggccgctacttgcatctctccgccctccattctttccactcctcgagcctatgtgatatggcgagcacaacatgcttcgtgatcgttagtaagaatgatatcccaatctatgatgctgaagttggatcagctccaaaaaaagaagatcaggcttaccagcatcagttcattttgcatgctgcattagatgttgttcaggatcttgcatgggctacaagtgcgatgtttctgaagtcagtagatagattcaacgatcttgt…
>MLOC_12967.5
caacctctcgcccccaaactaaaaaaaaaaacttgtgcgtccctcgctcgtccgacacctccttccccgtcttcgtccaagctagggtttcctctgctgacccccggtcgtgcttccggccgctacttgcatctctccgccctccattctttccactcctcgagcctatgtgatatggcgagcacaacatgcttcgtgatcgttagtaagaatgatatcccaatctatgatgctgaagttggatcagctccaaaaaaagaagatcaggcttaccagcatcagttcattttgcatgctgcattagatgttgttcaggatcttgcatgggctacaagtgcgatgtttctgaagtcagtagatagattcaacgatcttgtggtgtctgtttatgtaactgct…
>MLOC_12967.7
gcttgtgcagtcgtgctagatttctgcttatatttctgcatgttttactgcgcagatattccttaatccactctacttacctggttctcgcatcacatcctcccatttcaataccaaagtcagggctcttgcaaggaaatacctgtagcagtgcagcatacactcaggtggaagaccttgtgagctccacataacaaagttttttggtgaccctctctttggtctgcctacttccgactattcaatggccaaaatagatcctgaaaatgagctagtactgtgatgcgccaaaatgctgctcaatggagagctttctttgcttatttctgaggtatttccccctagcctactgtatattgtgcgtggcaaatttatagaaagaccttggcccctgccagc…
>MLOC_12984.1
ctcctccgccgcctcccggccgcgcgccccccgctcatggcggcggcgcgcgcgatctccgactccacggcgccgctcaccatcgagacctcgatgcctttcacggcccacatcgtcgacccgccctcccgcgacgtcgccaccacccccgccgagctcgtcgccttcttccacgacatgtccctcatgcgccgcatggagatcgccgccgactcgctctacaaggccaagctcatccgcggattctgccacctctacgacggccaggaggccgtctgcgccggcatggaggccgccatcacccgcaaggactccatcatcaccgcctaccgcgaccactgcatcttcctctcccgcggcggcgacctcgtcaccgccttcgccgagctcatgggccgc…
>MLOC_12984.2
ctcctccgccgcctcccggccgcgcgccccccgctcatggcggcggcgcgcgcgatctccgactccacggcgccgctcaccatcgagacctcgatgcctttcacggcccacatcgtcgacccgccctcccgcgacgtcgccaccacccccgccgagctcgtcgccttcttccacgacatgtccctcatgcgccgcatggagatcgccgccgactcgctctacaaggccaagctcatccgcggattctgccacctctacgacggccaggaggccgtctgcgccggcatggaggccgccatcacccgcaaggactccatcatcaccgcctaccgcgaccactgcatcttcctctcccgcggcggcgacctcgtcaccgccttcgccgagctcatgggccgc…
>MLOC_12985.1
gcggaaccctagtcgtccctgtgggggtggacaacgaagctgtccgggccaccggagactgcggattggggtcagggaagaaaccacgccacaggcactcttcttgttattcaagtctccaagatccgattgagctctcctcaatcggcagcggaacagcaaggccggcagccatggagctggtggtgggagcttcggaggcgacgatgaagtccgtcatgggcaagctgggcggcctcctcgcccaggagtacaccctgattcggggagtcaacggcgacctccagtacatcaacgacgagctggccagcatgcagtccttcctccgggacctcaccgccgtcggcgccggccgagcccagacccacggccaccggatgaaggactggatgaagcaga…
>MLOC_12985.2
ggcggaaccctagtcgtccctgtggcttgcaggggtggacaacgaagctgtccgggccaccggagactgcggattggggtcagggaagaaaccacgccacaggcactcttcttgttattcaagtctccaagatccgattgagctctcctcaatcggcagcggaacagcaaggccggcagccatggagctggtggtgggagcttcggaggcgacgatgaagtccgtcatgggcaagctgggcggcctcctcgcccaggagtacaccctgattcggggagtcaacggcgacctccagtacatcaacgacgagctggccagcatgcagtccttcctccgggacctcaccgccgtcggcgccggccgagcccagacccacggccaccggatgaaggactggat…
>MLOC_12985.3
gggagccggaccggcagccgacgacgacgggagggggagggcggaaccctagtcgtccctgtgggtggggaacgtggattcaccagcctaatcacgaaaatgattattcatttgtaccttgagacaaaccgtggaatagcttgcaggggtggacaacgaagctgtccgggccaccggagactgcggattggggtcagggaagaaaccacgccacaggcactcttcttgttattcaagtctccaagatccgattgagctctcctcaatcggcagcggaacagcaaggccggcagccatggagctggtggtgggagcttcggaggcgacgatgaagtccgtcatgggcaagctgggcggcctcctcgcccaggagtacaccctgattcggggagtcaacgg…
>MLOC_12985.4
gagccggaccggcagccgacgacgacgggagggggagggcggaaccctagtcgtccctgtgggtggggaacgtggattcaccagcctaatcacgaaaatgattattcatttgtaccttgagacaaaccgtggaatagcttgcaggggtggacaacgaagctgtccgggccaccggagactgcggattggggtcagggaagaaaccacgccacaggcactcttcttgttattcaagtctccaagatccgattggtgagctgacatactcaagcttcgctcaaaatctccgcttctcctaatccattccaacttaatcatcctctgttttccacccaaatctgcgcagagctctcctcaatcggcagcggaacagcaaggccggcagccatggagctggtg…
>MLOC_12988.1
cgtcacttcttttgggatggagtatgtttagtgcacatgtgtggataatgagttaaggtaattaaactggtagagtattagtacataatttatgtctcttgagccttttatgtttcttttattgacatgtattacagtaacatcataaaagattgaacaaggcaggtccctcttcatgaaaattgtatttgatgcaggcaagagagtttttgctaaaaatatcttttgcaaaactaggaaagttctctgttgtaagcatatcttcatcagaccttgtttcaaaatggatgggcgagagcgagaaactagttgctaatcttttccaaatggctcgtgaaaatgccccttcaattatcttcattgatgaaattgattctttatgcggtacacgtggagaag…
>MLOC_13027.2
atgacacttgatctggttcttgatttggtggaaggtacctggaatacattatcttgaagatttagttggtacattttttaccaccttcgcatgtctgcagtactaaccataagctaactgttgtagaacttgacaaaagcattaaggtgctgacatagatccctttttaacgtttgatttcaactagttgcacatccttcaaacaagaaaaactaactgcctgcagtttcctggtattcgcataagtggcatagcatttcacctgtaacgttatgcaggaagtgaagtagtgcttcagtttttatgttggggtttcccttgttccttagatttaggcttcattttgtttgcagagagataattatccaatttaatgctgatgttgctgatggaatgcca…
>MLOC_13027.3
tgaatctcttaggtatataggatatgaagcagtaaagtgagtttaccttttcagcctagtttgttgctgcactgaagctaagttgagtgcattctacctatgccaagtcttgactcctgatgttttgtgtttacaagtcctttttacctaccctgcaggctgcaatttacttcaataaaatacaatgtttctgctttgaggagcaaacacttcttccaggggagcagattgacatgccagtattcttctacattgaccctgagtttgagacagaccccaaaatggacggggtgaacaatattgttctttcctacacattcttcaaggtgaaagagtagaaatatttgtaagtgacccttaacaccgaaacagtacgcaaatcatgtgcctgagaattcc…
>MLOC_13032.1
tccctttcgacctttcccttccttccaccccctccgcttcttctccttctccttccactcatcagctagctccacagttccacttctgcgacagctccccgagaagagccctagctagcttcgtcttcatcgcgcctcaccggaaggcatggaccgcaaggacaagtctcgcaagtccccctcagcagcgtccatggcagcgctcgccgcggcagctgcggccggcgacgtggcccaagccaacgggatgtccggtgaggaggaccagaagctgaagcttgtgaacgttcccgtggtttccgtcggtggctcgagctcctctgctgcggcggtggcggtgaggaggggcagtggtgctgctggcgccgtggcaacgggcgcggctggggcaggcgggcc…
>MLOC_13052.1
ctctatgtttgtactgtctaaaaaaattgagagtcgacgaggaaaagagaagtccggtccccacacaagaacacaccaatgagccaggtggtctccacgtgacattgaccccactggtcagcgtctcgtcacgccccttatcgttcgacccccttttcttcctcccggcgtcaacctcactccaaacgctgcaattttaccaaaccagtactccacgccgcttcgatccaccaaattctccactcactcaaaccctagaagcaatcccctgccggcgtaccacagagctccagtggcccctgcggccggtcacggccatctgccgctatttctagcgccggatttgtgtccggcgcgatgtcttgggccgggcccgacgagatcctcctctccacctcc…
>MLOC_13058.1
gtcaaaccaggagctgatgaataagacatgcggccaacaacacatataggaggacccagaggttgcccacaagatatcgaggcgtcacttttgagcgagcgacggagagagatgagggccacaccctgcgccgtgccgctcatgcagctgctaccggcggtgctgctgctcgccggcggcgcggcggtggccggagctctcaacttcacgagggcggacttccccggggccttcgtcttcggggccggcacgtcggcctaccagtacgagggcgcgaccgatgaaggcgggaggagccctagcatttgggacacttttactcatgcagggaggatgccagacaagagcaccggcgatttgggcgcggacggctaccacagatacaaggaggatgtagag…
>MLOC_13058.3
cttcggatgactgatgaaaagagagttaaatatgtacttttgtgaagaagtctgtcctgttttactccttacagtagtgttctttatctcttgcttaccctgaaacatatgttgaacaaggcagaatttggtagacaacatcagaacaaaccttgtatcttgtgctgatagtgctcggaactgacgacaacgttgttgatctggccgtgatcgcagggaggatgccagacaagagcaccggcgatttgggcgcggacggctaccacagatacaaggaggatgtagagttgatggtggacactggcctggaggcgtaccggttctccatttcctggtcgaggctcattccaagaggaagagggcccgtgaatccgaaagggctggagtactacaacaacc…
>MLOC_13058.4
agtgtcaaggaatgatagcgggtctggtcagttcatccctatcaacatgccgaatgatccacaagggctgcaatgcatgctccggtacctcacagacacataccagaacgtccctatctatgtccaagaaaatggttatgggcagttcttcgtcgactcggtcaatgatcataacagagtggagtacttaagtggctacatcggcagcacactcgccgcgctcaggaacggagccaacgtgaagggctactttgtttggtcattcctggatgtgttcgagctaatggcgggatattatttgcgatacggactgcactacattgattttcaggatcctgacttgccaaggcagccaaagctctctgccaagtggtactccaagttcttaaagagtgaaat…
>MLOC_13066.1
gctataccgttttgaaaacagatttgccgtcggtggccaattctggggctccaaaaccgagacgtggccctgtgctgtccttgggttcccgaattaaaagctgtctctaccgggccagccaccaaccgcggcccaacaatctcaacaaccggagcctagcaagctttcaacacgttggcccgctacgctactctcgtcctgtccaccaaccgaaactcacagctccgagctccgcctccgactccacctccggccacggcgagcagtcacgcaccatggcgccaacagtagagatcaggaatctcaccttcacctatccgggaatcgacggcaagccgccgcccggagcaccgcccctcatcgaggacgtctgcttctccctcgaagccggtcagcgct…
>MLOC_13074.1
ctcggcccaccacgaagctcgtcatctccttgctagccggtaccagccattcccacgagctcccacctctggcaatggatgccgtccgctcttccctcctcggcggcggcctcactgtgtccaccgccaccggcgccacctcccaagcgacttctatcccacacatcgccccttcttctctcccttgggccactcgccgccgcttcctccgcctcgccgcggccgcgtcacctccctctccgctccccgcctcttctacccgcccgcgttgctccaggtgggtggtggtaatggacgatccgcccgcgccagcggtcggcagcgaggtgtcccgtgcggaggccgtcgactactacgtcgccacactggccagagtgttaggaagtgagcaggaggcgc…
>MLOC_13074.2
ccaccacgaagctcgtcatctccttgctagccggtaccagccattcccacgagctcccacctctggcaatggatgccgtccgctcttccctcctcggcggcggcctcactgtgtccaccgccaccggcgccacctcccaagcgacttctatcccacacatcgccccttcttctctcccttgggccactcgccgccgcttcctccgcctcgccgcggccgcgtcacctccctctccgctccccgcctcttctacccgcccgcgttgctccaggtgggtggtggtaatggacgatccgcccgcgccagcggtcggcagcgaggtgtcccgtgcggaggccgtcgactactacgtcgccacactggccagagtgttaggaagtgagcaggaggcgcagatgt…
>MLOC_13074.3
caccacgaagctcgtcatctccttgctagccggtaccagccattcccacgagctcccacctctggcaatggatgccgtccgctcttccctcctcggcggcggcctcactgtgtccaccgccaccggcgccacctcccaagcgacttctatcccacacatcgccccttcttctctcccttgggccactcgccgccgcttcctccgcctcgccgcggccgcgtcacctccctctccgctccccgcctcttctacccgcccgcgttgctccaggtgggtggtggtaatggacgatccgcccgcgccagcggtcggcagcgaggtgtcccgtgcggaggccgtcgactactacgtcgccacactggccagagtgttaggaaggtgactctactagtttccctt…
>MLOC_13074.4
ccacgaagctcgtcatctccttgctagccggtaccagccattcccacgagctcccacctctggcaatggatgccgtccgctcttccctcctcggcggcggcctcactgtgtccaccgccaccggcgccacctcccaagcgacttctatcccacacatcgccccttcttctctcccttgggccactcgccgccgcttcctccgcctcgccgcggccgcgtcacctccctctccgctccccgcctcttctacccgcccgcgttgctccaggtgggtggtggtaatggacgatccgcccgcgccagcggtcggcagcgaggtgtcccgtgcggaggccgtcgactactacgtcgccacactggccagagtgttaggaagtgagcaggaggcgcagatgtgca…
>MLOC_13074.5
ccacgaagctcgtcatctccttgctagccggtaccagccattcccacgagctcccacctctggcaatggatgccgtccgctcttccctcctcggcggcggcctcactgtgtccaccgccaccggcgccacctcccaagcgacttctatcccacacatcgccccttcttctctcccttgggccactcgccgccgcttcctccgcctcgccgcggccgcgtcacctccctctccgctccccgcctcttctacccgcccgcgttgctccaggtgggtggtggtaatggacgatccgcccgcgccagcggtcggcagcgaggtgtcccgtgcggaggccgtcgactactacgtcgccacactggccagagtgttaggaagtgagcaggaggcgcagatgtgca…
>MLOC_13074.6
ccacgaagctcgtcatctccttgctagccggtaccagccattcccacgagctcccacctctggcaatggatgccgtccgctcttccctcctcggcggcggcctcactgtgtccaccgccaccggcgccacctcccaagcgacttctatcccacacatcgccccttcttctctcccttgggccactcgccgccgcttcctccgcctcgccgcggccgcgtcacctccctctccgctccccgcctcttctacccgcccgcgttgctccaggtgggtggtggtaatggacgatccgcccgcgccagcggtcggcagcgaggtgtcccgtgcggaggccgtcgactactacgtcgccacactggccagagtgttaggaagtgagcaggaggcgcagatgtgca…
>MLOC_13074.7
ccacgaagctcgtcatctccttgctagccggtaccagccattcccacgagctcccacctctggcaatggatgccgtccgctcttccctcctcggcggcggcctcactgtgtccaccgccaccggcgccacctcccaagcgacttctatcccacacatcgccccttcttctctcccttgggccactcgccgccgcttcctccgcctcgccgcggccgcgtcacctccctctccgctccccgcctcttctacccgcccgcgttgctccaggtgggtggtggtaatggacgatccgcccgcgccagcggtcggcagcgaggtgtcccgtgcggaggccgtcgactactacgtcgccacactggccagagtgttaggaagtgagcaggaggcgcagatgtgca…
>MLOC_13078.2
cggatagacgcaaacgattttagcagcaccgggagtgccttttccgagtgatggaatggaaacagacagcgctcctcctcctcgcatgtccgactccaaccaagaaactaagcagaccacagcagtgccaccacaaccacttgttcctttcttcaccgccccccgcctccccctttccgccgatccgaccagcgccgcccgctccagctcgaggttctgttgttagtgcttaaaagaatttgggttggttactgttattggcatgatagtgttcgacactaggagatcacttgtattatatagcagggctcctgatttcctttttaattggagtaaatgtcattccgtagcattgtgcgcgatgtaagggatggctttgggagcttatctcgaagagga…
>MLOC_13078.3
tttatagtgtatcttctgttttttggaagaagcggcaatgtcctataagtgttcctgaagataatttttgaggtatgctcatgtgatttgacaatgtgatagcatgataggtttggcattggtttactttgctgagcgtcccctaacatatttttatagtcaaatagttgtaagctaccctaaagcttaagggttagtcaatattagtgcttatggaatcacatgagcaatcaaatgtagaatctttcatccgaaaaagctgaacactcagctggctcagtactaatttattccaaaagttacagcaagcttcagttctgatgcaaaattaattgcttacaaattatttttgtcttgcaggttctgttgttagtgcttaaaagaatttgggttggttac…
>MLOC_13082.1
gacgcgctctgtgcgcccgatggtgtcgtcgacgaccgcggcccgggccgacgcggcgccgccggggctgaaggaaggcatcgcggggctctacgacgagtcgtccggcctgtgggagagcatctggggcgagcacatgcaccacggcttctacgactctggcgaggccgcctccatgtccgaccaccgccgcgcccagatccgcatgatcgaggaggccctcgctttcgccgccgtccccgacgacccgacaaacaaacccaaaacaattgttgatgttggatgcggaatcggcggtagctcaaggtacctggcaaacaaatatggagcacagtgctctgggatcacattgagcccagtgcaagccgagagaggaaatgccctagcggcggcacaggg…
>MLOC_13099.1
cccgtggccgccccccgctgggcccagacgacggtcgtcatcccgccgcagcgccgcggctgccacatcatcacccacaagatcatgcacgcgatcaggagcgacctctccgagttcaagtgcggcctggcgcatctcttcttgcaccacacgagcgcttcactcactcttaatgagaactacgaccccgatgtccaaactgacactgaaacattccttagtcgaattgtcccagagggcccatctgctccatggaggcacaccattgaaggatctgatgacatgccagcacatatcaaatcatcaatgtttggctgtgccttgacaattcctatcactgatgggcgtctcaacatgggaacttggcagggtatatggctctgtgaacatcgtgattac…
>MLOC_13099.2
aaactgacactgaaacattccttagtcgaattgtcccagaggtgaacgatgtgttttttttttgtttctgttcaagggtatctcattagattggtctcctaatctctgtctgattgtaatcagggcccatctgctccatggaggcacaccattgaaggatctgatgacatgccagcacatatcaaatcatcaatgtttggctgtgccttgacaattcctatcactgatgggcgtctcaacatgggaacttggcagggtatatggctctgtgaacatcgtgattacgctactccgcgcacagttgtgattacgctcagtgggatatgaatgatgaatgctaggagctgcaaatacagtgttgctgatgtgcagtgaaattggaactctgcttcaactgtt…
>MLOC_13107.5
tacaagcatttaagatggcgatgatggtgtccctcgcaaaaaaaataaaaaatgaagatggcaatgatggtgagtgtaacgactcacagctagcgacagtgacagattgtcacagttgtcttgcgcgtgtgcgcttggaactcctactccattttccacagttctctcactttgtcatggccagacaagacaaggtgattttgttgccattttaaccagtcctactttttttgtatttggattatgagatgctccgttgtggtgttcaactcgtggcgattttctctaggtcgggaggaaactggagcaccacgtatgctccatctcctttctacatgacctccaagatgaggtccttgtacctggagggatacgattattctatatttgacctcacaa…
>MLOC_13107.7
gcgattttctctaggtcgggaggaaactggagcaccacgtatgctccatctcctttctacatgacctccaagatgaggtccttgtacctggagggatacgattattctatatttgacctcacaaagcctgacagagtgcagattcaggtttacgggaattcggttcagggaagaatactagagggagagtcaccgaccgagctgatcacgagctacacggggtcgaccggacggccgccggttcttcccagatggatcacctccggcgcggtcgtcggcatgcagggcggcacggacgccgtccgccgtgtgtggagccagctgcaagaccacgacgtcccggtctccgcattctggctgcaggattgggttggacagaggaagacggccatcgggtcg…
>MLOC_13107.8
gcgattttctctaggtcgggaggaaactggagcaccacgtatgctccatctcctttctacatgacctccaagatgaggtccttgtacctggagggatacgattattctatatttgacctcacaaagcctgacagagtgcagattcaggtttacgggaattcggttcagggaagaatactagagggagagtcaccgaccgagctgatcacgagctacacggggtcgaccggacggccgccggttcttcccagatggatcacctccggcgcggtcgtcggcatgcagggcggcacggacgccgtccgccgtgtgtggagccagctgcaagaccacgacgtcccggtctccgcattctggctgcaggattgggttggacagaggaagacggccatcgggtcg…
>MLOC_13122.1
cgggattaggcatgcatgggaggttgatttctactagtcctaaacccatgtccggtgcgcggcgagagttaccagcgggaatccgagagcaagtttccttcatcccacctgcaggctgcagctaactatactaacatgggctgcaaccgtctgattacattgtctgtctttggtctttacccgtcggtccagttcgtccacggatatgataatgataatataaccatccgtttatgtccggcaggaatggcggaggccagcgccgtcgcagccctgtatcccgcgcaccgatgcaaaaccgtgtacctggtgaggcatgcccagggtcttcacaacgcggaagaagagaaggatgttgtagactacactttacctgcgctgcttgatgcccaactcacc…
>MLOC_13122.2
cgggattaggcatgcatgggaggttgatttctactagtcctaaacccatgtccggtgcgcggcgagagttaccagcgggaatccgagagcaagtttccttcatcccacctgcaggctgcagctaactatactaacatgggctgcaaccgtctgattacattgtctgtctttggtctttacccgtcggtccagttcgtccacggatatgataatgataatataaccatccgtttatgtccggcaggaatggcggaggccagcgccgtcgcagccctgtatcccgcgcaccgatgcaaaaccgtgtacctggtgaggcatgcccagggtcttcacaacgcggaagaagagaaggatgttgtagactacactttacctgcgctgcttgatgcccaactcacc…
>MLOC_13122.3
cttcatcccacctgcaggctgcagctaactatactaacatgggctgcaaccgtctgattacattgaatggcggaggccagcgccgtcgcagccctgtatcccgcgcaccgatgcaaaaccgtgtacctggtgaggcatgcccagggtcttcacaacgcggaagaagagaaggatgttgtagactacactttacctgcgctgcttgatgcccaactcacccctctgggctggagccaagttgattgcctgcgagagcatgtgacgaaatgtggactagcaaaaaagattgagttggttattgtttcccctctaatgaggactctgcagactgcagtgggggtctttggcggtggaagctgtactgatggagaaagtacatcaccattactgatggtagaa…
>MLOC_13156.1
caactgttattctctccgaatatgaagctttattatgaattttattaagttctccattagaaacttcttcaaggagtgatgtgctttaactaattatctcaatggttgtatctttgatcattcttattctttgttacttcaggttttctctgctaatgggctcagcaaatattatattcatcagatagcttgctatttgcccagtcgtgctgatgttctcccaaatgatatatcagctaaacagccaggatatgcgtgtgttcttgcaaatgtactcgaagctgcaacctggattttgtccgaaccaaagttcgcttctgatagagcggctgacatcattgctgtttccacatcattactggatgcgttgccgacgatcacttcacctaccgaaagggc…
>MLOC_13163.1
ctcgttggggcgttgcaacagcccatctcaatcacgagtccttctcatttgacagcgagccattgattgatttcttgctaccttagcccttaagcaacatggctctttataataccttggccttccaagttccaagtactcctacttggcagaagtaaaataaattacatttttctcaaacagagaaagtaaagaaagctagatttcacatttcaaagggaaaatggtggccgtcgacccgaaagcccttccctccgccaaagccgtgaaccacgagttcagcgtggtcatcgacggcgccgagacgaccatcaacgagggcgtgttccggtgcaacggtggcacgctcaccgtggtcagcccaggcgtcctcgaggtcaacaggttccaacacgtggt…
>MLOC_13167.1
aagaaagaaggatgtgcacgcacatcaaccaacagtatatagacacgagcagtgtacgcctgtacttgcggcgcattgcgatatagacatggacgcctcgtcgcttcttccactgttgcatggtgcacccctgctcttcctcagcctgcttgtgtcaatcttcgtctctttcctcctcctcttcgccaagaagcctcgtacatcccgcggcaatggcggcccacgtctgcctccgtcgccgtggggctttcccatcctcggccatctccctcttctcggccccctgccgcaccggaagctccggtccctggccgaggcgcacggccccgtcatgctcctgcgcctcggcggcgtgcccaccgtcgtggcctcgtcggcggacgcggcgctggaggtcat…
>MLOC_13167.2
aagaaagaaggatgtgcacgcacatcaaccaacagtatatagacacgagcagtgtacgcctgtacttgcggcgcattgcgatatagacatggacgcctcgtcgcttcttccactgttgcatggtgcacccctgctcttcctcagcctgcttgtgtcaatcttcgtctctttcctcctcctcttcgccaagaagcctcgtacatcccgcggcaatggcggcccacgtctgcctccgtcgccgtggggctttcccatcctcggccatctccctcttctcggccccctgccgcaccggaagctccggtccctggccgaggcgcacggccccgtcatgctcctgcgcctcggcggcgtgcccaccgtcgtggcctcgtcggcggacgcggcgctggaggtcat…
>MLOC_13169.1
gatagctcagttgggagagcgtcagactgaagatctgaaggtcgcgtgttcgatccacgctcaccgcacaaatctgttttttttcctcccatacgaaaattccaggtataaacttgggctctttcttttcttcagctgctttccccttctccaccctaatccgccgtcttcctcctcgacctccgaccgcaacgacttgctctcgaatcagactgaaaaatgatgggttcacgaggtaccagtgctgtgctctcacgagctgctcggatgaggcaaaagctgcagtctgctttggaggccagtgcactagacattgaagatgtttcttaccaacatgctgggcatgcggctgtcaaggacaatgcaaatgagacgcattttaacatcaaggtaatttcg…
>MLOC_13175.1
cagaataagctttgctacggaacaaacgagcgctcaaaagatatctctcctctagaggtttcacccggccgctcacattcggccaagtggccgcttgctcatctcaagataagccttcaagtctcctactacccttccccctcctcttgccaaaacgcggcaatccgtgaagctcttctaccacatcttcttgccatctccaactgcagcaagcaatccaagaaattcagaggaagaagaagagcgatcgagcaaactaggaggaggccaagagctagcggcggccatggcgttagcacccgcatcgctccagagcttcctcacggggaggcccctctgcacggccccgcaggtcgcgaggtcgtcaaggccggcatcagctaggctctcgtgcagggc…
>MLOC_13175.2
ccgctcacattcggccaagtggccgcttgctcatctcaagataagccttcaagtccccctcctcttgccaaaacgcggcaatccgtgaagctcttctaccacatcttcttgccatctccaactgcagcaagcaatccaagaaattcagaggaagaagaagagcgatcgagcaaactaggaggaggccaagagctagcggcggccatggcgttagcacccgcatcgctccagagcttcctcacggggaggcccctctgcacggccccgcaggtcgcgaggtcgtcaaggccggcatcagctaggctctcgtgcagggcctcaaacgtcgacaaggacggcgcgcccccggcgtgggccgcaaacctcgagatgaagaatcttgggaagctggcgatggtc…
>MLOC_13175.3
gaataagctttgctacggaacaaacgagcgctcaaaagatatctctcctctagaggtttcacccggccgctcacattcggccaagtggccgcttgctcatctcaagataagccttcaagtctcctactacccttccccctcctcttgccaaaacgcggcaatccgtgaagctcttctaccacatcttcttgccatctccaactgcagcaagcaatccaagaaattcagaggaagaagaagagcgatcgagcaaactaggaggaggccaagagctagcggcggccatggcgttagcacccgcatcgctccagagcttcctcacggggaggcccctctgcacggccccgcaggtcgcgaggtcgtcaaggccggcatcagctaggctctcgtgcagggcct…
>MLOC_1318.1
gtccgccgcctcctcccctgtgccgctcgccaccatccacccgggctccgccgcctcctcccccatgccgctcgccgccgtcgtccagggcgcctcccctccgagcacactcggcgcctcttccagcctgccttccgcggcgcccggcgtggaggggaacaggaagcgggtactgaggggccaggggaaggcggcgaccaagaagaaggagaggcgcatgagggagctgctcaagctcccgtccatcgaggtccaggatatgcccgccgccgcccagagcagcggcagcattgcctctgctgtgtgatccgtagcacggttgaagcagcatggaactgacggttgatctgggtgtgctttgttcttggctgcttttgcttcggtggtgatctgcagtag…
>MLOC_1318.2
cgcctcctcccccatgccgctcgccgccgtcgtccagggcgcaggaagcgggtactgaggggccaggggaaggcggcgaccaagaagaaggagaggcgcatgagggagctgctcaagctcccgtccatcgaggtccaggatatgcccgccgccgcccagagcagcggcagcattgcctctgctgtgtgatccgtagcacggttgaagcagcatggaactgacggttgatctgggtgtgctttgttcttggctgcttttgcttcggtggtgatctgcagtagtagtagtaaattaattttactggtttgtgttaatgatcagaactgtgttgcctgttcagttaaccgcgttgatatgcgtatgtatttgggacgagatgcgttttgtttcgtgctgttt…
>MLOC_13187.1
cgaccaggaggggcccgccgccgtggagggggacaaggatgagctcgccatttccaggctcggcctccccgcccagctcgtcgccaccctcgagaagcgcggaattacccacctcttccccatccagagggctgtattgattccagcacttgagggccgtgacctgattgcaagagcaaagactggaactggaaagacgctagcctttggtatacccatgatcaagcaaataatcgagcaggacgaagggcggactcccgggcgaggtcgtattccgagagctttggtccttgcacccactagagagttggctaaacaagttgagaaagaaattatggaatcagcgccaaagcttagtacagtgtgtgtttatggtggtgtatcgtataatacccagca…
>MLOC_13209.1
ggagaattttcacttggccgccaagtcccaaagcacaagtggagcacgaaactttgatgtggcgggccgatgtgcccgaagcaatgtcaaaaggaaaacgggtgccatttaagttcgaaaaattctccaccctcccttctctctctcccccctccgtcgttcgatttcccgacgccatcgtgcgcatcgccggccaggacaaggcaaagacatacatacccagaggcagaggctacagcagcccctcgcagggaaaagaagacccacccagaggcagaggcccgcctcaaatgcgccgccggccgcgcgccgccgcacgatgagccccgccgcgacggacgccggcggcgacctcttcgccgccaacctcaagggcgcgctcctcgccgtcgcctcctc…
>MLOC_13212.2
cctccctccgcgcccgcaaacgatggaggaagccaaggttgtggagaccagggatgggactatctcagttgcctccgcgtttcccggtcatcaggaagccgtacaagatagggatcacaagttcttgtcgaaagcggtagaagaggcttacaaaggagttgactgtggacatggaggcccatttggtgcggtcgtcgtccgtaatgacgaagtaatagtcggttgccataacatggttctgaacaacaccgatccaactgcacatgctgaagtcactgcaataagagaggcttgcaaaaagcttggaaagattgagctgtcggattgcgaaatgtacgcatcatgtgaaccttgcccaatgtgttttggggctgttcatctatcccggatcaagaggct…
>MLOC_13212.3
ctccctccgcgcccgcaaacgatggaggaagccaagggtaagcataccgtccatcttcccgcccgcggatcgccaccggccggctgcaactcagcccgctccggatcggtcgcgtgctcgcctctactgatttccttcttattagtcagtctctttcggaggccggcagatcgcctgccgcctcctgcgtcgttggttgatccgccgagcgtggggcggatccccgcgcgcgcgcgtgctggacggtgggggaaatgcggttgtttcgtttcggatgtgcgggtcctctgctttgcgctcacccacccaaaacagagcagcaatggcgcccaactgcccgtagaagggccgaggcagggctctgctttcgccgcatctgggaattccgctagttttgcc…
>MLOC_13213.1
cgagatttggcaagcagtgacatcgaatggctatcaccttgcctggaatttagggtcgaataggggaggggagggcacaaccatcccccgatccatctcatccccctccgttccgtttcctggcggcggctgttgctgcttggctataaagcttcctctagtcgtcctctgcctcgcgcccctgcgacctcgaccccgccccgccgaaccctatggcgcgcaccaccgtggcgggcgcggcagcataattggctcatgggctagcactgtcccatctgttcccctcgcatcactcccccctccctcactcacccacccagtgtcgagctgactggctcttctccccctcctgagtcgtgaccgaggggagcaggcgaggaagagagattgatctccggc…
>MLOC_1326.1
tcaacgttcgtttgatgaacttgctgctggtaacttggccatggaatagatagatcttacaagcctgtcacagtaggattctaataaatgaatgcgccagagtcacagttgctaattgtcactatacctgaactcttgaagtgtgcattcccccggctatatttgtttcagaaagggttcacagctcaactgccgatcgtgttacctccatcgttttaaactcttgtggagctgtgctctgcacaggttgaaggtggtgcaccatttctttgttactattaggacatgtgggtgttagtatgattttcctaggcggaattagtgcaagaacctgtaatcccgtatgtgccaaatcgatgcttgcttggtcagaagttatttagtgtacaccatccagtg…
>MLOC_13269.1
ccagatcagtacttatgggagagagagtttatgctcgcagggcgaaggtataaacgaatagacttggagctcacaaatgcaaggggccataccttaaaatgcagccactatcttcctgctttcgttccagaaaatattgccctcccgtgtgtgatctactgccatggaaatagcggatgcagagcagacgcaaatgaagccgctgtagcacttcttccttcaaacatcacagttttcacactagacttttctggttcaggtctatcagacggagattatgtcagccttggttggcatgagaaagaggacctcaaatgtgcagtatcattcctgcgcaccaacaagcaagtttcccgtataggcctttgggggcgatcgatgggtgctgttacaagccta…
>MLOC_13269.2
ctcggcgcggcagcgagctcccgcggcgtctcgcgcatatccgacgcgcgcgcctacgctcgtcgggagacccagggactactgctgcggctgtggtgggctccggtgccttctcgagtgtgggcggggcggaattcggagaggacgagctggggccgtgagagtcgggcgggccgcgggcgcgctcaccgcgagcgcttggagccaacccacccacgggcgtcacgttgtagcggcacgccgccgacgccatgatcgagcagttcgtcaatttcgtcatccggccgcctcggtcagagtataatccagatcagtacttatgggagagagagtttatgctcgcagggcgaaggtataaacgaatagacttggagctcacaaatgcaaggggccatacct…
>MLOC_13269.3
ctcggcgcggcagcgagctcccgcggcgtctcgcgcatatccgacgcgcgcgcctacgctcgtcgggagacccagggactactgctgcggctgtggtgggctccggtgccttctcgagtgtgggcggggcggaattcggagaggacgagctggggccgtgagagtcgggcgggccgcgggcgcgctcaccgcgagcgcttggagccaacccacccacgggcgtcacgttgtagcggcacgccgccgacgccatgatcgagcagttcgtcaatttcgtcatccggccgcctcggtcagagtataatccagatcagtacttatgggagagagagtttatgctcgcagggcgaaggtataaacgaatagacttggaggcaagtacggagaccaattatcgag…
>MLOC_13269.4
ccggccggcactcggcgcggcagcgagctcccgcggcgtctcgcgcatatccgacgcgcgcgcctacgctcgtcgggagacccagggactactgctgcggctgtggtgggctccggtgccttctcgagtgtgggcggggcggaattcggagaggacgagctggggccgtgagagtcgggcgggccgcgggcgcgctcaccgcgagcgcttggagccaacccacccacgggcgtcacgttgtagcggcacgccgccgacgccatgatcgagcagttcgtcaatttcgtcatccggccgcctcggtcagagtataatccagatcagtacttatgggagagagagtttatgctcgcagggcgaaggtataaacgaatagacttggagctcacaaatgcaagg…
>MLOC_13273.1
gtcattctcttgtaggcctttttgagctaatatttatttaattacatttgtaatattcattgaagctaacatcttgttagctgtggctggtcatgagatagtaatacatctatttgtagagaacccccttgtagattcggctgtgtgtggtcatgacaaataactctattattttttcctccgcaggttgataccatgatcattcaggccattggcttattggatgatcttgacaaggagcttaacacatatgcaatgagagttcgtgaatggtatggttggcacttcccagagctcactaagatagtgacagataatatacagtatgcaaaagttgtgaagttgatgggcaataggactaacgcggttaaccttgatttctcggagatactgacagat…
>MLOC_13285.2
gccggtgcgcgcggccgagctggggcagctcagggcgaaggtcgccgcgctagagtcgagcattgcagcgcagacacaggagctgaatagcaaggatggcggcatcgaaacactggaaaaggtaactggggagatgtcacagaacattgctactctgcaggatgagataacttccctccagtcaaagggatctatagctgcaaaggagctggcaggcaaggccagtgcccgagctattgagcttgagaagcagattgagaagctcaagaaggacatagaagcacagaataacaaaaaggcgaccatggaggctatagctaccgatgcagagaagagggtgcaagagctgagtgctaagcttgatagacttcagaagacaagtggcgagcaaaaggttag…
>MLOC_13289.2
caaaggaaaactatgtagcccacactaatatgtagcaccgagctgattataagctcacagtaaagatatggtagtcatcgtgtaatgttagttttagttggaatcacagtgacttgagttttatctaacataagttcgtccagctttcagttagactgtaagtttactttgttacctttgctgcttccatttcatattaatctggatttggtttccttaacaagtcattacttgtgcattcatttgtcctcttagcccaagctatcaccttatcaacatgtattattgcccataacaatgcactattggctcttttggtgtccaataattttgccgagattaaaagcaatgtatttaagaaagttagcaaagagaaccttcacaatctggtttactatg…
>MLOC_13289.3
atttgctacgtttccagtgtctggatgatccttttgaattaaccgttgctgcatagctgcatttgtcagtatgtcatgtatggcttattgttgttgtctagctactcagtgttcagcaattccatctccttatgtagaatgaaccatgctgagttggtctccatagacttatgtagaatgaaccatgctgagttggtctccatagataaattgtccgcgtagacctttttacatattggatattcattaattttctagaagcaaattctttgccatgctgtaaatgcaaggttcaaccctttcatgcctactagcaggaaattgtgagtgttggttgcaaacagtgcactgaatgcaatttaactgctgtagcaggaaattgtgagcattggttgcaaa…
>MLOC_13303.1
aatgccctcgcgacgtctcctaccatggctatctataaacgccggccggccacaccatgcctcctcctcctccttctattatcccgctatccagcaagaagaagcagagcagctcagaaccgagcacagaccgaagcggagccaaacgaaagaacggacctaacctagccagccagcgcgatcgaccgagagatggcgcggtggtgtgagctggcggcggtgctgctcgccgtgtcgatggcggcgtcgacggcggtggcgcaggacgcgctgcagaccaagtgccaggaggacctgcagaagctgtcggactgcatggactacgcgacggggcacgaggacacgccgtcggccaagtgctgcgaggacacggcggacacgcagagggcgcggcccgag…
>MLOC_13385.1
cgcgcatactgctcaggccttagcccaagtccaagccagcaacgaatagcagctgcacgccctcaccctttgcgccgcctccgcaaacgccggcgcccgcaccctaagccgccggcgactagaccaacgaacgtcggcctgcgttgcgccaacccggcacctccaagctgccctccggcggctagtcctgcacggctgcatcctggtctggccagccacgatagtcagcttggagccgtaggcagggttttgggagcagatcagatcaaggctgagctttgaattggtcaccatggtgtgggagcttaccgaggtccctggcaatccaactcccctccaacactccacggttgatgtggtggcagcgaacattgtgcccaaggtaacaaatactctcat…
>MLOC_13385.12
atgggacctccccaggtgattctgacggcccccaacactgttggaacaggcagtccgccgttttcttcgtctccggttatggcgccatcgccagttctgcctctgccaccctaggaaccgctgccaccacctccctattgacctctgccacccccagagctagtagttttttttaacccgtttcttttccactttcttctgttgctacaacttataaaataagcttaatcattttttttgccttctgaaaacgtgagttgtttgtttctcaaccttagctttgaattggtcaccatggtgtgggagcttaccgaggtccctggcaatccaactcccctccaacactccacggttgatgtggtggcagcgaacattgtgcccaaggtaacaaatactctc…
>MLOC_13385.9
ccctcaccctttgcgccgcctccgcaaacgccggcgcccgcaccctaagccgccggcgactagaccaacgaacgtcggcctgcgttgcgccaacccggcacctccaagctgccctccggcggctagtcctgcacggctgcatcctggtctggccagccacgatagtcagtcagcttggagccgtaggcagggttttgggagcagatcagatcaaggctgagctttgaattggtcaccatggtgtgggagcttaccgaggtccctggcaatccaactcccctccaacactccacggttgatgtggtggcagcgaacattgtgcccaaggtaacaaatactctcatcaggcaattgaatcaagtatgcccattagagaatctacggcatgtcaagcgggtg…
>MLOC_13408.1
ccggtaccaaacacgtctcagatcacacctaccccaaaggccctaggctcctagcttaccaacccactcccctaacccttcttcttccctcccacaccaatggccccttcaccaaccccaattgagcacccgcctcacctcgcgagctggtacgcgtcaaagaaatctgcagctccagattcgccatggctcaacaacaacccaatcccgacgaggtcgtgctcggtcaggagatcaacggcgcgagggtggtcaccctcaaccgcccgcgccagctcaacggcatcaacgacagagtggtatatctcctagcgcagctcttggagaaatgggagaaagatgacgatgccaagctggtcatcttcaagggagcaggacgagcattttctgctggcgggg…
>MLOC_13425.1
tgatgattagactaaagcaaggcgcgtgtgcatgccgtgttcattttgtgtttgctcgaaaacgaagtcgagaccttaaatcaatgtcccgcgtacgtcgtcgacaagctcgcgccacccactccccccggcaatggcggcaataccattgcacgtacatttccgctacaagctttagatcgctcgcttctatatatatagccgtattggcgtttgtggcttggcagtaagcactagccagccaatctactactctccttccttcattcctcctccccggccggctggtaaattggccggtcagccgtcgatcaccatgggcggttcgtcgacgttcatgttggcgcctgccctggcgacggcgctgatactcctcctgctgctgtcgtcgtcgccggc…
>MLOC_13431.1
gtttagatcactaaagtagtgagtgatctaaacactcttatatttctttacgcagggagtacatcatataatattattagactttgtcaatttgagacagacaagtgtgcaaagtccaaaccagtaaagaagttggcttgctgccatgccactccccgcagatcacatctccctagcagtagcagcaaaacagcaaacaatagcaacttagcaagcagccaagcaccaagcatatacgcatacgccagcactcgcaacacacagacgcgccagcaagcagccagtcagccactccagacggcggctgtgacggaatcaattacctcgctcaaggcggcggcgaggcgaatcgataggttggcgaggcgattccaggcggcggtggtataatcaagtaac…
>MLOC_13431.2
tttagatcactaaagtagtgagtgatctaaacactcttatatttctttacgcagggagtacatcatataatattattagactttgtcaatttgagacagacaagtgtgcaaagtccaaaccagtaaagaagttggcttgctgccatgccactccccgcagatcacatctccctagcagtagcagcaaaacagcaaacaatagcaacttagcaagcagccaagcaccaagcatatacgcatacgccagcactcgcaacacacagacgcgccagcaagcagccagtcagccactccagacggcggctgtgacggaatcaattacctcgctcaaggcggcggcgaggcgaatcgataggttggcgaggcgattccaggcggcggtggtataatcaagtaaca…
>MLOC_13431.3
tgaagtcatatgtgcaacagctagaaagcagcaagctgaagcttgcacaactagagcaggagctccagaaagctcgccagcagggaatcttcatttctagctccggagaccaaacccatgccatgagtggaaacggtattttcttctccaaatttctttgtatgccataattttttgcagcagcatccttttgttacataatgttcaattgcattgtgttatcaatctgtgttagaggttcatcccaacagtaaacttatctttgcaggagcaatgactttcgacctagaatacactagatggcttgaggaccaaaacaagcaaatcaatgagttgaggactgcagttaatgctcatgcaagtgacagtgacctgcgccttatcgtagatgggataatg…
>MLOC_13441.3
ggttatatttcggatcaatagcatctcccaagtcctgtccttggcatccaagtcctcactgaccagggaccttcactgccgtcaaccagtcaaccaggatatcgaggcatatgattgcaaatggatcgccattcaactcctacacaaagcgacctggagcgcatgctacttgatgtagaggcggaaccgagggccctgccattatccctcctcgaagatatcactgatcaattttctgatgagagtgaaattggcagaggtggattcgcagtggtctataaggtatgataactctcaacattcatagtttaaaccacagttgatctcaagattttagttgataccaggcaaattattgcaaatgtagggaatgcttgagaacggggtggccgttgctgt…
>MLOC_13448.4
acggggacccgctccgcgcgctctcgctcctctcgctcgccgccgaccgctgcggcgtcgcgccctcccccttcgcgctcgacacggctctctacgtgctcggccgcgcccgccgcttctcccacatgtgggacctcgtgcggtccatccaccggctctgccccgacgccatcaccgcgcgcaccgccatggtcgtcctcggccgcgtcgccaagatctgctccgttcgcgagaccgtcgcctccttccgccgcctcttgcggctcttccgcggccgcgacggcacggactcggccgacctcttcaacgcgctgctccgcacgctctgccaggagaagagcatgtccgacgcgcgcaacgtctaccacgcgcacaagcacgagttccaggtgaaccgcc…
>MLOC_13532.1
cggcggtgactgacctcgctcgggttttcgtttccgtgcaggcgacggttgggccctgcaacgtgcccaagcccagggcgtggagtcccgtggagcagagcaaatggacgagctggcatgggcttgggagcatgccgtccgccgaggcgatgcgtctctttgtcaaaatactggaggaggaagatcctggatggtactctagaatccctgagttcatcaaccctcagcctgtagtagatattgaaatgcataaaccaaaggaagagccgggcatcgtaccggctttgacaaatggaacaggaacatcatcaattccagaaccaaaaaccatttctgaaaacggaagttcaatggagacacaagacaaagttgttattctggaaggtcttagtactgtca…
>MLOC_13565.1
cccactacaagcagccgccaccgcctatcccccagtcgcgagcccccccgcttccattctaatccgccccctgccgagccaccaacgccccaaacccctcgccctcccaaaccctaaccctaaaacctcggccctcccgccgccgccgcccgattcccctccccagtctccgcatcccctgttcggattgaagcgatgtcgtccgacgaggaggtcagggaggagaaggagctcgacctctcctccaacgaggtcgtcaccaagtacaagaccgccgccgagatcatcaacaaggctctgaagttggtattgtcggagtgcaagccgaaagccaagattgttgacatttgtgagaagggtgacaatttcataacagagcaaactgggaatgtctacaag…
>MLOC_13565.2
caagcagccgccaccgcctatcccccagtcgcgagcccccccgcttccattctaatccgccccctgccgagccaccaacgccccaaacccctcgccctcccaaaccctaaccctaaaacctcggccctcccgccgccgccgcccgattcccctccccagtctccgcatcccctgttcggattgaagcgatgtcgtccgacgaggaggtcagggaggagaaggagctcgacctctcctccaacgaggtcgtcaccaagtacaagaccgccgccgagatcatcaacaaggctctgaagttggtattgtcggagtgcaagccgaaagccaagattgttgacatttgtgagaagggtgacaatttcataacagagcaaactgggaatgtctacaagaacgtga…
>MLOC_13573.2
tttgtagcgtgcaggaaaaggtgttcctgatgcttcgctcccatttcaccgagctgctccaaccttgactcatatggctttagttgaattggaaagagcaggtctcctaaagtttgtcataagccagaatgttgacagcctacatctgcgttctggcttcccaagggagaagctgtctgaattgcatgggaattctttcaaggaggtctgcccatgctgtaaaacggagtaccttcgtgattttgaaatagagacaataggactgaaggatactccaaggcgttgtgctgacaagaactgtggagctagattaaaagatacagttcttgattgggaggatgcgttaccccctgaggagatgtattctgccgaggagcagtgtcgaacagctgatcttgt…
>MLOC_13573.4
ttgtagcgtgcaggaaaaggtgttcctgatgcttcgctcccatttcaccgagctgctccaaccttgactcatatggctttagttgaattggaaagagcaggtctcctaaagtttgtcataagccagaatgttgacagcctacatctgcgttctggcttcccaagggagaagctgtctgaattgcatgggaattctttcaaggaggtctgcccatgctgtaaaacggagtaccttcgtgattttgaaatagagacaataggactgaaggatactccaaggcgttgtgctgacaagaactgtggagctagattaaaagatacagttcttgattgggaggatgcgttaccccctgaggagatgtattctgccgaggagcagtgtcgaacagctgatcttgtt…
>MLOC_13604.1
ccgcgaggcaggcgcacggcgccatgtcccttgagggcgggttcctcggcggcccgcagcgcaccgaggaacgcgttgcgccacgcccgcctcgggccgcggcgcgcgacgccgaatcgatcaggcccttgtccctgctacccgagagcagcattgggctatacgacccggcgttcgagcgcgactcgtgcggcgttggcttcgtcgccgagctgtcgggcgttgacaaccgggcgaccgtcgtcgatgccattcagatgctcgagagaatggcccaccgtggtgcatgcggctgtgagaaaaacactggtgatggtgccggcattctcgttgctctaccacacaacttcttccgtgaggtgacaaaggatgccggatttgagttaccaccaccgggtg…
>MLOC_13604.2
gtgggagcaatgagttatggatctatttcgttggaggcacatactgcccttgccgtggccatgaacaaacttggaggcaaatctaacacaggggagggaggggagcagccttctcggatggaacctctttctgatgggtcgatgaatccaaaacgaagtgcaatcaagcaagttgccagtggacgatttggagtttccagctattatctgactaatgcagatgagctgcagataaaaatggctcagggtgctaagcctggtgaaggtggtgagcttccaggtcacaaggttatcggtgacattgcagttaccagacattctacagccggcgtcgggcttattagtccacctcctcaccatgatatatattctatcgaggatcttgcacagcttatccat…
>MLOC_13618.1
accgcaccttcactttcaccaagtccggctcttcttcttccccatgtcgacggccaaggtgttgctcccggtgcctaagtctgtctctcaccatcatcaaaggaaccctcttcgcctcgcctttgcccatggctccaccgaagcattcttcccgcctagtatccgtcgtcgcccctccctccactcgattcgcacgaggtctcggaagatatctgcttgtacggcatatgtcgagagcaggccgttgggggaacgaaatgtaaaccgacaaaacatggatcgggaggccaggataaggaagcagctacaaaacccaaaattctcgccatcaccgtatgacacggcatgggtagctatggttccattgccgggttctcttcaggatccatgtttcccaca…
>MLOC_13626.1
cgcgccgcgaccggcgccgcgcccggggtcggcgagctccggagcgcgctcgccgcctccttcccctcgctgcgcttcgagatctacccgttccgcgccgacgccgtcacgggcctcatctccgcctcggtgcgcgccgcgctcgaggccccgctcaactacgccaggaactacctcgccgacctgctccccaagtgcgtcccccgggccatatacctcgactcggacgtgctcgccgtcgacgacgtgcgcaggctctgggagacgcgcctgcccgctgccgccgtcgtcgccgcgccagagtactgccacgccaacttctcccgctacttcaccgacgccttctggtccgacccggacctcggcccgcgcgtcttcgccggccgacgccgcgcgccc…
>MLOC_13626.2
ctacccgttccgcgccgacgccgtcacgggcctcatctccgcctgatgcactggtcaggcaagggcaagccatgggatcgcctcgacgcaggcaggccttgcccgctcgaccatacttggaaatcatacgacctctacattggcgacggtgatgcctcgcaagcatcggcgccatcctgggcctcattgtcatcatcggcgttgcccgcggcggtgttttcttggtagacagatatgggaggacacacgctataattttttcatttggttgtggtgatgcaatcgcgtttgcgatgcgtcgccgctgccatcacagctgccatcgcaagccggctgccgccttcggctgtacagcgaggggaggggcggtacattgcagcggctgcgacgggaagagga…
>MLOC_13638.1
aaacattagggtagtagtgtattcctcttggcttgtctcggccggagtcctctccactccacgcaacgcagacaggaggagtaggaggagaggagaaacccctgcgcaagaaagaaagaaagaaacaaagaaaccaaaggcggtcgagtccttgaccagcacagaaccaacctcgattcctaccccgtggccttgtttttatccaacgaccacgccttctggtgcgtgcaaactccatccaacgagctcggacatggcgaagccacgccggagtagattcgctttcgctgggtgcggatgcttcggaggaggccaggctcggggtaaggtggcggaggatgagtacccggtgaagctgcacatctacgatatcagtcgggggatggcacggcagctctc…
>MLOC_13648.1
agccgcggcttccttaccccggccgggcacatctctaacaccgctatccccttcctcctacattcggctctcctccgactgcagcttccggtcttccagattgctgccaatggcgccaccggtgcggccatccaatgccacgcttctcgctcggctcggggagggcacggccaggttcgagctcctcgaggaccccgcgcctgctccggtttggccccgcctccacggcttcgccaggattggatcctcgctgaggggcggctggtcggcggcgctgaacaaggtggagcactacggggtccagagagtcaccggcgatggacggtgcatgtttcgagccttggctaagggaatggcaaagaccaggggaattccattgaccccaagggaggaggtaca…
>MLOC_13648.2
aatggtcgtagcttactcatgtagtgtctcttggattcttcattgtccgatgatggcaatggactttttacatcaaaccaatcacacaatcaatattatcatttgaatacacaattctaggccaagacccattcgtatatgctaagtgattcatcgcaacagacgacttacggctggcagtgaaagaagttatatgtgacaaccaaaccgagcgtcaaaagtatgaagaggcaattatagccattacagtggatgaatctttgaaacgatactgccaaaggataaggcgacctgatttttggggcggagagtcagaactcttggttttgtctagactgtgccggcaaccaatcattatttacattccggagcgtgagtaccgcggacggggcaacgggt…
>MLOC_13648.3
ccagccgcggcttccttaccccggccgggcacatctctaacaccgctatccccttcctcctacattcggctctcctccgactgcagcttccggtcttccagattgctgccaatggcgccaccggtgcggccatccaatgccacgcttctcgctcggctcggggagggcacggccaggttcgagctcctcgaggaccccgcgcctgctccggtttggccccgcctccacggcttcgccaggattggatcctcgctgaggggcggctggtcggcggcgctgaacaaggtggagcactacggggtccagagagtcaccggcgatggacggtgcatgtttcgagccttggctaagggaatggcaaagaccaggggaattccattgaccccaagggaggaggta…
>MLOC_13648.4
ccagccgcggcttccttaccccggccgggcacatctctaacaccgctatccccttcctcctacattcggctctcctccgactgcagcttccggtcttccagattgctgccaatggcgccaccggtgcggccatccaatgccacgcttctcgctcggctcggggagggcacggccaggttcgagctcctcgaggaccccgcgcctgctccggtttggccccgcctccacggcttcgccaggattggatcctcgctgaggggcggctggtcggcggcgctgaacaaggtggagcactacggggtccagagagtcaccggcgatggacggtgcatgtttcgagccttggctaagggaatggcaaagaccaggggaattccattgaccccaagggaggaggta…
>MLOC_13648.6
ccagccgcggcttccttaccccggccgggcacatctctaacaccgctatccccttcctcctacattcggctctcctccgactgcagcttccggtcttccagattgctgccaatggcgccaccggtgcggccatccaatgccacgcttctcgctcggctcggggagggcacggccaggttcgagctcctcgaggaccccgcgcctgctccggtttggccccgcctccacggcttcgccaggattggatcctcgctgaggggcggctggtcggcggcgctgaacaaggtggagcactacggggtccagagagtcaccggcgatggacggtgcatgtttcgagccttggctaagggaatggcaaagaccaggggaattccattgaccccaagggaggaggta…
>MLOC_13689.1
gtggatttggtggagcaggactgaattttatgaagtagagtagtcccggccgcctttagtggggctactactgcggtttctttgacattttgttctaataaataactacatccatttaggtgcgtgcttgagaaaaatttagtttgtaaacaagtgcattgatgcttccgctcttcatgttgcaggggagtcagagtcggacagtgaagcatcagatgttggtggctctgatggagaagatacctcatggatttcatggtattgcaacctaagagggaatgagttcttctgtgaagtcgatgatgattacattcaagatgacttcaatctttgtgggcttagcagtcaagttccatattatgattatgctcttgatctcattttagatatcgagtcttc…
>MLOC_13689.2
gtggatttggtggagcaggactgaattttatgaagtagagtagtcccggccgcctttagtggggctactactgcggtttctttgacattttgttctaataaataactacatccatttaggtgcgtgcttgagaaaaatttagtttgtaaacaagtgcattgatgcttccgctcttcatgttgcaggggagtcagagtcggacagtgaagcatcagatgttggtggctctgatggagaagatacctcatggatttcatggtattgcaacctaagagggaatgagttcttctgtgaagtcgatgatgattacattcaagatgacttcaatctttgtgggcttagcagtcaagttccatattatgattatgctcttgatctcattttagatatcgagtcttc…
>MLOC_13691.1
gacgaatccgccagccgcctattattcccttctctttccccgaccccaatacctgcggtcgtcaaatctcgccgccccacctcgccgccggcgaaacccgaccgcccggcagggcaaccgcaccaacagccgaaggcccgcgcctgtagggtagtcggagatggggaagaagcagcatagcaaggaccggatgttcataacggccacggagtgggcgacagagtggggcggcgccaagaacagggaggccatcgcgccattccagcgcctccccttctactgctgcgcgctcacgttcttgccattcgaggacccggtgtgtacggcagatggaagcgtcttcgatttgatgagcataataccatatattaaaaaattcgggaagcatccggtaactgg…
>MLOC_13691.2
gccagccgcctattattcccttctctttccccgaccccaatacctgcggtcgtcaaatctcgccgccccacctcgccgccggcgaaacccgaccgcccggcagggcaaccgcaccaacagccgaaggcccgcgcctgtagggtagtcggagatggggaagaagcagcatagcaaggaccggatgttcataacggccacggagtgggcgacagagtggggcggcgccaagaacagggaggccatcgcgccattccagcgcctccccttctactgctgcgcgctcacgttcttgccattcgaggacccggtgtgtacggcagatggaagcgtcttcgatttgatgagcataataccatatattaaaaaattcgggaagcatccggtaactggagcagcgct…
>MLOC_13714.1
acagtagtagcttgcatgaatgcatgcatgcgtgcataaagcataattctctactagagcatggagcactggtactggtttgtaggacttgtttgctgcttcctctcgtactaccgtcgtctccagtccaagaaaacaaccaaggaggagccgacggaatggccgctgcttggccatctcttatccacgctcgccaacgtctccaacttgcacgactgggccaccggcgtcctggctaccacgcgctacaacttcgcagctcacatggggctcaccggcgtccgcttcttccttacctgcgacccatccaatgtgcgccacatcttcatctccaactccatcaactacccaaggggcgaggaatatgccgacatcttcgacgtcctgggcgacgggatc…
>MLOC_13740.1
cccccagccgcacccgcgggcgcggccgcagccgcagcagtgggtccctccggaggcgaagctgccgcacgttccggacacgccgcctctgcatcccgcgcgggccgcgccatcgacggtgccggcgccgggcccgatcaggtccgtcgaacgggaccgccgggccgtgcccgacatcatgtacaggaaacgccgcacggcgacgctgctgcgcacggcgctgttcgcgcggctcctggccgcggcgctctgcctgacggcgctcgcggtgctcgccgccgacacccgcaagggctgggccctcgactcctacagcaactacacccagttacggtactcggaggctgtgaacgtgatcggattcgtgtactcggtgttccagttctttgcgctggcgtt…
>MLOC_13746.1
cgccgccgctcttcttcctcctctcttcgtgttagggttagggtcgctccctcccgaagatcagagatggcggtgccgattctgacgaagaagatcgtgaagaagagggtcaagcacttcaagagggcccatagcgaccgctacattggcctcaagcaaagctggcgcaggccaaagggtattgattcccgtgtcaggagaaagttcaagggatgcaccttgatgcccaacattggctacggttctgacaagaagaccaggcattaccttcccaacaagttcaagaagtttgttgtccacaatgtctctgagctggagctgcttatgatgcacaacaggacctactgtgcggagattgcgcacaacgtctccaccaagaagcgcaaggacatcgttgag…
>MLOC_13781.1
aactaagtcttgtctgttgccatattcattgtagcagttacttgtcatctatgtttgcccatcctttgagttgttttactgtatattaattattattgacatattctacatgttttggacactttttttttcgactttcagcatcatggtgctagtaggtttgctagcacaagtgtggtgaagcagtcttcaggtggtctgtttagctggcttcttggcggaggctcaggccaacttcctcctcttgatgttccgctcccaggcattacaattcctccacccctaccagattttgttgagcaatccaagacaaaaatcactactcttccaaatggcattaagattgcatcagagacatcaccgggcgcggctgcatcagtgggtttgtacattgactgt…
>MLOC_13827.1
gacacaacggacgactgtcggcagtggcactgcatttaaggccgcctccaccactccactccactccaccactctttcaccggggagaaaagatccagccacagcaactgttccactcttcgagatctcggctccggcaatgcctccatgggcggccacccccgtgctgccgctgctcctcctcgtgctgctgctgctgctggtggtgcgggggagaggaggccatggcgccatcaccatcggcggtctggacatggacatggacgtgggggtggaggcagcgcagatgggctcggaggcggcgcacggccggctgctgtgggagaccggtggcggcaggaggtacatcagctacgacgcgctgcggggggatgcggtgccgtgctctaggccgggggt…
>MLOC_13844.2
gcagcatggtgacaaaggagcgaaatgaagtatgacttaaagatttacaatcaagggtccctcttccacaatgggttcttgaggagatggagaagatgccagacttgtcatatactgatagatataaacagagaaacaaggaatacatctcattgggatgtgacattcttccacttctgaaggggagatcacctatgcaagcttatgctgacttcatgaggagcttccgcgacaatttcaaggagtaccttggggccatagtgacggaagttcaagttggaatgggcccaggaggcgagcttaggtatccatcatgcccaaccgagaagctaaatcagccaggcagctcatctgaacttggggaatttcaatgttatgacaagttcatgcaagcatcat…
>MLOC_13844.3
gttcactatattgctttttcaatttagttgtttaatcttgcaatatgcaagcattctttttgctgccatagtgacaagtgagaatacgctgagaattgcatttatgcacaagatttcctatttctgttgtttctgaaaaaaaaaatacctactacagggtccctcttccacaatgggttcttgaggagatggagaagatgccagacttgtcatatactgatagatataaacagagaaacaaggaatacatctcattgggatgtgacattcttccacttctgaaggggagatcacctatgcaagcttatgctgacttcatgaggagcttccgcgacaatttcaaggagtaccttggggccatagtgacggaagttcaagttggaatgggcccaggaggcg…
>MLOC_13853.1
cggcgacgctcgcattaactctgtatattatctcttctattcatgaccttgcactaagtctagaacttaaggttgctaacagcgatatgctgatgggttcaacgccgcctccatgcataagttcgttctgggttattattatgaaatccttttctcccacgcatggatgcaataaacctcgtgcagacaatcatttataaatatgacgtgctctgcatcctatgtgacctacatatttcagttttagtaagtagcataagtatgaaatatcatctgtgtattgtccaatggagcccattgccttatagaaaatcttgtctgactacaatttcatttttgcacaaaaagatggtgctaaatacacatgggctcaccgtaagaccttctggtctgcagttt…
>MLOC_13853.2
cgtgtggttgttggccatgatcttcgaattcgccatgagcacctccactgttaaggcattggcgcgctcagcctcaagttgtgcctctgccaacctatgctcctccgcctcgacatagcaccagcgatgctccttcaccatctcagtaaagcggcggcgctgctcctccactttggctagcgctcatcgtttggagacggatgccttcgcccctggccgccgcgtccaccacctcgaagccgacggcagcgaatccggcagccgggtctaccaccatccccttctcttcctctgagattgtgtctgtcgagcttggaggctcgtcggtagcgatgcgtgctcggcgacgctcgcattaactctgtatattatctcttctattcatgaccttgcactaag…
>MLOC_13874.1
cggctaattttcctggtgcttatcaccaagcaaacatctacacccacccccgcctgatcccgacctctatatatcagcaccccaagcttgcccattcccggcacacaacaacagcaacctccaagcgacatcgtcaacacacaaaccatttttctagttcaccggccgttgccgagatgaagcccgccgcgcagccggtcaccggcatgcccgtcggcgccgccccgtccgcctggtcctccggcctcttcgactgcttcgacgactgcggcctctgctgcgtgacctactggtgcccgtgcatcacgttcggcaaggtggcggagatcgtggacaggggctcgacgtcgtgtggcaccagcggcgcgctctacgcgctcctgtgctcgctcaccggct…
>MLOC_13886.1
aatactaatacttcctaacagcatggagggcgctagtgtgaagagggttagtgcaagttgcttggcaagggatgtgactggggtgtctgatgccagtctggcagtctgcatccgtattgctttggcacttcactttacttattgggcttttccttgctaaatgggctgtgatctaaggggacagccacacaggggagctggatagtgatacattcgatctcgaaatttcatatcctcgtatttttccaatgcatcatccgcatttatatctggatattaagtccccatattgtcaggatccagatttgattctgattcgatgcagatatttattcccacattagctttctctgataccgacatcagataatttgtatatccggtgccagtttccaccct…
>MLOC_13908.1
gtgcgtataaatagggggtgaatgtttggtgcattccatgcaaaacgcagcagtttaagacgatctagcgcagattagtttttgttgcacgtacgaagactagtggcgatggcagctgagcatgtggcttctgcctacatgttctcggtggcgctggcccttggactgctggcaaccattcctacagccgtccagtccatcggcgtgtgctacggcgtgaacggcgacggcctgccatcggcgagcgacgtcgtgcagatgtaccagtccaaccgcatcaccggcatgcgcatctacttcccggacgccgacgccctccaggcgctcagcggcagcaacatcgaactcatcatcgacgtggccaacgaggacctcgcctccctcgcctccgatcgctcc…
>MLOC_13910.7
ggggagcgcagccggtggaggacgaggagggcggcgccacggtggaggggaccggctctggcttcgtgtgggactccctcggccacatcgtgacaaattaccatgtggttgcaaaattagctggggatgggtctgagtctcatcgctgcaaggtgttcttggaggattcaagtggcactagttactcaaaggaagggaggctaataggatatgatccaacatatgatcttgctgttctgaagattggttctgcaggttgatgttgatggtgataagttgaggcctgctctgcttggcacatcacagggtttgcgagttgggcagagctgctttgctattgggaaccctttaggatatgaacacaccttaactactggggtggttagtggactggggagg…
>MLOC_13912.1
cggcgatccgtcggtggcgaggtggacggcgaagaggaggacgagcatggccgacgggagggatctgggcgacgtggcggccgcggaacccgatcctgatgaagggcagcctgatctggaagaggaaggtgagcttgaagccggcggcggcggcggcggcggcgaggaagaagaggacgtagacgtcgacggcctcgccagcttcctcgaattcgagatcctctccggatccagcgaggaagatcctctcgaccagctggaggagggcgaggaggagaaggagacgggagtgaacgatgaagcgaagaacggtaagaggaagcaagattcgctgtcggagggagatggcagcggcagcggcagcggcagcgaggacgagcatcagaagagggcgaggaa…
>MLOC_13912.2
cccaaattctccttgtgacaaacaggtgtgcgtactgggccgtttgtatgattcagcccatcaagctgcgttctggtggctcacgtgacgcatcgtccaaccgcaccaatatctccagtccagggtaaggaggagcggcgatccgtcggtggcgaggtggacggcgaagaggaggacgagcatggccgacgggagggatctgggcgacgtggcggccgcggaacccgatcctgatgaagggcagcctgatctggaagaggaaggtgagcttgaagccggcggcggcggcggcggcggcgaggaagaagaggacgtagacgtcgacggcctcgccagcttcctcgaattcgagatcctctccggatccagcgaggaagatcctctcgacgtaagtgcgct…
>MLOC_13912.3
aatatctccagtccagggtaaggaggagcggcgatccgtcggtggcgaggtggacggcgaagaggaggacgagcatggccgacgggagggatctgggcgacgtggcggccgcggaacccgatcctgatgaagggcagcctgatctggaagaggaaggtgagcttgaagccggcggcggcggcggcggcggcgaggaagaagaggacgtagacgtcgacggcctcgccagcttcctcgaattcgagatcctctccggatccagcgaggaagatcctctcgacctggaggagggcgaggaggagaaggagacgggagtgaacgatgaagcgaagaacggtaagaggaagcaagattcgctgtcggagggagatggcagcggcagcggcagcggcagcgagg…
>MLOC_13912.4
tcacgtgacgcatcgtccaaccgcaccaatatctccagtccagggtaaggaggagcggcgatccgtcggtggcgaggtggacggcgaagaggaggacgagcatggccgacgggagggatctgggcgacgtggcggccgcggaacccgatcctgatgaagggcagcctgatctggaagaggaaggtgagcttgaagccggcggcggcggcggcggcggcgaggaagaagaggacgtagacgtcgacggcctcgccagcttcctcgaattcgagatcctctccggatccagcgaggaagatcctctcgaccagctggaggagggcgaggaggagaaggagacgggagtgaacgatgaagcgaagaacggtaagaggaagcaagattcgctgtcggagggag…
>MLOC_1392.2
gggacgatgaagccgcagacgcagctcctcctcctcctggcctccatcgccgcggcgctgctcatgagccgcggcgtcctcgccggcgccggcgcccacgccgcgatgccggtgcgcatcgtcgaggacgacgaagtgggcttcgcagagcgtgaggaggcggcatacccacagaggagggtgcttgcttacaagcccgagtacgtcggctacggagggctggaggagaacaaggcggcgtgctacggctcctgccccggccgggggcagccctacaccggccgcggctgcaaggccatcttcggctgccgcgggcgttgattatctcatctcatctggaaggtactactgccattcctgtttggcttcacggcaggagaaagggcccttcttccactg…
>MLOC_13927.1
aaatcggagaagtggaacttgatgcaactacttattgcaatgcagaggcacatggccattttgccttggttttgtcattcctatacatatcaagtttctatatccattccaagattattaattgttatttgttttactgcatcaaggttcgtctgggatggcatgattctggcacatatgacaaaaatgttaaggattggccagaacgaggtggagctaatggaagtttaagatttgatgttgaattgaagcatggagccaatgccggtttggtaaatgctctaaaacttgtgcaaccgatcaaggacaaatacccaagtatcacttatgcggatttattccagttggcaagtgctacagcaattgaggaagctggtggcccaaagattccaatgaaat…
>MLOC_13946.4
atgcagtctgatatttcaagactggaagccaagatcgaaagaatggatgcccaattggcagcaaaagatcgagagttggccactttgacccgaacggaggccaaaaacaccgcagctctgaaagctcatattgagaagctgcagcaggaacgcgacgaatttcaaaaaatggttattggaaatcagcaagtacgcacccaacaaattcatgaaacgaagaagaaagaaaaggaatacatcaaattgcaggagaagctaaaccaagtactgatggagaagaaaaaggaatcatcacgttcaggaatggaaataatgaacttgttgcagaaagagggacggcagcgtggaacatggactggaaaaaagaatgacaatgactactacaaaatgattgttgat…
>MLOC_14008.1
ccaccccaatccccgtttctttgtttcttcgtctccagcccattgacgagcacgccaacgataaacgaacagttcctgcatttggggatatattccgttgtacaatctggatgccattacctgttccagcacgcggttgctgctcgattcgtcagtcttaggagaaataagaaccaatttggtgatcgaatcatatgtagccagaggttaatttcacttgaaacaaacgaggagacaaacaaaatcatcaaaaaacatggacgatgtctacgatgtgtgcatttacttttacatacacctggcttcgatttccaagctgttcttgcttgtattcttctgaagaagaaaaaaatcgctgtctgctcaattattgcagaggctgcagcacaggttgctgga…
>MLOC_14008.2
cggcgggctggggatgggcggcctcccactacgacctcacgcgccgggcgcgcgcgctggcgcagccctgggtcacccgccgcgtccacgccgagacgcccgacatcatcaccttccagaggctgcagcacaggttgctggacaacttcttctcggtgctgtcatgcgttgtctctgtccctttctacacgggattcctcccgctcctcttctggagtggacatggcaagttggctaggcaaatgaccctgctgctggcattctgcgattacctgggcaacgctgtcaaggatctagtgtcagctcctcggccgtgctcccctcctgtgaggagagtcacagctaccgaagatgagaaggaaaatgccatggaatatggactgccttcgtcacacgccc…
>MLOC_14008.3
gtgattgtgagctgtttccgttgatattgtagagtggacatggcaagttggctaggcaaatgaccctgctgctggcattctgcgattacctgggcaacgctgtcaaggatctagtgtcagctcctcggccgtgctcccctcctgtgaggagagtcacagctaccgaagatgagaaggaaaatgccatggaatatggactgccttcgtcacacgccctcaataccgtttgtttgatgggatatatgttgcactatgtcctcacatatggaccatgtaatggttttatgattgccacgggtctttctctagctttcttgctcgttacgttaattggcattgcgagggtatacctaggcatgcacagcttgaccgatgttatcgctgggatctcttttggca…
>MLOC_14008.4
ctggggatgggcggcctcccactacgacctcacgcgccgggcgcgcgcgctggcgcagccctgggtcacccgccgcgtccacgccgagacgcccgacatcatcaccttccagcacaggttgctggacaacttcttctcggtgctgtcatgcgttgtctctgtccctttctacacgggattcctcccgctcctcttctggagtggacatggcaagttggctaggcaaatgaccctgctgctggcattctgcgattacctgggcaacgctgtcaaggatctagtgtcagctcctcggccgtgctcccctcctgtgaggagagtcacagctaccgaagatgagaaggaaaatgccatggaatatggactgccttcgtcacacgccctcaataccgtttgttt…
>MLOC_14062.1
ggaggaggaaggggagggatgcgcgatggatcccgcggcccgcgtgcgtagagacgtttccctttccaaaatggttgttgattcaaatggaagtcaccggtaccacctagactttatcatttggggatatttcctggtaaccttggggcattacttctatcgctgctatactttttcccaaatggttgacacgaagctgtcttgcaggattctcttcccacatttccagatgaagaggcatttgcctgtatcgagtgggagcttggcttccctcttgattcaatgtactcagcaatgtcaccttcgccgatagctgcagctagtttaggtcaagtttacaaggcacggttgaaatactccgagcagctggtagctgtcaaggtgcaaagacctggcatc…
>MLOC_14062.3
tgttgattcaaatggaagtcaccggtaccacctagactttatcatttggggatatttcctggattctcttcccacatttccagatgaagaggcatttgcctgtatcgagtgggagcttggcttccctcttgattcaatgtactcagcaatgtcaccttcgccgatagctgcagctagtttaggtcaagtttacaaggcacggttgaaatactccgagcagctggtagctgtcaaggtgcaaagacctggcatcgaggatgccataggccgtgatttttacctactgaggggacttggttttctaataaataagtatgtcgacattataactactgatgctgttgctctgatagatgaatttgcccgaagagttttccaagagcttaattatgtccagga…
>MLOC_14105.1
gaagagtcacgttgtactcagaccggcgtgttctccccagatcccgatctgcgctatcgattgttctcgccgtcgtcgccgccgccgtcgcctcccatgtcgaggccgccgccccctttcactccgcaaaaccctagccccgcccccaacccggggggtccagcctccactctcccggcttccttctccaacctccagatctcgcgcgctccaccgccatctgcttccgccgggccgccgccaggggatggccccttgccgccgtcgatccgaggtccgcaggcaccccctcctggagcccgcccgttccctggcagtccgccgccgccgttgcagccgggctcgctctacgcccggccagcggcgccggtccagcagtcccctccctttggcggtcca…
>MLOC_14105.2
ctcccttatttttagcgtccgggttaagtgtttccttttgtctggacggagtaggagggaagagtcacgttgtactcagaccggcgtgttctccccagatcccgatctgcgctatcgattgttctcgccgtcgtcgccgccgccgtcgcctcccatgtcgaggccgccgccccctttcactccgcaaaaccctagccccgcccccaacccggggggtccagcctccactctcccggcttccttctccaacctccagatctcgcgcgctccaccgccatctgcttccgccgggccgccgccaggggatggccccttgccgccgtcgatccgaggtccgcaggcgcgaccaggagctgtgagaatgcctggtggcatgctgcctaatgcaccaggccatgg…
>MLOC_14105.3
gcccgggccgtgcgtcatgcctggcccatggtgggctgttctagcgggacggtctggctgatacggcccacatggccagctttgcgtccgatgttcccactcttcctccgttttttctaagggacccctcccttatttttagcgtccgggttaagtgtttccttttgtctggacggagtaggagggaagagtcacgttgtactcagaccggcgtgttctccccagatcccgatctgcgctatcgattgttctcgccgtcgtcgccgccgccgtcgcctcccatgtcgaggccgccgccccctttcactccgcaaaaccctagccccgcccccaacccggggggtccagcctccactctcccggcttccttctccaacctccagatctcgcgcgctccac…
>MLOC_14105.4
cgttgtactcagaccggcgtgttctccccagatcccgatctgcgctatcgattgttctcgccgtcgtcgccgccgccgtcgcctcccatgtcgaggccgccgccccctttcactccgcaaaaccctagccccgcccccaacccggggggtccagcctccactctcccggcttccttctccaacctccagatctcgcgcgctccaccgccatctgcttccgccgggcagtccgccgccgccgttgcagccgggctcgctctacgcccggccagcggcgccggtccagcagtcccctccctttggcggtccacccgcggcgtcggtccatcagtcccctccctttggcggcccacccgcggcgcagccgtttcagccgcagcagagatctcccttcaatgg…
>MLOC_14118.1
ttaaccctgcccattgggcctcctccgttggtacgttgtaccggtcataacagcggcccagggtgtccacagcaagcacgaagagttgcagggacacggggtcaccaagcgctagtctggctccttttggcaaaagttcactcccttccaagcatccttccagagtcgtattgcacttgcctttttttttggaaaagataatatattaatatcgtgaagataccaactacacccagcctctgcaccaacaagatgtcataaaaacatccaagatgcacacagcctgagaagtaaacaaaaaagaaagaaaaaatactatggtcttgccacagtgatcaactcctctcagcagcagcacacaaaccactaccaaagagaacacccggaaagctcctccag…
>MLOC_14118.3
caaagctggaggttgataggacctcagcactaataacgtggattttgttgctctggcaggtcatgggatttgtttgtccttagcagagttgaagataaagagaggaaggctaaactctgctgatccggttcatgcgagcaatgagccaactgcagtagaggtttacagtagagaggtttagggggaggtatgagatactactcgcgtcaggtccagcgtttggctggagacacagaaggaggagtgctgttgtttgtagacgccctcaactccaagtaacaaagcgaccagttgtcagcacttccttttgttttcgcatttccctggaattggagatggagataaattcttcgggtgaggaaacggtgataaaggtgcgaaagccgtacacaataacaa…
>MLOC_14118.5
ctcaccagccattaccaatctgaccttgctcaatatagcaggttggttgttgggatggacagctctaccctattgtacatatacatatatatatagtaaatgacgcaactaacggttcagtacaccaacttagctcatagttactcgccaataagtttgtaaaagctcagggtggaaactgtcagccttcaagttcaatctaaccaatagtttaaaggttttgtgcatcggttgatggagaggctggagagatgtctcttccataatccaaaaacaattttacagtgctattttcttaccttttatgtggaatagagaagagccagtagagtgaaaaagaaaccaccatccactctttcagtcctccacccgcttgagggtttaggctgtagaatgctg…
>MLOC_14139.1
ggtggatgtaaggttgatattgaccgggattctaaaggttagggtacaaaattcagggattcagagcaaagcggacttcaatattggtaacgagtgtggaaggcgactccccgccgtacccctcgttcagcgatctccattcgcatctccgatcgtcggcgccggcgtgagcgagaatgcagggtggatccagcggcatcgtctacggcggcctcaagtaccaggcgcggtgcatcaccgacgtgcgcgcggacgccggttccaccaccttcctcgccggaaccctcagcctcaaggaggagaacgaggtgcacctgatccggctgctgccgggggagaacgagctcgtgtgcgacgggctgttctaccatcccaacgagatctgggacctcaagtcct…
>MLOC_14139.2
ggtggatgtaaggttgatattgaccgggattctaaaggttagggtacaaaattcagggattcagagcaaagcggacttcaatattggtaacgagtgtggaaggcgactccccgccgtacccctcgttcagcgatctccattcgcatctccgatcgtcggcgccggcgtgagcgagaatgcagggtggatccagcggcatcgtctacggcggcctcaagtaccaggcgcggtgcatcaccgacgtgcgcgcggacgccggttccaccaccttcctcgccggaaccctcagcctcaaggaggagaacgaggtgcacctgatccggctgctgccgggggagaacgagctcgtgtgcgacgggctgttctaccatcccaacgagatctgggacctcaagtcct…
>MLOC_14151.1
agcgaggctcccctcgggaggaaagagacacccgaaggcccaagacaggcccacgcggcgagctgacggcgtaaatccggagtcgtgcctcgcctctcgccgccggccgcccgccgcccctcgcttccccgcgctccatccgcccggcccctagctcccccgctgcacccgcctacggagcaccgcaagatgggaggcgggaggaagcggcgccggcgggacggctcggacgcgccgccggtgatgcacccgcgcaaccggtacgccgcctcggcgccggacttcgcggctctggcggcgctctacccgtccttcgcccccttcgtcgccgtgtccggcgggggccgcgcgtccgtcgacttcaccgacttcgccgccacgcgggagctcacgcgcgtc…
>MLOC_14153.1
ctgcagcctaactgccagcccgaaaaccgggaccgcgacccgccaaccaccgggccacccaacaacgccgcagcccaccctcctccgtggcgcgcgcgcgcagcagcagcagagaaaagatgctcgcacgctccatccctccctggaccttttcgccgccagtggacaggataaccatccaagccggtagggtaactccagcgcactacggctctcaaactaacctttttgtttttccccctggggttggttggtgcccgccgatgaccgagacaagtgcggcaccaacaccaagctcgacgactaatccgcccgagctctccccatccatccatccatccattgaataccactcctactcctagttccgaagcttcggatatcgttttcagatagaga…
>MLOC_14153.2
ctcaaactaacctttttgtttttccccctggggttggttggtgcccgccgatgaccgagacaagtgcggcaccaacaccaagctcgacgactaatccgcccgagctctccccatccatccatccatccattgaataccactcctactcctagttccgaagcttcggatatcgttttcagatagagagcgccaactgcattgcctccgtggccggcgattgacttgacccgcgccaccgctccgctgcccccagatcatagtttatcccgtcgtgccgggcgtacaaatcttggtctcggctgactcggcctatccccttcttcaccccctccactctaccgaccctcttccctcccggagcagtggcccgcgaccttggacgacgccgagcgcaggcca…
>MLOC_14162.1
cagcccccaccgccgcagtacggcgggagcagcaatcaagcggcccctccaccaccgccagttgctcctcccccttcggcaccgccgccgccgcctccggcccagccccagccgaccccacgggaggctccgccgcagccaaaggagcggcaggccaaggcggcgctgccgaggggggagacggaggacgagcggcgatcgaggaagaagcgcgagtacgagaagcagaagctggatgaccggaagcagcagcagatgatgcgccagtcgcaggccaccattctgcagaagacacagaaggtgcgcgcagcggcgcaacagcagcagcagccacagccgcagagccgccatccccagccatcaggtgggactcgggtggcgacaaccgcgcctcgccca…
>MLOC_14170.1
ctccatcatcggctctgacctcgagagggtggtcaagcccaatgtcaagctcgtagcagagtgcgggctaggtgcttgcgatattgccaagctcttcatccgtgatccgtggatgcttagcgccaaaccagggcgtctcctggcgatggtcgcgtgcgccgaaggtataggtgtgccccgtggctctggaatgttccggcaagcgctgcacgccgtcgcatgcctcagcagcgcggagaagattgccgccaaagtggaacagctgaagaaggcattgaggtggtcggatgccgatgtcggcattgctgtgtgcaagtggccgaccgtgctgtggtggtcaacggacgtgctgcagcacaagtctgagttcctcatctctaaggtggggttggaaccagc…
>MLOC_14170.10
tcggctctgacctcgagagggtggtcaagcccaatgtcaagctcgtagcagagtgcgggctaggtgcttgcgatattgccaagctcttcatccgtgatccgtggatgcttagcgccaaaccagggcgtctcctggcgatggtcgcgtgcgccgaaggtataggtgtgccccgtggctctggaatgttccggcaagcgctgcacgccgtcgcatgcctcagcagcgcggagaagattgccgccaaagtggaacagctgaagaaggcattgaggtggtcggatgccgatgtcggcattgctgtgtgcaagtggccgaccgtgctgtggtggtcaacggacgtgctgcagcacaagtctgagttcctcatctctaaggtggggttggaaccagcgcacattg…
>MLOC_14170.11
ggctctgacctcgagagggtggtcaagcccaatgtcaagctcgtagcagagtgcgggctaggtgcttgcgatattgccaagctcttcatccgtgatccgtggatgcttagcgccaaaccagggcgtctcctggcgatggtcgcgtgcgccgaaggtataggtgtgccccgtggctctggaatgttccggcaagcgctgcacgccgtcgcatgcctcagcagcgcggagaagattgccgccaaagtggaacagctgaagaaggcattgaggtggtcggatgccgatgtcggcattgctgtgtgcaagtggccgaccgtgctgtggtggtcaacggacgtgctgcagcacaagtctgagttcctcatctctaaggtggggttggaaccagcgcacattgct…
>MLOC_14170.2
ctccatcatcggctctgacctcgagagggtggtcaagcccaatgtcaagctcgtagcagagtgcgggctaggtgcttgcgatattgccaagctcttcatccgtgatccgtggatgcttagcgccaaaccagggcgtctcctggcgatggtcgcgtgcgccgaaggtataggtgtgccccgtggctctggaatgttccggcaagcgctgcacgccgtcgcatgcctcagcagcgcggagaagattgccgccaaagtggaacagctgaagaaggcattgaggtggtcggatgccgatgtcggcattgctgtgtgcaagtggccgaccgtgctgtggtggtcaacggacgtgctgcagcacaagtctgagttcctcatctctaaggtggggttggaaccagc…
>MLOC_14170.3
tccatcatcggctctgacctcgagagggtggtcaagcccaatgtcaagctcgtagcagagtgcgggctaggtgcttgcgatattgccaagctcttcatccgtgatccgtggatgcttagcgccaaaccagggcgtctcctggcgatggtcgcgtgcgccgaaggtataggtgtgccccgtggctctggaatgttccggcaagcgctgcacgccgtcgcatgcctcagcagcgcggagaagattgccgccaaagtggaacagctgaagaaggcattgaggtggtcggatgccgatgtcggcattgctgtgtgcaagtggccgaccgtgctgtggtggtcaacggacgtgctgcagcacaagtctgagttcctcatctctaaggtggggttggaaccagcg…
>MLOC_14170.4
tccatcatcggctctgacctcgagagggtggtcaagcccaatgtcaagctcgtagcagagtgcgggctaggtgcttgcgatattgccaagctcttcatccgtgatccgtggatgcttagcgccaaaccagggcgtctcctggcgatggtcgcgtgcgccgaaggtataggtgtgccccgtggctctggaatgttccggcaagcgctgcacgccgtcgcatgcctcagcagcgcggagaagattgccgccaaagtggaacagctgaagaaggcattgaggtggtcggatgccgatgtcggcattgctgtgtgcaagtggccgaccgtgctgtggtggtcaacggacgtgctgcagcacaagtctgagttcctcatctctaaggtggggttggaaccagcg…
>MLOC_14170.5
tccatcatcggctctgacctcgagagggtggtcaagcccaatgtcaagctcgtagcagagtgcgggctaggtgcttgcgatattgccaagctcttcatccgtgatccgtggatgcttagcgccaaaccagggcgtctcctggcgatggtcgcgtgcgccgaaggtataggtgtgccccgtggctctggaatgttccggcaagcgctgcacgccgtcgcatgcctcagcagcgcggagaagattgccgccaaagtggaacagctgaagaaggcattgaggtggtcggatgccgatgtcggcattgctgtgtgcaagtggccgaccgtgctgtggtggtcaacggacgtgctgcagcacaagtctgagttcctcatctctaaggtggggttggaaccagcg…
>MLOC_14170.6
ccatcatcggctctgacctcgagagggtggtcaagcccaatgtcaagctcgtagcagagtgcgggctaggtgcttgcgatattgccaagctcttcatccgtgatccgtggatgcttagcgccaaaccagggcgtctcctggcgatggtcgcgtgcgccgaaggtataggtgtgccccgtggctctggaatgttccggcaagcgctgcacgccgtcgcatgcctcagcagcgcggagaagattgccgccaaagtggaacagctgaagaaggcattgaggtggtcggatgccgatgtcggcattgctgtgtgcaagtggccgaccgtgctgtggtggtcaacggacgtgctgcagcacaagtctgagttcctcatctctaaggtggggttggaaccagcgc…
>MLOC_14170.7
ccatcatcggctctgacctcgagagggtggtcaagcccaatgtcaagctcgtagcagagtgcgggctaggtgcttgcgatattgccaagctcttcatccgtgatccgtggatgcttagcgccaaaccagggcgtctcctggcgatggtcgcgtgcgccgaaggtataggtgtgccccgtggctctggaatgttccggcaagcgctgcacgccgtcgcatgcctcagcagcgcggagaagattgccgccaaagtggaacagctgaagaaggcattgaggtggtcggatgccgatgtcggcattgctgtgtgcaagtggccgaccgtgctgtggtggtcaacggacgtgctgcagcacaagtctgagttcctcatctctaaggtggggttggaaccagcgc…
>MLOC_14170.8
atcatcggctctgacctcgagagggtggtcaagcccaatgtcaagctcgtagcagagtgcgggctaggtgcttgcgatattgccaagctcttcatccgtgatccgtggatgcttagcgccaaaccagggcgtctcctggcgatggtcgcgtgcgccgaaggtataggtgtgccccgtggctctggaatgttccggcaagcgctgcacgccgtcgcatgcctcagcagcgcggagaagattgccgccaaagtggaacagctgaagaaggcattgaggtggtcggatgccgatgtcggcattgctgtgtgcaagtggccgaccgtgctgtggtggtcaacggacgtgctgcagcacaagtctgagttcctcatctctaaggtggggttggaaccagcgcac…
>MLOC_14170.9
atcatcggctctgacctcgagagggtggtcaagcccaatgtcaagctcgtagcagagtgcgggctaggtgcttgcgatattgccaagctcttcatccgtgatccgtggatgcttagcgccaaaccagggcgtctcctggcgatggtcgcgtgcgccgaaggtataggtgtgccccgtggctctggaatgttccggcaagcgctgcacgccgtcgcatgcctcagcagcgcggagaagattgccgccaaagtggaacagctgaagaaggcattgaggtggtcggatgccgatgtcggcattgctgtgtgcaagtggccgaccgtgctgtggtggtcaacggacgtgctgcagcacaagtctgagttcctcatctctaaggtggggttggaaccagcgcac…
>MLOC_1419.2
cctccctagccatgtcttatcctttttgtttagaagttagagtcgccatctggtgatttaaatccaagtcattatcgcccgttgattggttgctgttccgtttttccaaaaccgatataaagtttttgtactacgccggagagggacgtgccgtggagatttctctgccaccgccaccaccaccaccctctgcatctccatctcgacgtcgccgtctccatcagatcatcatttattccgtccacctgcctcgccctcgccgaattgcgagcccgcgttcgtgcaaatcgcccgcccgagattccccacatcctgccatcccccccgtcgctggaagcgcgggggggcgggagctcggaggattcgaggcggcgggcgcctgtgatcccccctccggcc…
>MLOC_14214.1
ccgcgaggtcttatccagaaatagcacgccacgtctccagtcaagtcacagagccaggtttgccctagcccccccgcgcaccggatcgccacctcttccgcggccgcacaaactgtcgaaaccaccacaattccacaaatttgcctcccctctttttccccaggctaaacaacccatccagagccggagaacgtcagaggaatccagaggcacccccgagtttgttggcgatgttgcgcgcgggaggaagccggctcgtcgcgcccggactccggcgcttcctcggcccgggcgccggcgagagggccgcgccggggctggcggcggcgggggcgagggcgtaccacgagcgggtggtggaccactacaacaacccgcggaacgtggggtccttcgaca…
>MLOC_14214.2
cgcgaggtcttatccagaaatagcacgccacgtctccagtcaagtcacagagccaggctaaacaacccatccagagccggagaacgtcagaggaatccagaggcacccccgagtttgttggcgatgttgcgcgcgggaggaagccggctcgtcgcgcccggactccggcgcttcctcggcccgggcgccggcgagagggccgcgccggggctggcggcggcgggggcgagggcgtaccacgagcgggtggtggaccactacaacaacccgcggaacgtggggtccttcgacaaggacgaccccaacgtcggcaccgggctggtcggcgcgccggcctgcggcgacgtcatgaagctgcagatccgtgtcgacgaaggcaccgggaagatcgtcgacgcc…
>MLOC_14214.3
gggaagatcgtcgacgcctgcttcaagaccttcggctgcggctccgcaatcgcgtcatcctccgtcggtgagccctcaatccgctcccacatcccgtttcccccaccttttctcccgccgtcgacttattccattatattcgttgcaatctttagaggtggttagcttctgcgacttgtattgaggaaaataatttgttagattagcttctgcgaatgaggggattttttcctaccggtttgtaatcgatgcaatttgattgggcatggccaattgatgatggtctatcatcggatccctacttattagatgatatgatgtttgtaaggacgattctgatagtgaaacacgccagaagagatgattagtgggtgccgaatctgattaggttagaagaaa…
>MLOC_14216.1
atgattttcccatgagggtgagatccaacttaaggtttataaaaaggtcaaaaacggtgaattctgcctccgagagcgagctccttccgcacactgtcccatggacccacctgtcagttgcactgaccgcacttctcccacgccctccacctacatctccattcctcaaaactatatcccccaaaacatgtttctcaggaaaaacaatcgtagttgttgaaaccctaacgccatctcgccgccggcgatgtccgcttgacggacgcgccgccgagaaagcacgaaactcctcccagcccacgtctatccctgatccgtcccccgcccgcgggattcggatcgtcttcagccatgtcaaaggccagggtctacgccgacgttaacgtcgtacgccccaag…
>MLOC_14235.1
gtgcgccgtatggaaacgattcccttattatatacatcagaaaagtgttttcatattatatatatttcaaaatttgtaaagtttgactttccagaaaatctatatgcactacattatggaacggagggagtacttcttagcactgttcttactccctcctttccggtttatatggctcatctccaaaatttcacatttccattatagtaggctcattttgagtctagttgagttaaagtgctttgagtctcacaccatatttaattcatagagataagggaaagcaaattagtggtcatgcatgcatctttttctacatgcatcatgcaagtccaatgaaagggaggatgctacatttattgccttgaaaattaagtccaatgaaagggaggatgctac…
>MLOC_14244.2
cccagccgggcttgtaccctagggagtcgctcgcctcgacgatataaaggactcgcaagcgttgccgctagggttcctcctcagccgtctccgcttcgcctcgcgcccgcaccccaggaagttcaagaggctgtcctgagaagctcaaatggctcccaaagctgctgttgccaagaagggcgatgccaaggcccaggctgccaaggttgccaaggctgtgaagtctgggtcaatcaagaagaccgcaaagaagatccgcacgtctgtgacatttcaccgccccaagaccctgtccaaggccagggaccccaagtaccccaggatcagtaccccggggaggaacaagcttgaccaataccagatcctcaagtaccctttgaccaccgagtctgcaatgaa…
>MLOC_14247.1
ctcgtatgtatatttgcagcttctgcattatgatgtcagatatgttccttgtttcgtgctcctggacaagaatggtagagccctagcgaaaaccggagtcccaactagcaggcatcatgttattgctggccttcgtcatcttcttaacatgaagcaaccatctgggcaggaaggaaagaagagttgatcatgatgtcattttcttgtgcatgatctctaatcatggatcatatttcgtatcagatattttgtttgttaacgaagcatagacaatgttggaaaatatatttttagccaactcataaatggtcagaacattagaagttgatgtggtgtaattagaatgtgggaggttgtggtgcttgtgtgtactttttcctgatgatgaatagcggtgta…
>MLOC_14259.1
aaacaacacaacagcgcacaaatccggctgaaaaaacagccgcttgcaacagctttaccatcaagttgttgcatttttcttattcgctcaccagctgtcacacaggccccaatcaatcagtatgcgtgtcccgtagctccgccagccttctatttatcgccctctcccacggacggagagcgccatccagaagcagcagcaaagctcacacaagtcacaagctatgatgaacccaaagagccgtgtccaggggtgggaggccgaccacgtcgacctcatcccggggatgcccgacgacgtcgccgtcgactgcctggcgcgcgtcccgcacggatcctaccgctcgatgcgccgcgtgtgccgcggctggcggagcgccgccgccgccccggagttcgc…
>MLOC_14267.2
cccgtgcgtcacagcgtcggggtgaacaactgacgctgcacggatctcagagaggaaccggatcccttcctccagacggcaggcaactcagcagctcaacccaaccagccgtcgtcggcccgagagagtctgcgaggaggagcagcagcagcagcggagaagaagaagaagaggaggagccgctggtctctctccgccatggccggctcgtccgccgacccggagaagctcatggccaaggccgacaaactaacaaaactgagctttacaagatggaatgctgattggaagagtgctaccgccttgtacgaacaagctgcaattgcttatagattcagaaaggacaatgagaaagcaaaggatgcatttgagaaggcttcgaaaggacaagagatgatc…
>MLOC_14272.1
gcctgggatgagtgggccgaagcggtgaagaagcgcccgtgtctcgacgacttgtttcttttcgtggtccattgccctgcttacacatgtctgctctctgctaccaaccgtcggcaaaaaaagggcagagcttggccggagcgagagacggcgcagacgtcgcgggcggcggcagcggcgatgggaagcctgctgggcggctggccgagccacaaccctcagaacttcagccagctcgtcccggccgacccctccgcccagcccacgaatatcacaccaacaacttacattgcagcacataggacagatccacctccaaatcaagtgatcacgacggagcccaggaacatcctgctgaggcatttctaccagaactctgagaacaagccgcggccgaag…
>MLOC_14272.2
ttttcgtggtccattgccctgcttacacatgtctgctctctgctaccaaccgtcggcaaaaaaagggcagagcttggccggagcgagagacggcgcagacgtcgcgggcggcggcagcggcgatgggaagcctgctgggcggctggccgagccacaaccctcagaacttcagccagctcgtcccggccgacccctccgcccagcccacgaatatcacaccaacaacttacattgcagcacataggacagatccacctccaaatcaagtgatcacgacggagcccaggaacatcctgctgaggcatttctaccagaactctgagaacaaggtgagctaccagcactctgacgaagaagagtaggtagaccggcaaccgttgttctcaacgccgtatactc…
>MLOC_14272.3
gtctgctctctgctaccaaccgtcggcaaaaaaagggcagagcttggccggagcgagagacggcgcagacgtcgcgggcggcggcagcggcgatgggaagcctgctgggcggctggccgagccacaaccctcagaacttcagccagctcgtcccggccgacccctccgcccagcccacgaatatcacaccaacaacttacattgcagcacataggacagatccacctccaaatcaaggtaaactcttcccatatttattcaaccaatgtctctttgctgcttatacgttctgcgaatttaacctgcctggcttcccctttgctttttgcgcgtgattgaatgtacgcccctctgcactgcgtcaaattctgtattccccatggcaaaataggtttcagg…
>MLOC_14273.1
gagatggccatctccagagggatcgaacggctgatcctattcccgccatgtgactgacggtgcacaggcatctttccgagacagacacgagggcgcggctcccaatcataaagtcgtcagccccgtaaaagttttcacctttcttccttcttcgccccatccatcccacctcgctctgccgaccgcccccacctctccactctcccgcgaggccaacgccatgaacgagcccgcagcgtaggcacagcacagcgcagcgcaccggaggccgcgagtcagccatgggccgtgcgagggccaaggacgccggctacgggggcgtcaagtcgttcccgtcgccggcgtcgtcctcggcgtcgtcctccgagttcgagttcacggtgacgcagtcgccggggt…
>MLOC_14307.3
tcgccgtcgagctcgccgtggaccgctctgccgcggccccttccccccctctccgccggttcaggacaaggccaggtgcttcatcaggcattcttcttggcgcaactactttgccatgtgtcatgcttgcacggttaatccagctttcgaggatcttaccgacagaccctaatggagcacaagaatttgcataccttgaaatgcagtattgggcggtatccattagctgcgtcagtgtgctgtctttcttcctttggcatctacgtcagtctgccaacaatgagatttctaaaacttcgaaatatggttcattgatggtagttttatatctcgtgacattcttgctgttcttcctactgaagactgatggaggtctgttagcgatgaccaaaaatgggt…
>MLOC_14307.4
gtcgagctcgccgtggaccgctctgccgcggccccttccccccctctccgccggttcaggacaaggccaggtgcttcatcaggcattcttcttggcgcaactactttgccatgtgtcatgcttgcacggttaatccagctttcgaggatcttaccgacagaccctaatggagcacaagaatttgcataccttgaaatgcagtattgggcggtatccattagctgcgtcagtgtgctgtctttcttcctttggcatctacgtcagtctgccaacaatgagatttctaaaacttcgaaatatggttcattgatggtagttttatatctcgtgacattcttgctgttcttcctactgaagactgatggaggtctgttagcgatgaccaaaaatgggtatctg…
>MLOC_14307.5
ccgctctgccgcggccccttccccccctctccgccggttcaggacaaggccaggtgcttcatcaggcattcttcttggcgcaactactttgccatgtgtcatgcttgcacggttaatccagctttcgaggatcttaccgacagaccctaatggagcacaagaatttgcataccttgaaatgcagtattgggcggtatccattagctgcgtcagtgtgctgtctttcttcctttggcatctacgtcagtctgccaacaatgagatttctaaaacttcgaaatatggttcattgatggtagttttatatctcgtgacattcttgctgttcttcctactgaagactgatggaggtctgttagcgatgaccaaaaatgggtatctgctctgccatggcgtggc…
>MLOC_14311.1
gacccccccgcccgccggcaatggctgcccccgccgccgacggtgaactgcacgggcggtagagggggtccgtgttttttttttctgtgtgcgtgtgtggttggggcggtggttgcagccgggactggttgtggtggtggtggtgcgtaaccgtgctgggtgtggttggttggagttcgggattggggatggcgtggtcgcagtagtggttaggattcacgcgatcgatgccgttccagctcaaggccggggccggacaccaccaccacggcgccatggacgggaagccgccgccgccgccgccgctcgcgcccgccccgacccccagggtctcccggctccgcaggctgctcgtgagggtctccgcctcggagcgcatcgccgtcgccggggacggga…
>MLOC_14312.13
cagatttcttgttatataagaaggtcaataatagttctcttcaagtaggtgctattgccctagaagattgttactgaatccaccagttaaatattcaagttatatgcatatacacatgacatggggtctcgtggaaggatgttatttgacctcaatgagctcccaacagaagctgacgaagaagaagctgctattgttgtgtcccaacctcaacttcctgttcccaatatgtatccctctaatttgtttccaccacaagaagcgccttggtcgcaagggatattgaacaaccatgcctttaatcatgcatcttctggttcaggttttcaaccttttgtgagaagtacagattcacaaaatgtgaagtattcaatgaatactgaagagaatatggatgct…
>MLOC_14345.1
gcgggggcacgtcgtcgtcggcggcgccggcgccgcgcaaggtccctctccggtcgctgctccgggcggcgtcggtggcgtgcggggtgcagttcgggtgggcgctgcagctgtccctgctgaccccgtacgtccaggagctgggcatcccgcacgccttcgccagcctggtgtggctgtgcggcccgctctccgggctcctggtgcagcccctggtgggccacctctcggaccgcatcgcgccggccaactccccgctcggccgccgccggcccttcatcgccgccggggcggcctccatcgccttcgccgtgctcaccgtcggcttctccgccgacctcggccgcctcttcggggacaacgtggtgcccggctccacacgcttcggcgccatcatcg…
>MLOC_14345.2
gggggcacgtcgtcgtcggcggcgccggcgccgcgcaaggtccctctccggtcgctgctccgggcggcgtcggtggcgtgcggggtgcagttcgggtgggcgctgcagctgtccctgctgaccccgtacgtccaggagctgggcatcccgcacgccttcgccagcctggtgtggctgtgcggcccgctctccgggctcctggtgcagcccctggtgggccacctctcggaccgcatcgcgccggccaactccccgctcggccgccgccggcccttcatcgccgccggggcggcctccatcgccttcgccgtgctcaccgtcggcttctccgccgacctcggccgcctcttcggggacaacgtggtgcccggctccacacgcttcggcgccatcatcgtc…
>MLOC_14383.1
ctgtaaaatatgaaacgagagttggaatggagcctccatccatcgacgttggagtatgcgctgaagaaatctggtgggcccacccatgcatcccaagagcgatccacgcatatctcgccatgcctcaaagccataggtggacatggtagccaattgcgtgcgcacactccaacgtgttccgttcgaaaacgtcaaagtcggtcgcccccgtacgccctgcctgcctagtaggacagagaaaagagagagagagagagagataggctcgctcggctgaggccggaaaaaacgacgcataatccgaacctcgctttcgctctagccacccaactgctcctagtaccccaacttctctaaacatttcctcgtcacgagaatgaaaaacgtcaccttgagacc…
>MLOC_14393.3
gctttccttcaaccccgctcagctccctcccttcctacaaatctggtctggtgggcgctgttcgccgcggcgggtctctcgcgcccgcgctcccgcaacaacctcaaaaccctagccatcctcgcgacccagtcgattggatcgaccgcttcctcctcctccgcccagacccagacccagggaccgctgatttcactcctgtgtgttttcaactcacttgggatccgcgagagtgctgctatactggatcatcgctttctgtttggcctgagctgtggaagtttctaagtagaaactgagggtcagttcaaaactttatcccactcaccccatacatactggcgagaaatggatcgtgatgatgtatctggctttgttagcgggggttgcaagctgttc…
>MLOC_14397.1
cgataaggttcctccaattcttatcccgtgcgtgcgtggtgcgccgctgtttcctgcttagcttagcgacaacgctcgccgccgtgttgccgtgctctcctgccgccgccggggaaggagagccaccgcgacaccttgggcatcgctagcggaaggctgaaggccgccgttatttctgccgcggaagggggcggcgtcaggaggacgccgtggccgggctgcgcggcggctgtgctctccgagtggtggaggacgccgtcgtcgccaaacgccgagttgaggacttggagtccatggtcatcgatgaaagtgcagaaccgaaggcactaccattatcacttttggatgaaatcacatgtggtttctctgaaaagcaggaaattggccgcggtggatttg…
>MLOC_14397.10
ctataacgaaatttacgtcgatttatcggcatttgcgtagaacccgagggctgaatgaacaaatgcgagaggataaggtttctttttgagggtgaaacgataaggttcctccaattcttatcccgtgcgtgcgtggtgcgccgctgtttcctgcttagcttagcgacaacgctcgccgccgtgttgccgtgctctcctgccgccgccggggaaggagagccaccgcgacaccttgggcatcgctagcggaaggctgaaggccgccgttatttctgccgcggaagggggcggcgtcaggaggacgccgtggccgggctgcgcggcggctgtgctctccgagtggtggaggacgccgtcgtcgccaaacgccgagttgaggacttggagtccatggtcatc…
>MLOC_14397.2
cgataaggttcctccaattcttatcccgtgcgtgcgtggtgcgccgctgtttcctgcttagcttagcgacaacgctcgccgccgtgttgccgtgctctcctgccgccgccggggaaggagagccaccgcgacaccttgggcatcgctagcggaaggctgaaggccgccgttatttctgccgcggaagggggcggcgtcaggaggacgccgtggccgggctgcgcggcggctgtgctctccgagtggtggaggacgccgtcgtcgccaaacgccgaggggttactgaaaagtgatgtctcttctaatttcctcctgaataaataatgtgcctgctctctttctcaagcggattgtggtgcgataattgcaaatggatattcagatgattccttctacagt…
>MLOC_14397.3
gcgagaggataaggtttctttttgagggtgaaacgataaggttcctccaattcttatcccgtgcgtgcgtggtgcgccgctgtttcctgcttagcttagcgacaacgctcgccgccgtgttgccgtgctctcctgccgccgccggggaaggagagccaccgcgacaccttgggcatcgctagcggaaggctgaaggccgccgttatttctgccgcggaagggggcggcgtcaggaggacgccgtggccgggctgcgcggcggctgtgctctccgagtggtggaggacgccgtcgtcgccaaacgccgaggggttactgaaaagtgatgtctcttctaatttcctcctgaataaataatgtgcctgctctctttctcaagcggattgtggtgcgataatt…
>MLOC_14397.4
gcgagaggataaggtttctttttgagggtgaaacgataaggttcctccaattcttatcccgtgcgtgcgtggtgcgccgctgtttcctgcttagcttagcgacaacgctcgccgccgtgttgccgtgctctcctgccgccgccggggaaggagagccaccgcgacaccttgggcatcgctagcggaaggctgaaggccgccgttatttctgccgcggaagggggcggcgtcaggaggacgccgtggccgggctgcgcggcggctgtgctctccgagtggtggaggacgccgtcgtcgccaaacgccgagcggattgtggtgcgataattgcaaatggatattcagatgattccttctacagttgaggacttggagtccatggtcatcgatgaaagtgca…
>MLOC_14397.5
cccgagggctgaatgaacaaatgcgagaggataaggtttctttttgagggtgaaacgataaggttcctccaattcttatcccgtgcgtgcgtggtgcgccgctgtttcctgcttagcttagcgacaacgctcgccgccgtgttgccgtgctctcctgccgccgccggggaaggagagccaccgcgacaccttgggcatcgctagcggaaggctgaaggccgccgttatttctgccgcggaagggggcggcgtcaggaggacgccgtggccgggctgcgcggcggctgtgctctccgagtggtggaggacgccgtcgtcgccaaacgccgagcggattgtggtgcgataattgcaaatggatattcagatgattccttctacagttgaggacttggagtc…
>MLOC_14397.6
ctgagagctaaactgcttaactgcaatgtctaggtggcctgattgccaaatatcctaaacaagagcgctataacgaaatttacgtcgatttatcggcatttgcgtagaacccgagggctgaatgaacaaatgcgagaggataaggtttctttttgagggtgaaacgataaggttcctccaattcttatcccgtgcgtgcgtggtgcgccgctgtttcctgcttagcttagcgacaacgctcgccgccgtgttgccgtgctctcctgccgccgccggggaaggagagccaccgcgacaccttgggcatcgctagcggaaggctgaaggccgccgttatttctgccgcggaagggggcggcgtcaggaggacgccgtggccgggctgcgcggcggctgtgc…
>MLOC_14397.7
ctgagagctaaactgcttaactgcaatgtctaggtggcctgattgccaaatatcctaaacaagagcgctataacgaaatttacgtcgatttatcggcatttgcgtagaacccgagggctgaatgaacaaatgcgagaggataaggtttctttttgagggtgaaacgataaggttcctccaattcttatcccgtgcgtgcgtggtgcgccgctgtttcctgcttagcttagcgacaacgctcgccgccgtgttgccgtgctctcctgccgccgccggggaaggagagccaccgcgacaccttgggcatcgctagcggaaggctgaaggccgccgttatttctgccgcggaagggggcggcgtcaggaggacgccgtggccgggctgcgcggcggctgtgc…
>MLOC_14397.8
ctgagagctaaactgcttaactgcaatgtctaggtggcctgattgccaaatatcctaaacaagagcgctataacgaaatttacgtcgatttatcggcatttgcgtagaacccgagggctgaatgaacaaatgcgagaggataaggtttctttttgagggtgaaacgataaggttcctccaattcttatcccgtgcgtgcgtggtgcgccgctgtttcctgcttagcttagcgacaacgctcgccgccgtgttgccgtgctctcctgccgccgccggggaaggagagccaccgcgacaccttgggcatcgctagcggaaggctgaaggccgccgttatttctgccgcggaagggggcggcgtcaggaggacgccgtggccgggctgcgcggcggctgtgc…
>MLOC_14397.9
ctataacgaaatttacgtcgatttatcggcatttgcgtagaacccgagggctgaatgaacaaatgcgagaggataaggtttctttttgagggtgaaacgataaggttcctccaattcttatcccgtgcgtgcgtggtgcgccgctgtttcctgcttagcttagcgacaacgctcgccgccgtgttgccgtgctctcctgccgccgccggggaaggagagccaccgcgacaccttgggcatcgctagcggaaggctgaaggccgccgttatttctgccgcggaagggggcggcgtcaggaggacgccgtggccgggctgcgcggcggctgtgctctccgagtggtggaggacgccgtcgtcgccaaacgccgaggggttactgaaaagtgatgtctcttc…
>MLOC_14405.2
ggcctccgccggctatccatcacccactgaccggttgattcctacggttcttcacaggctcacagccggagcgaggtcgccggcgcttgtccagtccacgcccatggcgactcccgccacgagccgtttccaccgccacctcctccccgcccttccgtcccgcccccctcgcgccccgtcctcctcactcccctcagttcagggacccagacgccggccgcctgcctctccctctcggctctactgctcgtcgccgccggtggaagcgccgccgtccggcaagggcggggattaccggccctccttcgccgacgacctcctactcgccttcttccgggccaagatggtggaggaggttgggtgggattctcaaaagcctggatacgaagggctgatcga…
>MLOC_14405.4
ccgccggctatccatcacccactgaccggttgattcctacggttcttcacaggctcacagccggagcgaggtcgccggcgcttgtccagtccacgcccatggcgactcccgccacgagccgtttccaccgccacctcctccccgcccttccgtcccgcccccctcgcgccccgtcctcctcactcccctcagttcagggacccagacgccggccgcctgcctctccctctcggctctactgctcgtcgccgccggtggaagcgccgccgtccggcaagggcggggattaccggccctccttcgccgacgacctcctactcgccttcttccgggccaagatggtggaggaggttgggtgggattctcaaaagcctggatacgaagggctgatcgaagttg…
>MLOC_14452.1
ctgtcggccacgaggccagaacgcgcagaaccgcccgcagtcagatttgcacggcggcagcagggcggaagtataaaattaaacccgactcaacaaatccacattccaaacccaccgcgtcacgtaaataacaccgtctcaggaaagcggaagtccaaagcagttggtcgctcgctcgctcgctcgccaccgccgcgttggacttttccctcgccggagaaaccgccgcgaccacagccgcaaccgccgccaccgcttccggaggaggaggaggaggaccagggagggaggaggccatggcggggaggtacgaccgcaaccccttcgacgaggacgacgtcaaccccttcgcgggaggaggtgtaccccctgcttctaattctcggatgccacctcttc…
>MLOC_14470.1
atggattagaagtttagggtttaatttaacttttgtgtgtaaagttaaagatttattttgaactttttccgttcataaacctgcactacaatcattttaaaagattttgtcatgcatgccaacctccggtgggctccacccctcatacaccgaccgtgtcaccgaacgtaccaacaaagagggagaaagacacatcaccaccttcctcccctttcccaccactttctctctcccgatctctcccccttcccctctccggcgaggccgccgccgccattcgccggccatggacggcatcgaagggctcctggcgagggacttcggagtgcggccgcagggcaaggccgcgcccatggccgccgcccgcggcggtggacccgcttggcccaaccccagatc…
>MLOC_14470.2
ctcatacaccgaccgtgtcaccgaacgtaccaacaaagagggagaaagacacatcaccaccttcctcccctttcccaccactttctctctcccgatctctcccccttcccctctccggcgaggccgccgccgccattcgccggccatggacggcatcgaagggctcctggcgagggacttcggagtgcggccgcagggcaaggccgcgcccatggccgccgcccgcggcggtggacccgcttggcccaaccccagatccacccccgccccgtcctacgacggcctcttcggcgcgcccatccccgcggcctccgcctccggtccgcccctcggctcgatcttcgactcgttcaagggactctcctcgtcatcgtcgtcggcagctggaaccaagccggt…
>MLOC_14470.3
caatcattttaaaagattttgtcatgcatgccaacctccggtgggctccacccctcatacaccgaccgtgtcaccgaacgtaccaacaaagagggagaaagacacatcaccaccttcctcccctttcccaccactttctctctcccgatctctcccccttcccctctccggcgaggccgccgccgccattcgccggccatggacggcatcgaagggctcctggcgagggactccgcctccggtccgcccctcggctcgatcttcgactcgttcaagggactctcctcgtcatcgtcgtcggcagctggaaccaagccggtgttcgacgacgacttcttcgaaccggtccgcgggctgagggcctccaactccacgtacgacagtgacggcgtattcggg…
>MLOC_14470.4
gagaaagacacatcaccaccttcctcccctttcccaccactttctctctcccgatctctcccccttcccctctccggcgaggccgccgccgccattcgccggccatggacggcatcgaagggctcctggcgagggacttcggagtgcggccgcagggcaaggccgcgcccatggccgccgcccgcggcggtggacccgcttggcccaaccccagatccacccccgccccgtcctacgacggcctcttcggcgcgcccatccccgcggcctccgcctccggtccgcccctcggctcgatcttcgactcgttcaagggactctcctcgtcatcgtcgtcggcagctggaaccaagccggtgttcgacgacgacttcttcgaaccggtccgcgggctgaggg…
>MLOC_14540.1
aggtgggggcttcaatccggagctgtggcgtcaacaagggaggacgatgtggcatatatggaggcaattcccctgaatgggtcgtcagtatgcaggcctgcaatgcccatggcatttactgtgttccattgtatgacacacttggtgctggggcaatagaatttatattgtgccatgcagaggtcgaaattgcttttgtggaggagaagaagattggagagatactcaagacattaccaaacgcgaccaaatttttgaagaccatcgtgagctttgggaaggtcagtcctgatcagaaggaaaaggttgagcagaacggattgtccatctactcatggaccgagtttgtgctgaagggagatggggctgaagagaagtatgaactccctccaaaggata…
>MLOC_14540.2
aggtgggggcttcaatccggagctgtggcgtcaacaagggaggacgatgtggcatatatggaggcaattcccctgaatgggtcgtcagtatgcaggcctgcaatgcccatggcatttactgtgttccattgtatgacacacttggtgctggggcaatagaatttatattgtgccatgcagaggtcgaaattgcttttgtggaggagaagaagattggagagatactcaagacattaccaaacgcgaccaaatttttgaagaccatcgtgagctttgggaaggtcagtcctgatcagaaggaaaaggttgagcagaacggattgtccatctactcatggaccgagtttgtgctgaagggagatggggctgaagagaagtatgaactccctccaaaggata…
>MLOC_14540.3
aggtgggggcttcaatccggagctgtggcgtcaacaagggaggacgatgtggcatatatggaggcaattcccctgaatgggtcgtcagtatgcaggcctgcaatgcccatggcatttactgtgttccattgtatgacacacttggtgctggggcaatagaatttatattgtgccatgcagaggtcgaaattgcttttgtggaggagaagaagattggagagatactcaagacattaccaaacgcgaccaaatttttgaagagtgagttagacatgatttagttctctgttgttaagttatagtgcaatgtatatgttttgttgatatggtcacattttgcttcaagccatcgtgagctttgggaaggtcagtcctgatcagaaggaaaaggttgagcag…
>MLOC_14578.11
gcttgtcaaactattttatccaggaattcaaggatggaagaatcacaagtattgttaactctcaggtcctcgaggaggcaaccgacgaagaggtgaacagtgtcgcctgtcttgcagaggcgtgcttaaggctatatggcgaagaaagacccacaatgaaacaagtggagacagaactgcagactctacgaacaaaacgggtgaagtcatgtcaagcagatccgagaaatgaagagcgaatgctaccggagtcactacctcaaagaggagttatagctgctcgccaatctttgacaacagaactggatgagagagataacttacagtcaagagacagccgacaatgctatagcttagagtgtgagttcatggcgtctgctagtctaccacgctagatga…
>MLOC_14578.4
gcttgtcaaactattttatccaggaattcaaggatggaagaatcacaagtattgttaactctcaggtcctcgaggaggcaaccgacgaagaggtgaacagtgtcgcctgtcttgcagaggcgtgcttaaggctatatggcgaagaaagacccacaatgaaacaagtggagacagaactgcagactctacgaacaaaacgggtgaagtcatgtcaagcagatccgagaaatgaagagcgaatgctaccggagtcactacctcaaagaggagttatagctgctcgccaatctttgacaacagaactggatgagagagataacttacagtcaagagacagccgacaatgctatagcttagagtgtgagttcatggcgtctgctagtctaccacgctagatga…
>MLOC_14578.6
cttgtcaaactattttatccaggaattcaaggatggaagaatcacaagtattgttaactctcaggtcctcgaggaggcaaccgacgaagaggtgaacagtgtcgcctgtcttgcagaggcgtgcttaaggctatatggcgaagaaagacccacaatgaaacaagtggagacagaactgcagactctacgaacaaaacgggtgaagtcatgtcaagcagatccgagaaatgaagagcgaatgctaccggagtcactacctcaaagaggagttatagctgctcgccaatctttgacaacagaactggatgagagagataacttacagtcaagagacagccgacaatgctatagcttagagtgtgagttcatggcgtctgctagtctaccacgctagatgag…
>MLOC_14582.1
aggctttgttgttgttgttgtagtgctgagttggaaagttaaaatgaatgtgttttcatatttatatattaatttccgagtcttgaaatttcttgcaggggcaccgggctgagttgtatgctgctcgagtggcaaaatgtcttgctgccatggaaggacgtgaaaaagtttttgcggaggaccttaagaaagctgtagagctagttattctacctcgttcgatcatatctgataacccacaagagcagcaaaaccaaccacctccacccccacctccaccacctccacaaaatcaagataacgcagaagatcaagatgagaaggaggaagacgaggagaaggatgaggaggaaaaggaggatgacgacgaagaaaacgaaaaacaagatgaccagatac…
>MLOC_14582.2
tggaaagttaaaatgaatgtgttttcatatttatatattaatttccgagtcttgaaatttcttgcaggggcaccgggctgagttgtatgctgctcgagtggcaaaatgtcttgctgccatggaaggacgtgaaaaagtttttgcggaggaccttaagaaagctgttaaagctagttattctacctcgttcgatcatatctgataacccacaagagcagcaaaaccaaccacctccacccccacctccaccacctccacaaaatcaagataacgcagaagatcaagatgagaaggaggaagacgaggagaaggatgaggaggaaaaggaggatgacgacgaagaaaacgaaaaacaagatgaccagatacccgaggagttcatttttgatgctgaaggtg…
>MLOC_14599.5
ttcagcggagcgtggtggctggtgggtgatgctcgcgaaagcaaagcaccaccgcgaaagcaaagcaccaccaccccacaacgaaaaagaatatccccaatcccacacttctatccccgctcaaaccctagctaccaatctccgcaattcctccctggctcaggttcctccgtagctggatgccctcaacctaggcggcggctctgtggcgtgtgtgcgtgcgcggccgccgatggagccgcgcgtgggcaacaagtaccgcctcggccgcaagctcggcagcggctcgttcggggagatctacctcggtactaacgtgcagaccaacgaggaggtcgcgattaagcttgaaaatgtgaagacaaagcatcctcagttgctgtatgagtcaaagttgta…
>MLOC_14599.6
ccaccaccccacaacgaaaaagaatatccccaatcccacacttctatccccgctcaaaccctagctaccaatctccgcaattcctccctggctcaggttcctccgtagctggatgccctcaacctaggcggcggctctgtggcgtgtgtgcgtgcgcggccgccgatggagccgcgcgtgggcaacaagtaccgcctcggccgcaagctcggcagcggctcgttcggggagatctacctcggtactaacgtgcagaccaacgaggaggtcgcgattaagcttgaaaatgtgaagacaaagcatcctcagttgctgtatgagtcaaagttgtacagggtactgcagggcggaactgggatttcaaatgtcaagtggtttggtgttgagggtgactataat…
>MLOC_14604.1
gcgggggcgggggcggggccggccgggtcctgctggtcctgcttctgctggtcgcggccgccgcattggcgcgcgcggtcaccgacgcctccgacgttaccgctatgaacgggctgtacgtttcgctgggatcgccaaagcttcccgggtggattccaaacggcggagacccctgcggcgaggtttggcagggggttacctgcaccggcacaagcataacctcaataaagatgaatgtcgcgaacctcggagggcagctgagcagcttagggaacttcacttcaatcaccaccatagatcttagtaacaataatattggtggaactataccagaagacctacctcccacactgcagaatcttttcctctctgctaatcagctcactggaagtattccga…
>MLOC_14604.10
cctcggagggcagctgagcagcttagggaacttcacttcaatcaccaccatagatcttagtaacaataatattggtggaactataccagaagacctacctcccacactgcagaatcttttcctctctgctaatcagctcactggaagtattccgagttcattgtccaaacttacaagtttatcagccatgtcactcaacgtcaaccatctgaatggagaactgccagatgctttcgattcacttgctggacttataaatctggatatttctgagaacaactttactggtgtgttaccaccttcaatgaaaaacctatcatctttgactacattgcgcatacaaaacaatcaactgtcagggacccttgacaacttgcaggatctccccatcaaagacct…
>MLOC_14604.2
gggggcgggggcggggccggccgggtcctgctggtcctgcttctgctggtcgcggccgccgcattggcgcgcgcggtcaccgacgcctccgacgttaccgctatgaacgggctgtacgtttcgctgggatcgccaaagcttcccgggtggattccaaacggcggagacccctgcggcgaggtttggcagggggttacctgcaccggcacaagcataacctcaataaagatgaatgtcgcgaacctcggagggcagctgagcagcttagggaacttcacttcaatcaccaccatagatcttagtaacaataatattggtggaactataccagaagacctacctcccacactgcagaatcttttcctctctgctaatcagctcactggaagtattccgagt…
>MLOC_14604.3
gggggcgggggcggggccggccgggtcctgctggtcctgcttctgctggtcgcggccgccgcattggcgcgcgcggtcaccgacgcctccgacgttaccgctatgaacgggctgtacgtttcgctgggatcgccaaagcttcccgggtggattccaaacggcggagacccctgcggcgaggtttggcagggggttacctgcaccggcacaagcataacctcaataaagatgaatgtcgcgaacctcggagggcagctgagcagcttagggaacttcacttcaatcaccaccatagatcttagtaacaataatattggtggaactataccagaagacctacctcccacactgcagaatcttttcctctctgctaatcagctcactggaagtattccgagt…
>MLOC_14604.4
ggggcgggggcggggccggccgggtcctgctggtcctgcttctgctggtcgcggccgccgcattggcgcgcgcggtcaccgacgcctccgacgttaccgctatgaacgggctgtacgtttcgctgggatcgccaaagcttcccgggtggattccaaacggcggagacccctgcggcgaggtttggcagggggttacctgcaccggcacaagcataacctcaataaagatgaatgtcgcgaacctcggagggcagctgagcagcttagggaacttcacttcaatcaccaccatagatcttagtaacaataatattggtggaactataccagaagacctacctcccacactgcagaatcttttcctctctgctaatcagctcactggaagtattccgagtt…
>MLOC_14604.5
ggcgggggcggggccggccgggtcctgctggtcctgcttctgctggtcgcggccgccgcattggcgcgcgcggtcaccgacgcctccgacgttaccgctatgaacgggctgtacgtttcgctgggatcgccaaagcttcccgggtggattccaaacggcggagacccctgcggcgaggtttggcagggggttacctgcaccggcacaagcataacctcaataaagatgaatgtcgcgaacctcggagggcagctgagcagcttagggaacttcacttcaatcaccaccatagatcttagtaacaataatattggtggaactataccagaagacctacctcccacactgcagaatcttttcctctctgctaatcagctcactggaagtattccgagttca…
>MLOC_14604.6
ggcgggggcggggccggccgggtcctgctggtcctgcttctgctggtcgcggccgccgcattggcgcgcgcggtcaccgacgcctccgacgttaccgctatgaacgggctgtacgtttcgctgggatcgccaaagcttcccgggtggattccaaacggcggagacccctgcggcgaggtttggcagggggttacctgcaccggcacaagcataacctcaataaagatgaatgtcgcgaacctcggagggcagctgagcagcttagggaacttcacttcaatcaccaccatagatcttagtaacaataatattggtggaactataccagaagacctacctcccacactgcagaatcttttcctctctgctaatcagctcactggaagtattccgagttca…
>MLOC_14604.7
ggcgggggcggggccggccgggtcctgctggtcctgcttctgctggtcgcggccgccgcattggcgcgcgcggtcaccgacgcctccgacgttaccgctatgaacgggctgtacgtttcgctgggatcgccaaagcttcccgggtggattccaaacggcggagacccctgcggcgaggtttggcagggggttacctgcaccggcacaagcataacctcaataaagatgaatgtcgcgaacctcggagggcagctgagcagcttagggaacttcacttcaatcaccaccatagatcttagtaacaataatattggtggaactataccagaagacctacctcccacactgcagaatcttttcctctctgctaatcagctcactggaagtattccgagttca…
>MLOC_14604.8
gcgggggcggggccggccgggtcctgctggtcctgcttctgctggtcgcggccgccgcattggcgcgcgcggtcaccgacgcctccgacgttaccgctatgaacgggctgtacgtttcgctgggatcgccaaagcttcccgggtggattccaaacggcggagacccctgcggcgaggtttggcagggggttacctgcaccggcacaagcataacctcaataaagatgaatgtcgcgaacctcggagggcagctgagcagcttagggaacttcacttcaatcaccaccatagatcttagtaacaataatattggtggaactataccagaagacctacctcccacactgcagaatcttttcctctctgctaatcagctcactggaagtattccgagttcat…
>MLOC_14604.9
gttggttgaacgctggatcggtggaggttgatgccatcaagggccagggaaagcaatggtagattggatttaactttaagtagcaccacaacgcgtatttcagtcttaactgcgctgattgccataaaccaggggggtgagggatgaggggattattattctaggaagaaaaggtgatcaaagtaacacgtgttgattctcactgcctttttttcatcagcctacttttttttgagaatgtgggttgtggcttttgcaagtgcaatcctgttctttaaaattcgctgccttcagctcatgtgtgctgtgatgcacaagttggcagcatgggggtttgtatgggttccacctattaataatgctcatggcttcttctttgtatccttttcatggtgtcta…
>MLOC_14621.1
ggcccgagaagctcagttagcgtaccgtctattaactctcgaaatggccggatagctcctctcgcgcaaagcttttcgtctccgtcccctgcccaactactcctccacctcgatcgagagaagctcggatccgcggaggagaggagaggtgcccacgagctatcggttgcgccgcggcgatgggtagcctgcgaggcggagagggaaggaacgaggacggagtgaaagtcgggctaccggcgctggaggtggcgctcgcgttcccgcaggccacgccggcgtccctgttcccgcccgccgtgtcggactactaccagcttgatgatttgctgaccgatgaagagaaggcgcttaggaagaaagtccgtgctatttcagagaaagaaattgcacccatta…
>MLOC_14628.1
gtttgctcctgtccacaagttggctctgttgatcttgcaggtgacgacgtaccgtggcctccccgacggtaacttggctgttcttcaagcatacattgatggggacaatgctcagtcattctacaccctgagctgggcttgtgaccttgacggcacaccactgctagtggcagcaggaagcaatgcggtcattcgggtcatcaactgtgccaccgagaagttgtttaagacttttcttggccatggtgattcaataaatgagataagaactcaaccattgaagccttcactcttcatttctgcaagcaaggacgagtctgttaggttatggaatgtccatacagggatctgcattttgatttttgctggaggaggaggtcaccgtaatgaagtattgag…
>MLOC_14719.1
atttttttatttattttgttttctatttcttttgattttactgttcatagaaggtgcctaggcacctgggtgctgtcacacctttctcttattatttttattatgtttccttttgttacatcctttgctattttcattttcttttgtaggacatatccagatgcctactttgggttcaacaacgtcatcgcacatggccaaattttaaaaccgatcccatgaagaagcctatagatatgctaatgctgaacaagataaaagagggatatagccaaataaggagcgggagctatgatgctgtttctgttgttcattcatatgagcatgaaaagtctgttgggcatcagaagacaaggctgtcagctctcagtgttcctcctatggggcttctttatcctc…
>MLOC_14727.1
ctaagaacgacgaggatccaattcgacggtatttcagcaaactacaccagcagagcagagcagagcagagcatcattcatacccaccacaccagacaccactgcccagatccgaaggaaaagtttcgcgctccacccgacagaaccgtttgcgcggtgggggccgacggccatggcgtagcgcgcacaccgcacggtggcagtataaagctgcacctgctcctgcaccgagacggcacaccaccatcccagcactgcactccactggtgcggtacagaggaggcaagcagaggagcaacgtgcgagttgccggcatggcgaggccgtccttctccctccacctgtgcctggccgttctggccttggccgccgccgcgtcggaggccgggttctacgacc…
>MLOC_14727.2
cggagatgccctaacaacctaagaacgacgaggatccaattcgacggtatttcaggtgaaaaattgcacttatttgttggtagcataaaaaattgaatatcaagacatcgaaccctctcctctcggcaacgcagcaaactacaccagcagagcagagcagagcagagcatcattcatacccaccacaccagacaccactgcccagatccgaaggaaaagtttcgcgctccacccgacagaaccgtttgcgcggtgggggccgacggccatggcgtagcgcgcacaccgcacggtggcagtataaagctgcacctgctcctgcaccgagacggcacaccaccatcccagcactgcactccactggtgcggtacagaggaggcaagcagaggagcaacgtg…
>MLOC_14755.1
ggcgggatgcgggcacgttagatcaaacggctgttagctcgggcatccaacggctagctaggtgacggattatttttagaaatcatccggcggacgcgtaacgttccccataaattttacagttagaagcattgttgtcctatgctttactaacgtcagttcttggcatttctgctgatcacaagacagatgaacaaagtactttctgtgaactcagtagctttaagtttttgcttgtatatgagccctttggttttagattgaatgggcgcttcttggtaaggtagaataggaggttcgtctttatcttggttgaatgaggaaatgggcatgaacctatgtgatttgcaccatgggcaaacatttcaaatttatctgatgtacaactaatgttgttta…
>MLOC_14764.1
gtttgaattttcacttataatgaagcatcacttatttattgcataatttacagtgtgctatattgtttaactaactgttagtcaaagataaatcctgaaagtatctctctgccttgtatcatcgaacgcagggagtatctaaaatgattttttttttcaggttgctgtgctcgcagatgatatcttgaaaaatgttgaatatgatgctataagagttgtttttaacaagtttcagtctgtcatttcatttaggcctacattggccacaatactgtccccagaggttatggagaaagaatcggaatctggtgggaaggttggtgagctggattcgtatgaaattgaaggaggtgaaacaaaatcagaaatcctgcagaatcttaccgagttccagttttc…
>MLOC_14764.2
cccccacaaaatttgagtctaattttgaccatgaattcacctattaaaatacgagtcatatggcataagattctattgttgtattcacactccaaaagagtttccaatggtataactcttgtgacataactcatatttaatattagttaaattcatggtcaaagttgagctcttattttgagggtggcttttatgtggactgagggactagtgattgaaagacacgagatatctcttcagtttcgtcataaacatctactccctccatatcaaaatataagacttttttgtaggctagtttagcctataaaaatgccttacattttttagtgacccacagttcttaattaataaagtaactcatgatggaatgggctcttttcacgtcttagattcagt…
>MLOC_14793.1
aattgaatgggctgcccacgtacatagtagtacaatacagtagctacgtcctacgtgcagttacgtattttctttctttctctgcggcaaggcaactgatcgaaagcacgcatggcatggtgttggtggccatcacgttagagaggagtactagtactagcaggagttatgcacgcactgcagtggtcagagtctttatgggatgggattattagggagggaggacaccagtcagagtttttgttcaggcatggtgtgatggtggaccgtgagttggtactaccacctacaaatctcagcacgctgctcctcctttcctttcttcctttaatagcaggaccgtactattatactccaccggcaatactagaacggtggtactagtgctccactaccacc…
>MLOC_14793.2
cgcaacggacgaccccgaatgtgtcgtgcgtccacaccaaggctcgaacacacaccaaggctcgaacgcccacgctgaatcgatgtccaagaaaaatagagactgttccaatgttctgcaaaatactttgggctattttaacagattgtgtctagtattgtcaatatttacaacgcttagatttgagaaaaatgcaggaaatatatgataattaactacttctgttttttttaacggaaaaatcaaatactcgtgtcaataaggcatttttaaggaacacttatgaaaacagagcagaagcaggatcatagaccaaatcaaagtatatcagctctttaatttggacactatcatactaacaacaatctggttgactaatgtgtgtgtgtattcaactcg…
>MLOC_14862.1
acgatttatcacaatcttaaaaaataaaagtgacgttcaaaaaagaaatccttaattagtgatttcggtgcagtgctggcctatttaggctagaccgggccatgacgctcggtgtcagctcatctagtcaggtccgctcacaactgtagtgcaaaatagttcttcccataagataaaaaaatcatgccgttggacagcccatgctcccctcgcccccctccccgtcggcaacgtccgtcgcgtcggcgccccgtcaggtctcgactgccccgctgccgccccctccattccggccagtccgccttgcgcccggggccccatggttcttctcagaggagcagcggctgcgcctcaggtcctcggcgctggtggtggctccggatctgagccaacccacgc…
>MLOC_14874.1
ctagcagtaggcagaaaaatgaagtatttttctatttgcaaggttgaaaaatggagtctttgaataccccacctaaccagcctgcccgtctcctttgaataaataacccagctagctagcaagtaggcagtagccacaatacacaaaactcaatatgcggtcagctcgccaactccaccacgcggtctcggccttgctcctcctactgctgctctcatccgtcgtcccggcggacagagcacaacaagaaatcgacgatgagtcggagttcagctacatccgcggggccaagaacgggccggagaactggggcacgttcaaggaggagtgggcgacgtgcggcaccgggcagatgcagtcgcccatcgacctctccgaccgccgcgcctcgccgtcccc…
>MLOC_14874.2
cacaaaactcaatatgcggtcagctcgccaactccaccacgcggtctcggccttgctcctcctactgctgctctcatccgtcgtcccggcggacagagcacaacaagaaatcgacgatgagtcggagttcagctacatccgcggggccaagaacgggccggagaactggggcacgttcaaggaggagtgggcgacgtgcggcaccgggcagatgcagtcgcccatcgacctctccgaccgccgcgcctcgccgtcccccgacctcggctacctcaaccactcctatgtccccgccgacgcctccatcgtcaaccgcgggcacgacatcgcggtgatgttccacggcgacgccgggagcctgtcgatcgacggcaccgcgtaccacctcaggcaggtcca…
>MLOC_14883.1
cgcagcgtgacttcacttcacaaaactcactgaagctgtgtccatcggacagatagccgccggcgacgccgcacatcgcgccgccatgctccgcctccggagctgcatcgctgctgcttccctgtcgtctccctccgcctcgcacgtctcccctctccaccgactcctctccgcggccgccaacgctacggcccctcgcatctccccaaaccctagcttcgccgtggaggactacctcgtccgaacctgcggcctcacccgagcccaggccctcaaggcctccaccaagctctcccacctcaagtccccctccaagcccgacgccgtcctggccttcctcgccggcctcggcctctccaccgccgacgttgccgccgtcgtcagtaaggaccccaagtt…
>MLOC_14883.2
cgcagcgtgacttcacttcacaaaactcactgaagctgtgtccatcggacagatagccgccggcgacgccgcacatcgcgccgccatgctccgcctccggagctgcatcgctgctgcttccctgtcgtctccctccgcctcgcacgtctcccctctccaccgactcctctccgcggccgccaacgctacggcccctcgcatctccccaaaccctagcttcgccgtggaggactacctcgtccgaacctgcggcctcacccgagcccaggccctcaaggcctccaccaagctctcccacctcaagtccccctccaagcccgacgccgtcctggccttcctcgccggcctcggcctctccaccgccgacgttgccgccgtcgtcagtaaggaccccaagtt…
>MLOC_14883.3
cgtgacttcacttcacaaaactcactgaagctgtgtccatcggacagatagccgccggcgacgccgcacatcgcgccgccatgctccgcctccggagctgcatcgctgctgcttccctgtcgtctccctccgcctcgcacgtctcccctctccaccgactcctctccgcggccgccaacgctacggcccctcgcatctccccaaaccctagcttcgccgtggaggactacctcgtccgaacctgcggcctcacccgagcccaggccctcaaggcctccaccaagctctcccacctcaagtccccctccaagcccgacgccgtcctggccttcctcgccggcctcggcctctccaccgccgacgttgccgccgtcgtcagtaaggaccccaagttgctct…
>MLOC_14883.4
cttcacttcacaaaactcactgaagctgtgtccatcggacagatagccgccggcgacgccgcacatcgcgccgccatgctccgcctccggagctgcatcgctgctgcttccctgtcgtctccctccgcctcgcacgtctcccctctccaccgactcctctccgcggccgccaacgctacggcccctcgcatctccccaaaccctagcttcgccgtggaggactacctcgtccgaacctgcggcctcacccgagcccaggccctcaaggcctccaccaagctctcccacctcaagtccccctccaagcccgacgccgtcctggccttcctcgccggcctcggcctctccaccgccgacgttgccgccgtcgtcagtaaggaccccaagttgctctgtgcc…
>MLOC_14883.5
caaaactcactgaagctgtgtccatcggacagatagccgccggcgacgccgcacatcgcgccgccatgctccgcctccggagctgcatcgctgctgcttccctgtcgtctccctccgcctcgcacgtctcccctctccaccgactcctctccgcggccgccaacgctacggcccctcgcatctccccaaaccctagcttcgccgtggaggactacctcgtccgaacctgcggcctcacccgagcccaggccctcaaggcctccaccaagctctcccacctcaagtccccctccaagcccgacgccgtcctggccttcctcgccggcctcggcctctccaccgccgacgttgccgccgtcgtcagtaaggaccccaagttgctctgtgccggcgtggagg…
>MLOC_14883.6
cggacagatagccgccggcgacgccgcacatcgcgccgccatgctccgcctccggagctgcatcgctgctgcttccctgtcgtctccctccgcctcgcacgtctcccctctccaccgactcctctccgcggccgccaacgctacggcccctcgcatctccccaaaccctagcttcgccgtggaggactacctcgtccgaacctgcggcctcacccgagcccaggccctcaaggcctccaccaagctctcccacctcaagtccccctccaagcccgacgccgtcctggccttcctcgccggcctcggcctctccaccgccgacgttgccgccgtcgtcagtaaggaccccaagttgctctgtgccggcgtggaggagaccctggcccccgtcgtcgacgg…
>MLOC_14884.1
agccgtccttctttcttgcttgtgtcctcacgtacagcgccactgatgtgcacctttcggcaccggctctcgatctcgatcggtctacttgacagcggctatataaggacgagtcatagcttgggcaccttcatcattcagaaagccacaagccaagaaccaatagtctttgctgatccgctgttttctctagctcccacgagtctttagctgcaccgaccgatctcgatcatggaggatgagaggagcacccagtcataccagggagctgaggccgatcaggtggaggtgacggacaggggcctactcggcaacctcctcggcaagaagaaggaggaggaggacaagaaggaggaagagctggtcaccggcatggagaaggtctccgtggaagagccc…
>MLOC_14904.1
ccagcgtgcatcccccgcgacgcgacgaaagcctatacacatctcgtctcatcgccccttcgtatcatacttcatctcgtctcctcccacgcgactcgagaaccttcctcccctccgccactccccactcgcagccgccgccggcagccctccgtccgtccgtccggcagtcagattttggaggatcgcagaaggagagatggcaactctaaccagccttacctcaaacgcgaatccaaacaagtcatttgaggtcctgcctaatccaggtgactccctctcaagcctcagttttagccccaagagtaatcttctggtggcaacttcctgggataaccaggtgaggtgttgggagataggtaacggtaacagtcagccaaaggcatccatatcacatga…
>MLOC_14907.1
gaaataagaagatgcttgcatttgtgttgtggatggatattgcatgcaatgtgctcgtttgtgaagagaaaaataagcattatttataaattcatttgttgattggtctgtgtaagaatagagttgaaattgaaacatcggtggccccaatttgataatcaacgacgatagcgtgtggtgtgactgtgtgaggttgcctttccttttttttttcctatggatatatattaggaagaagaattttgccttgtcgattccccaccttcctctcccctcggtcctcccctttcccctttccccttcccctccaacgccgtggggcggatctacccgccgccgccgccggattcccttctccagccactcggtgacctccgccgccgacgccgaccccacccc…
>MLOC_14917.1
cccagctctctcatccaagctgcctcttcttgctcgctcagcctcggacgcaatggccgccgtagctcttctcgccgcgcgtccggctccggcgcctggcggcccggcgaggaaggcggggcctttaccggccgcgggctggcgtgtccgcccgcactcccttcgctccgtcccgccgcccggagtagcggggaggggcggggccagggcggcgaggcccacgcgcgccgcgatgggcggctgcgacctgttcgccctcgacttcgacggcgtcttctgcgacagctgcggcgagagctccctctccgccgtcaaggccgccaaggtgaggtggccgtgggtgtttgagcgggtcgacgccgccatggaggagtggattgtggagcggatgcacaccct…
>MLOC_14917.3
ctcttttcagttttatagctagtacacgtccgaaaaaagttgaaatggcatgttgtctctgaagtgtctcatgttcattatacatatcgaacaaaggaatttttgcaactcatggacaaaccaatgcgtggatgcaggttttatcctgggacggctgatgcattaaagctttcaaactctgaactttacatagttacaacaaaacagagtagatttgctggagcgctacttaaagaattggctggagtagattttccctctgaaaggatatatggccttggcactggtccgaaggtaaaagttctccagcggttgcaggaaatgccacagcaccaaggtctaacacttcatttcatcgaggaccgactagcaactctgaagaatgtgataaaagaacca…
>MLOC_14940.1
cctagaatatttttataaaccagattatataatctatcttcataatccagattattataatccattgggtcccaaacagggtcttatattttgatacggagagagtatagtacatatggagttcaagcggaacgaatcctggaaactgtacccagatggtgccagctgaggccaaaattcttcttgggttgaaacgtcaatgtgctaagcatgtcacgtttgcttgcttactatgtcaggtcaaacccctccaattcatcaccatcagtggtgccttgcgggtgtggtgatcgtgtatgaattaagataccacagaaaagaacaggagtggaggtggtcaccggcggtggtgtgctggtgtgagtcggcgcatgtgcaccagatcagatccagaccaag…
>MLOC_14940.2
cctagaatatttttataaaccagattatataatctatcttcataatccagattattataatccattgggtcccaaacagggtcttatattttgatacggagagagtatagtacatatggagttcaagcggaacgaatcctggaaactgtacccagatggtgccagctgaggccaaaattcttcttgggttgaaacgtcaatgtgctaagcatgtcacgtttgcttgcttactatgtcaggtcaaacccctccaattcatcaccatcagtggtgccttgcgggtgtggtgatcgtgtatgaattaagataccacagaaaagaacaggagtggaggtggtcaccggcggtggtgtgctggtgtgagtcggcgcatgtgcaccagatcagatccagaccaag…
>MLOC_14940.3
cccagatggtgccagctgaggccaaaattcttcttgggttgaaacgtcaatgtgctaagcatgtcacgtttgcttgcttactatgtcaggtcaaacccctccaattcatcaccatcagtggtgccttgcgggtgtggtgatcgtgtatgaattaagataccacagaaaagaacaggagtggaggtggtcaccggcggtggtgtgctggtgtgagtcggcgcatgtgcaccagatcagatccagaccaagttaccccgcagagtgtggagaaccggtgaccaatcagaccttgccccgcagagtgtggaggatggccgggttaaaaaccattgatttgtgcagacaagcggtgagcatcgcatcgccattgcccagcggccaggtgaagagcagagcagt…
>MLOC_14942.1
ctgttttgttgtttccatgcatataggttcctgtaatcttcttggttaccttttttttttttgcgaacctgccttcacctgagatcccgaaggaggcaaaggagcaatgctccacttcctgcggcgttgccgccgctagaacaaaattcccccaagatccagttggaggggcatggcagaagcggccgtcggcgagcctcgcctccccgaggagatcgtcacctgggagattctcatccgcctgccgccgaaggtcctcatccggtgccgcgccgtctgccgctcctggcaccgccgcctcacctccgacgccaaattcctcctcgcccaccaccgccgccagccctcgctcccgctcgtcaccacccaggacacccatgagagaaggatcgacgtcct…
>MLOC_14959.1
gttgcgtgtgcacacccctggtacgagtcgcggtcagtagtttccgtaccccgcaacgatccatccatcagcaaccgccacgccgctttccgctcccacacgaaaagcccatgaactttcctccccaccccacggcccaaccaaaccctctacaaataccacctccaccaccaccatcccaaaccacaccgtgcgcctcatccccccaaaaacctttcgaaagggaaaaccgcctgcgccaaccgaggaaccgccacccagcccctcccctccaagaaaccgcgagacacccacgccgccggcgcccaggatggtgcggctgagcaacacggtgatcgggatcctgaacgcggtgacgttcctgctgtcggtgccgatcctggcgggcggcatctggct…
>MLOC_14959.2
gttgcgtgtgcacacccctggtacgagtcgcggtcagtagtttccgtaccccgcaacgatccatccatcagcaaccgccacgccgctttccgctcccacacgaaaagcccatgaactttcctccccaccccacggcccaaccaaaccctctacaaataccacctccaccaccaccatcccaaaccacaccgtgcgcctcatccccccaaaaacctttcgaaagggaaaaccgcctgcgccaaccgaggaaccgccacccagcccctcccctccaagaaaccgcgagacacccacgccgccggcgcccaggatggtgcggctgagcaacacggtgatcgggatcctgaacgcggtgacgttcctgctgtcggtgccgatcctggcgggcggcatctggct…
>MLOC_14959.3
catccccccaaaaacctttcgaaagggaaaaccgcctgcgccaaccgaggaaccgccacccagcccctcccctccaagaaaccgcgagacacccacgccgccggcgcccaggatggtgcggctgagcaacacggtgatcgggatcctgaacgcggtgacgttcctgctgccgcgtcacgtgcctcctctggttctacctcgtcgccatgttcctgctcatcgtcgtcctcctcggcttcaccgtcttcgccttcgtcgtcacgcacaagggcaccggcgaggccgtctccggccgcggattcaaggagtacaggctcggggactactcaacctggctgcagcggcggctggaggacgacaagaactggaacaggatcaagggctgcctccaggacgcca…
>MLOC_14978.1
ataatgttctcctttaatcattattcatggaggattgatttgttagacaatgttttacaatcttcaggtgtgggataggcgttgccacaacagagcgaaaccagtaggtgttttggcaggtcatttagatggagttacatttattgatagccatggagacgggcattatttcatctccaactgcaaggatcagactattaaactatgggatatcagaaaattgtcctcggctacgaaggagtaactaccaaaacttgttttacatgatcatttctagaagtattttgatttgtttgtacttgaaaattattattacattgtaggtaagtaggaaggcaaagtcagaatgttcattcagataatcaactgtgccgaattatatgtattgagcgggagcta…
>MLOC_14978.2
agatagcaagcttccatgcacccctgtccatgactagttctttggtgatgctccaatccttcagatctctctttacggactcttcccatgtcaagttcggtctaccccggcctcttttgacattatcaggactggagcttccggaggcctgcacatgattccttttttttacctgcctaggaaatgtgaaatcaatgaaagcatgaagaccctttagagtatctaataatgttctcctttaatcattattcatggaggattgatttgttagacaatgttttacaatcttcaggtgtgggataggcgttgccacaacagagcgaaaccagtaggtgttttggcaggtcatttagatggagttacatttattgatagccatggagacgggcattatttcat…
>MLOC_14978.3
tagatagcaagcttccatgcacccctgtccatgactagttctttggtgatgctccaatccttcagatctctctttacggactcttcccatgtcaagttcggtctaccccggcctcttttgacattatcaggactggagcttccggaggcctgcacatgattccttttttttacctgcctaggaaatgtgaaatcaatgaaagcatgaagaccctttagagtatctaataatgttctcctttaatcattattcatggaggattgatttgttagacaatgttttacaatcttcaggtgtgggataggcgttgccacaacagagcgaaaccagtaggtgttttggcaggtcatttagatggagttacatttattgatagccatggagacgggcattatttca…
>MLOC_150.1
gcatagatggtcagagagtccgtagttagatggtcacttgcttgatgcaccaaccacgctcaaccaggctttataaaaccagcgagcgatcgtatcatcattcattcagaaaactcaacatcctgcctgccagcgctagagatcgatggaggtgccacatgctgatgcagccctgctcgtcctcttggcgtccatcctcctcctgatggctcgccgtcgcttcgggttgggcaatgcggcggcgagggccagagaagaggcgctgaacaagctgccctctcccggctggcggctccccgtgatcggccacctgcaccaggttggccccctcccgcacgtctctctccgccacctcgccgcggagcacggccgtgacggcctcatgctggtccgcctcgg…
>MLOC_150.2
gtccgtagttagatggtcacttgcttgatgcaccaaccacgctcaaccaggctttataaaaccagcgagcgatcgtatcatcattcattcagaaaactcaacatcctgcctgccagcgctagagatcgatggaggtgccacatgctgatgcagccctgctcgtcctcttggcgtccatcctcctcctgatggctcgccgtcgcttcgggttgggcaatgcggcggcgagggccagagaagaggcgctgaacaagctgccctctcccggctggcggctccccgtgatcggccacctgcaccaggttggccccctcccgcacgtctctctccgccacctcgccgcggagcacggccgtgacggcctcatgctggtccgcctcggcgccgtcccgacgctcg…
>MLOC_150.3
cctgcctgccagcgctagagatcgatggaggtgccacatgctgatgcagccctgctcgtcctcttggcgtccatcctcctcctgatggctcgccgtcgcttcgggttgggcaatgcggcggcgagggccagagaagaggcgctgaacaagctgccctctcccggctggcggctccccgtgatcggccacctgcaccaggttggccccctcccgcacgtctctctccgccacctcgccgcggagcacggccgtgacggcctcatgctggtccgcctcggcgccgtcccgacgctcgtcgtttcgacgccggctgcggcgcaggcagtgctgcgcacgcacgaccacgtgttcgcgtccagaccccactcccccgtcgcccacatcctcttctatggttcc…
>MLOC_150.4
cctgcctgccagcgctagagatcgatggaggtgccacatgctgatgcagccctgctcgtcctcttggcgtccatcctcctcctgatggctcgccgtcgcttcgggttgggcaatgcggcggcgagggccagagaagaggcgctgaacaagctgccctctcccggctggcggctccccgtgatcggccacctgcaccaggttggccccctcccgcacgtctctctccgccacctcgccgcggagcacggccgtgacggcctcatgctggtccgcctcggcgccgtcccgacgctcgtcgtttcgacgccggctgcggcgcaggcagtgctgcgcacgcacgaccacgtgttcgcgtccagaccccactcccccgtcgcccacatcctcttctatggttcc…
>MLOC_15021.1
ctccaagctcgaccgctctccggtcaccgtcgccgattggggcgtgcaagcgacagtgagctggctactctcagattgctttggtgatgaaagtgtgtcgattgtagcagaggaagatgataagacgctgtccagcagtgatggcacggctttgcttgagtctgttgtcgctgcagtcaacggttgcctagttgaagctccaaagtatgggctgagatccccggagaaagacctcggggctcatgatgttcttcaagctatacgtaagtgcagctctactggaggtcccaaaggaagattttgggtgcttgatcctgtggatggcacgcttggttttgtgcgtggagaccaatacgctattgccctcgccttaattgaagacggggaagttgtgctcgg…
>MLOC_15076.2
atcatctgagggagcatcattctaaatgtgttggctgtggtttattcaagaatttcattattgttctatggtgtttatggatatatggagttcattcctcaagcaagagtcccagttcttcagtacgtgagcaaccgctttggtatttcctgcgatttatccgtggataactaccctggtcgaattaaatccaaaatcttctactggatcagtactttggatgaacgttttggtgatatggttttattgatcaaggagtgggcaaaagctcaaaacattaatgatccaaaaagtgggaccctgaactcctattcgctttgcctacttgttctctttcattttcagacatgtgagccggcaatcctaccacctttggaggacatttatgaaggaaatatc…
>MLOC_15082.2
agatgtgcgtccacgcggcgcgcggcgtcatcggcggcggaggcgacgccggcgtcgagcaggagtccgagctgggcctcttcgacgccttcttcgccagcctctccatgattctcgtcagcgagattggcgacgagacgttcatcatcgcggctctcatggcgatgcggcaccccaagtcgacggtgctctccggtgctctgtcggcgttggttgtcatgacggtactatcaactgggcttggcaggatcgttcccaacctgatatcgaggaagcacactaacagcgcagccactgtcctttatgcattctttggactccgactgctttacattgcttggagatcagattctagagcatcacagaacaaggaaatagaagaagtacaggaaaagctgg…
>MLOC_15155.1
cagagcccggggcggcgccggcgccggcgtacaggatggccggcgggttcaggcgggcgcccggcggggccgacgacttcctccactccgacgccggggacaagaccgactacgactggcttctcactccacctggaactccactcttcccatctcatgaagctgcgccaaaaaggtctccggtgagccaaacaggatcaccaaagactcgccagaactccttgaaatcaaggttggccaatcatctagatcctccatcaagaaccacacatccgttgagaacaacatcgtcaaacagcttgaactcagctgcgacaactcggcggccaacatcatctggagggcttacgtctaattcttcgagaccttcaacaccaactggacgtgctgcatcgacca…
>MLOC_15155.2
cggcgggggcggggggaggacgctgggggccgtcatcagggagaaggacgaggagctggcgctcttcctcgagatgcgccgccgcgacaaggagcgggccgccgcggacacgctgctgctcgccggcgacgcggacgacgggctgctgctgctcgaccctcccccgcccccgccgcctccggtaccggtgcctgccgagcccggggcggcgccggcgccggcgtacaggatggccggcgggttcaggcgggcgcccggcggggccgacgacttcctccactccgacgccggggacaagaccgactacgactggcttctcactccacctggaactccactcttcccatctcatgaagctgcgccaaaaaggtctccggtgagccaaacaggatcaccaaa…
>MLOC_15171.1
gaatatggtctctcacggtcaaatgtgatcatgtgcatctgctgtctggattcagcatgccccgggatggacagggcatgctggtattagttgggagatcacaagttcagaacccatcataaacaccacatgggttgttcagttgcctattcattctaccattgaactcccccaacaagatcgtagtacccgcgcactgttcattgggagtaaccagttttcagtctgctactaggactacgaccaacttcatgagctcgacacgattgcttctagtactgtactgacacacacacaaaaaaaaaaaaaataccaagtcgctgcagtacttatgatcaacttttatactctgtacagataaagctgtgggtaggtttgtcaaatgtaagatcgtgctgc…
>MLOC_15181.4
cgccgttcatcgcgcccccgccgtcgccgtcgccgtcgccgttcatcgcgcccccgccgtctccctcccccggccgcagcccccctctaccccattggttctcgagataatagggctcgagttgctgctgctaattgggaaggatgagcaaaggcccggttccgttccctatctttgggaagaaagcaagagatatcttgtacaaggactacaattttgaccaaaagttttcatggtcaacaactagcgaatttgggttgagtgtcacagctgctggcgtgaagtttgatgaactcttcatcggtgacatacgggtacaacataaaagtggtagaaatactgttgatgtcacaatagattgcgactccaaagtgtcaaccgcggtcacttttgatgaag…
>MLOC_15227.2
ataagttagtcttatctatgtctttttgacctcagcatctcctccaccaatcgcaacccgccccccgctcctatggctccatattttgtccggccttatccacatcccgaaaccaccaccagctcctccgcttccatcgtttttcctaccaccaacgcccgcttcaccggaaccgtacccccacccaaccgcatggccgcggcgctcgcctcctcccgctgctgccgccgcccttcgcttcttaacagtgatcgtcgccgccgctccgtcgtccggtgcgcgctctccggcgagaaaggaaactcatttagctggaacaaatgtgcaatttctatagcattgtctgttggattaattacttgcccaccaacatttggatggtcggcccatgcttttccg…
>MLOC_15227.3
ataagttagtcttatctatgtctttttgacctcagcatctcctccaccaatcgcaacccgccccccgctcctatggctccatattttgtccggccttatccacatcccgaaaccaccaccagctcctccgcttccatcgtttttcctaccaccaacgcccgcttcaccggaaccgtacccccacccaaccgcatggccgcggcgctcgcctcctcccgctgctgccgccgcccttcgcttcttaacagtgatcgtcgccgccgctccgtcgtccggtgcgcgctctccggcgagaaaggaaactcatttagctggaacaaatgtgcaatttctatagcattgtctgttggattaattacttgcccaccaacatttggatggtcggcccatgcttttccg…
>MLOC_15227.4
cctccaccaatcgcaacccgccccccgctcctatggctccatattttgtccggccttatccacatcccgaaaccaccaccagctcctccgcttccatcgtttttcctaccaccaacgcccgcttcaccggaaccgtacccccacccaaccgcatggccgcggcgctcgcctcctcccgctgctgccgccgcccttcgcttcttaacagtgatcgtcgccgccgctccgtcgtccggtgcgcgctctccggcgagaaaggaaactcatttagctggaacaaatgtgcaatttctatagcattgtctgttggattaattacttgcccaccaacatttggatggtcggcccatgcttttccgctcgaacctgtaatccctgatatttcagttctgatttctg…
>MLOC_15227.5
cctccaccaatcgcaacccgccccccgctcctatggctccatattttgtccggccttatccacatcccgaaaccaccaccagctcctccgcttccatcgtttttcctaccaccaacgcccgcttcaccggaaccgtacccccacccaaccgcatggccgcggcgctcgcctcctcccgctgctgccgccgcccttcgcttcttaacagtgatcgtcgccgccgctccgtcgtccggtgcgcgctctccggcgagaaaggaaactcatttagctggaacaaatgtgcaatttctatagcattgtctgttggattaattacttgcccaccaacatttggatggtcggcccatgcttttccgctcgaacctgtaatccctgatatttcagttctgatttctg…
>MLOC_15227.6
cctccaccaatcgcaacccgccccccgctcctatggctccatattttgtccggccttatccacatcccgaaaccaccaccagctcctccgcttccatcgtttttcctaccaccaacgcccgcttcaccggaaccgtacccccacccaaccgcatggccgcggcgctcgcctcctcccgctgctgccgccgcccttcgcttcttaacagtgatcgtcgccgccgctccgtcgtccggtgcgcgctctccggcgagaaaggaaactcatttagctggaacaaatgtgcaatttctatagcattgtctgttggattaattacttgcccaccaacatttggatggtcggcccatgcttttccgctcgaacctgtaatccctgatatttcagttctgatttctg…
>MLOC_15227.7
cctccaccaatcgcaacccgccccccgctcctatggctccatattttgtccggccttatccacatcccgaaaccaccaccagctcctccgcttccatcgtttttcctaccaccaacgcccgcttcaccggaaccgtacccccacccaaccgcatggccgcggcgctcgcctcctcccgctgctgccgccgcccttcgcttcttaacagtgatcgtcgccgccgctccgtcgtccggtgcgcgctctccggcgagaaaggaaactcatttagctggaacaaatgtgcaatttctatagcattgtctgttggattaattacttgcccaccaacatttggatggtcggcccatgcttttccgctcgaacctgtaatccctgatatttcagttctgatttctg…
>MLOC_15227.8
ctcctatggctccatattttgtccggccttatccacatcccgaaaccaccaccagctcctccgcttccatcgtttttcctaccaccaacgcccgcttcaccggaaccgtacccccacccaaccgcatggccgcggcgctcgcctcctcccgctgctgccgccgcccttcgcttcttaacagtgatcgtcgccgccgctccgtcgtccggtgcgcgctctccggcgagaaaggaaactcatttagctggaacaaatgtgcaatttctatagcattgtctgttggattaattacttgcccaccaacatttggatggtcggcccatgcttttccgctcgaacctgtaatccctgatatttcagttctgatttctggacctcccattaaagatccaggggctt…
>MLOC_15229.1
ataaagtgggccataacccctttgatgtgacctgctagtttggccatgtcaaacatagtagaaagggctgcaagacctggtgcacctaccctgccgcgaagccattacaaagcagcacttcccgcaagaagacctggttaacccggtcataggcctaatcaaagtccagtttaaggagaatcgctcgttgttttgtgagtttaagctcatgagcaatctcctggagcacaatggggccctccaggatgaaacggaccctgacaaacgcagaatggcatctatgaataaccctatgtagtatcggagccatacgggaatcacatgctttgacgcatagttttagaaggtaagggacattgttgggagcaatcggcctaaaactgacggatattgtttaca…
>MLOC_15242.1
cccagcccaagctcgagcgccagccagccatggccatcggatctctcatcgcctccaggctggcccgctccggccacgccctcgccgcgcgcgccatcgcccaggctcccaggacccaccagcatcatcacgcggcgtcccccctgctctccaggctcggagccgtggcccgcgctttcagctcgaggcccgctgccgcagatgtcatcgggatcgatttgggtactacgaactcgtgtgtctccgtcatggaaggaaagacaccacgggtgattgagaatgctgaaggcgcgcggacaacaccctccattgttgccaccaacaacaaagaagagatcttggttggcatcactgccagtcgacaggcagtaacaaatgccgagaacacagttcgtgggt…
>MLOC_15242.2
tccgcatcccattgtgctttaatttcttcttgttcgacggccgaggcctggtcccgcggatttggccgtccattgttcgtgatgatctgatgtgtttttgtgcttccgccgtgtgatctgcgcaggctcccaggacccaccagcatcatcacgcggcgtcccccctgctctccaggctcggagccgtggcccgcgctttcagctcgaggcccgctgccgcagatgtcatcgggatcgatttgggtactacgaactcgtgtgtctccgtcatggaaggaaagacaccacgggtgattgagaatgctgaaggcgcgcggacaacaccctccattgttgccaccaacaacaaagaagagatcttggttggcatcactgccagtcgacaggcagtaacaaatg…
>MLOC_15242.3
ccctgaaattttaccatgttctattgcttgtaagacggcttgacagcactagcatgtcttgaatttgtaaggcaatagctgtatccagatcaccagatgcaactaatagtatatctttgaagtgttgtgaagttccaggtcgatggctatgcttctaatttgcattgaatcagtgacacagctagtaaattgttgtcaagttgcagtttgatgaatatacatccatacttttactggttgtgaactggtgaaactgcttagtaaattactgattgtgaactggtgaaactgcttagtaaattgttgtcaaagttgcagtttgatgaatatacatccatactttaattggttccgaactggtgacactgctagtaaaacttatcaatttgtttgtgcaga…
>MLOC_15243.1
cttttatgtaaaaacgcggcgacggacgcgccagaagtcgtcggtgctttattagtatagggaagggatagggatagggatagatagggagagattaaacaaagcgtaagttgggtttggtgtcgctcacgcgggtggtttctatttatcgctcagtgcgacaagctgtcaccgataaatccacaaccgagctagcggagcgacaaaacctgggccggcttatcctcatcggaccgtaagcccatgaagagctgctaagctctagggtttctcgcctcctcatagacctccgccgcctcctcagttttcccctgttggaagagttcgtgcgaaggccagcacacaccctcccatccctcctctccggccacaaccccaccgccgccgccatggtgaagt…
>MLOC_15266.2
gtactttttaagccatgcaaatgctatgtctgaaccgatgaatgtattgtttccctttgctgaattatttgcgcacacagtcgaactttgctacattggacgaaagcacgggggttattgtcagcaggagggcggataggcactttgaagaggaaggcccaatcctctgtgcagcattagatgggatgaagctcccatcgtttcctgaatatgaagtgagagtcaggtatgctactgagcacagatgcggtgtggttgtgaaaggaccaaggctaagtggaaacatttccggaactgatccgttgaaagacaaccgcttgcatctgaaagctaaacctttggatgattcagaagaagctaaaaacactgcagctgtggttaacgagctctctaaggaga…
>MLOC_15340.2
gtgactccgtcctcgcgtctcgccggcggccggcgcccctgcctgtccatgccgccggagaaatcgccgcagcccacagttgcttgtggacaacgagttctaattccgaacaaacttggggagaagcttgttggtttattacatgaagcatgttccaaggaacttgtgatcctttgtcatggattcagagctacaaaggatgacagtatcttggttgaccttgccgctgcactggcaagcgaaggagttaatgcttttcggtttgattttgctgggaatggggaaagtgagggtgtattccaatatgggaactaccgaaaagaggcagatgacttgcgctctgtagtatcttacttctcagaacagaagtatgacataattgccctcgtcggacatagc…
>MLOC_15340.3
cggaagctcagtgactccgtcctcgcgtctcgccggcggccggcgcccctgcctgtccatgccgccggagaaatcgccgcagcccacagttgcttgtggacaacgagttctaattccgaacaaacttggggagaagcttgttggtttattacatgaagcatgttccaaggaacttgtgatcctttgtcatggattcagagctacaaaggatgacagtatcttggttgaccttgccgctgcactggcaagcgaaggagttaatgcttttcggtttgattttgctgggaatggggaaagtgagggtgtattccaatatgggaactaccgaaaagaggcagatgacttgcgctctgtagtatcttacttctcagaacagaagtatgacataattgccctcgt…
>MLOC_15378.1
ttgctaaaataaattctgttttgaaccaggtgataaaaatgtagctgaaactgttgctaatgttgtcacgtcacttcctttcatctttcttggactgcagacaccaagttctgcagaaagaccttgaatactgcactttatgctaactcactaattggagttggagttgcatctagcttgtatcatacatcacgaggagaaatcagaaaatacatgcggtgggcagattacacaatgatcgccactacaacactgtgcttaacaagagcgcttcgggatgaacatccaaaattactaatggcggcatcaacgttgctcctaccgttccagcccttgatggtcacagccctccatactgggatgatggaggtttcatttgcgaaacgagcatcgacagag…
>MLOC_15378.2
ttgctaaaataaattctgttttgaaccaggtgataaaaatgtagctgaaactgttgctaatgttgtcacgtcacttcctttcatctttcttggactgcagacaccaagaaagaccttgaatactgcactttatgctaactcactaattggagttggagttgcatctagcttgtatcatacatcacgaggagaaatcagaaaatacatgcggtgggcagattacacaatgatcgccactacaacactgtgcttaacaagagcgcttcgggatgaacatccaaaattactaatggcggcatcaacgttgctcctaccgttccagcccttgatggtcacagccctccatactgggatgatggaggtttcatttgcgaaacgagcatcgacagagccagagct…
>MLOC_15378.3
aggtgataaaaatgtagctgaaactgttgctaatgttgtcacgtcacttcctttcatctttcttggactgcagacaccaaggcaagtacatctacgaacaactggattgcttcttcaaaggttgcctccttattgcattttcgatgcatagccatttttcaactaacggtcatgtgccagttctgcagaaagaccttgaatactgcactttatgctaactcactaattggagttggagttgcatctagcttgtatcatacatcacgaggagaaatcagaaaatacatgcggtgggcagattacacaatgatcgccactacaacactgtgcttaacaagagcgcttcgggatgaacatccaaaattactaatggcggcatcaacgttgctcctaccgttc…
>MLOC_15384.1
ggcgagaccatcgccaagggccacaaaaactatgagcttatgctcaacctccagctcggcatcagacacgcagtaggaaagcaaggacctattacgcttgatctgaagtcatcagcttttgacccaaaggagaaagtatggaccaggttccctccagaaggctcaaaatacacccctccacacagttcttgcgattttagatggaaagattactgcccgcaagtattccggacattgcgcaagttgttcaaggttgatgcagcagactatatgttatccctttgtggcgaccaggctctccgggagctctcatcccctggtaagagtggaagcttcttttatctcacgagcaatgaccagtacatgataaagacgatgaagaaagctgaagtaaagata…
>MLOC_15403.1
cgacagggataaccttccccggcgcttcgcttttatgaatcgctagatccaacgcgcgagcgtgaaaacctctcaaaagaaaaacgtgtgcgctgttctcaaaaaagaaaaaaaaaacaatttgtgcgcaggaagcaaaagctgagtatccatgccaacccagctccggcttctccggcgaggctaccaagccgccgccgccgccgccgcggcggcgtccaaggcagggccgaagaggaaggttcttgaggggaccccggcggcgctcggcttccggatgccggccgagtgggagccgcacgaccaatgctggattgggtggccggatgctcaaggattctggagagatgcggctgcccccgctcaaaaagcctttacaaacgttgtagatgcaatctc…
>MLOC_15442.2
cggatgcgccttctgtattcacatcaaattcaatcagcggtgttggagaacagagtgcttttcccagtcaaccagactgttctacaaagttctctccttctaggttgaatggtgatgctaatccctcggtgaatggagcacaaactgatggacatatgaagagtgccagagtgggtggtgaggagaaggttaaccatgcaagggccggtgggaaaaggggggttgaattttcaacagggaatatgtctaaatcttctgcaccaagtgcaaatgacaaggctggtagaagaatggcatctgaccctgctgatccagatcttgaattttcaacagggaatatgtctaaaacttctgcaacaactgcagatgacaaggcaggtagaagaatggcatctgacc…
>MLOC_15442.3
cttataacttctatcattctttgataaattccaggacctgacacaccagacgatcttgtttgtatctgtcagctggtcccagatttgagattgtttgagcagggagactcaaatcaaatttgggtcttacatagccttcttcagctcatagcattttatgtgaaggcgtgtggttggttttcagaatcaatatcaggagcagtattatggagtgcaacagagaagaagccgtcaaggctagggaaattgctttaaaaaagttagaaagcaaagattttgttggtgccaaaaggattgcactgaaagcacaaaggatttttccagaacttgaaaacttgtctcagctgttgactgtctgcgaagtgcattgtgcagcagaggcaaagatcaatgagttgt…
>MLOC_15442.4
caggacctgacacaccagacgatcttgtttgtatctgtcagctggtcccagatttgagattgtttgagcagggagactcaaatcaaatttgggtcttacatagccttcttcagctcatagcattttatgtgaaggcgtgtggttggttttcagaatcaatatcaggagcagtattatggagtgcaacagagaagaagccgtcaaggctagggaaattgctttaaaaaagttagaaagcaaagattttgttggtgccaaaaggattgcactgaaagcacaaaggatttttccagaacttgaaaacttgtctcagctgttgactgtctgcgaagtgcattgtgcagcagaggcaaagatcaatgagttgttggacttctacgggattctccaagtggatgc…
>MLOC_15462.1
ctcggacaagatcggcctcctgcagcgctttgtcaggcctcatcacctcgacatacccaagctcctcaacaacgaggcttcctggctgattgcagttaaagaactacagaagattaattccttcaaatcaccgcgggataagcttctctgtatgatgagctgttgccaagtcatcaataacttgctgctaaacgtgtccatgtcgaatgaccgaacaccatctggcgctgatgaattccttcccattctcatttatattaccatcaaggccaatcctcctcagctgcactcaaatctaaagtttgttcagctcttcagaagagaaactaagcttgtttcggaagtcgaatactatctcacaaacctcatttcagcaaagatgtttataattaatgttaa…
>MLOC_15462.2
tcggacaagatcggcctcctgcagcgctttgtcaggcctcatcacctcgacatacccaagctcctcaacaacgaggcttcctggctgattgcagttaaagaactacagaagattaattccttcaaatcaccgcgggataagcttctctgtatgatgagctgttgccaagtcatcaataacttgctgctaaacgtgtccatgtcgaatgaccgaacaccatctggcgctgatgaattccttcccattctcatttatattaccatcaaggccaatcctcctcagctgcactcaaatctaaagtttgttcagctcttcagaagagaaactaagcttgtttcggaagtcgaatactatctcacaaacctcatttcagcaaagatgtttataattaatgttaat…
>MLOC_15462.3
tcggacaagatcggcctcctgcagcgctttgtcaggcctcatcacctcgacatacccaagctcctcaacaacgaggcttcctggctgattgcagttaaagaactacagaagattaattccttcaaatcaccgcgggataagcttctctgtatgatgagctgttgccaagtcatcaataacttgctgctaaacgtgtccatgtcgaatgaccgaacaccatctggcgctgatgaattccttcccattctcatttatattaccatcaaggccaatcctcctcagctgcactcaaatctaaagtttgttcagctcttcagaagagaaactaagcttgtttcggaagtcgaatactatctcacaaacctcatttcagcaaagatgtttataattaatgttaat…
>MLOC_15462.4
tcggacaagatcggcctcctgcagcgctttgtcaggcctcatcacctcgacatacccaagctcctcaacaacgaggcttcctggctgattgcagttaaagaactacagaagattaattccttcaaatcaccgcgggataagcttctctgtatgatgagctgttgccaagtcatcaataacttgctgctaaacgtgtccatgtcgaatgaccgaacaccatctggcgctgatgaattccttcccattctcatttatattaccatcaaggccaatcctcctcagctgcactcaaatctaaagtttgttcagctcttcagaagagaaactaagcttgtttcggaagtcgaatactatctcacaaacctcatttcagcaaagatgtttataattaatgttaat…
>MLOC_15462.5
tcggacaagatcggcctcctgcagcgctttgtcaggcctcatcacctcgacatacccaagctcctcaacaacgaggcttcctggctgattgcagttaaagaactacagaagattaattccttcaaatcaccgcgggataagcttctctgtatgatgagctgttgccaagtcatcaataacttgctgctaaacgtgtccatgtcgaatgaccgaacaccatctggcgctgatgaattccttcccattctcatttatattaccatcaaggccaatcctcctcagctgcactcaaatctaaagtttgttcagctcttcagaagagaaactaagcttgtttcggaagtcgaatactatctcacaaacctcatttcagcaaagatgtttataattaatgttaat…
>MLOC_15462.6
tcggacaagatcggcctcctgcagcgctttgtcaggcctcatcacctcgacatacccaagctcctcaacaacgaggcttcctggctgattgcagttaaagaactacagaagattaattccttcaaatcaccgcgggataagcttctctgtatgatgagctgttgccaagtcatcaataacttgctgctaaacgtgtccatgtcgaatgaccgaacaccatctggcgctgatgaattccttcccattctcatttatattaccatcaaggccaatcctcctcagctgcactcaaatctaaagtttgttcagctcttcagaagagaaactaagcttgtttcggaagtcgaatactatctcacaaacctcatttcagcaaagatgtttataattaatgttaat…
>MLOC_15462.7
tcggacaagatcggcctcctgcagcgctttgtcaggcctcatcacctcgacatacccaagctcctcaacaacgaggcttcctggctgattgcagttaaagaactacagaagattaattccttcaaatcaccgcgggataagcttctctgtatgatgagctgttgccaagtcatcaataacttgctgctaaacgtgtccatgtcgaatgaccgaacaccatctggcgctgatgaattccttcccattctcatttatattaccatcaagcatgcaggccaatcctcctcagctgcactcaaatctaaagtttgttcagctcttcagaagagaaactaagcttgtttcggaagtcgaatactatctcacaaacctcatttcagcaaagatgtttataattaa…
>MLOC_15462.8
taccactttcagctcatttgaaacagttttttctagtgtaaatttagatttgagttatcagcttttcccatgggcataatcgggtttcttctgatgttcttgtctgagaaccagtttacctagtgacttgcatatatactcatagcctttatttttaaattaatgactgcgatgttctttttactacttgaggattttcgatttatctttcttttgctgcataatcacaaattttaagtgtacatttagcaggtttcaaattccctttcatggactcagaaatcgaaaatttgacgccagaggaactcaagcagttgcatggactctacaggaagacagtgaccaaatatacactgttgtctaaagccttgagaaagttatccatagatgaggatcagc…
>MLOC_15501.1
aaaatccgcaaaaagtttcatcgcctcgtcatccgcagctccactttccagtccgcagtgaccgccgccgccgccacctccacccgctcctcaccaacccccggcgacaccccgaatggcgacggcggtcacggcgtccgccaccgcggcgactcgcttcacgcgcctggcgggcgtcggcctccggcgcagcagctaccgcccccgcaccgccgtccgcttccagcggccgggactcaccaccaccgcgctcctcaggcccaccgagctcaagccaaaggaccagggccagcccgagacgctcgattaccgcgtcttcctcatcgacggcggcggccgcaaggtgtccccgtggcacgacgtgccgctccgcgccggggacggggcgttccacttcat…
>MLOC_15501.2
ttgaaaaggggtcagtgtgcatgtttattagttcattttcttgttgagcttttatttggcataagcttcaagtgagaaattcccctgcttgctagcaagacaattgaggcaacgagtttatgcaactattgcccctgttgataaatttgtgtgtggctattcctgatatcacctgttatatcagctacaacatcaactggaactatgggttacttccccagacatgggaagacccgacagctgcaaatgctgatgttgaaggagcacttggagacaatgatcctgttgatgttgtcgagattggtgaaagacgggccaatattggggatgttcttagggtgaaaccattggcagctttagcgatgattgacgaaggagagcttgactggaaaattgtgg…
>MLOC_15522.3
cttcattcacggggcacccgccacccggcgtgtcatccgggcgaagtcatcgccattccagagccacccacccaccaccctatgccccacctatcactccctgaatcctggaccccacctcgtcttgcccccacatgtcagccgcacaaaaccatcctcgcccggtcctgtggcgcaggccgttgccacctcacgccgctctcgccaccctccttctcctatctgctgcaccgaaaaggaaaagcttccctcgcctcccccagacccgaaggatcccagcggcgaagaaggaaaaatatcgcgcctccccccgccgccgatcagcgcctccggttctggatccccgtgcggatccgcagcaccgacctccgagtcgagcccaggcaaggcaagcccatg…
>MLOC_15528.1
atgtttcagaatccagaatttctacgccagttgatatctcctgaatcattgcagcaattagattcattccagcaggcattgacgtcacaacgtggtcaacaagctgctggccagtgagtatcttcagctcaacttgggctccttagctcatgatgttttttattcccctccatttaatgtacttcttctttatgtcttgttgaacctaaaatgaagagattaggcatttatcattgaatctgttttcttgtttgtgaccaaaaaagtctttgttgttgttgttgatgctaatatggtaagccttgctctaggcactgttttttgaatctgttttcttgcttgattcagggagaggacccaagcgggcgctactccaggcaacgttaacctcaacagctt…
>MLOC_15528.2
atgtttcagaatccagaatttctacgccagttgatatctcctgaatcattgcagcaattagattcattccagcaggcattgacgtcacaacgtggtcaacaagctgctggccaggagaggacccaagcgggcgctactccaggcaacgttaacctcaacagcttgatgagcatgttcagtgggcttggtgctggcggtggcctgggtggtgtcccaaatatcccaactgtgccaccggaagagcgctacgcgacgcagctagctcagctccaagaaatgggtttcttcgacccacaggagaacatccgggcgctgctggctaccaatgggaatgtccatgctgcggtggagcgccttcttgggaactttgggcaatagttgattatatatcccgggtcg…
>MLOC_15537.1
gtatgtagtctcctagtgtaatctcaaaaggtcttatattttgaaacggagggagtagctttctagctgaagaatattctaccttgcatggtgttcactatgtgctgcctgtatactgaattcatgattgatctgtaggcacttatttgatgccaagtaatggtctatacccgcatcttaattctatacaagtttttctatagatgtaggtagtgctgatgctgcaaaccatgtgttgggagtgagcttctattttcacggcgttctcttctcaaaatatgggtgtgctatatgagtatgatcgcagctacggaaggtcagtcacaaacagtgacgaaggcgggtacaacaagaccagcaaggaagactatggccgcagcagcgatgataccggcggct…
>MLOC_15556.3
ccgtcgcgcccacgacggcggcaacgactcggcgccgtgcccaggcagcggtccggagcaaacacatgtagtactactaatcccgagaagtagtatattgctatcgcgacgcgcgcggtccaataataactcagcaacgagagccaggccgcgggcacagcgctcctggagagggatcaacaggcaatcggccgagaaaatcacccgtctcgagcgcgcgcgcgatggcggaggcgcccctgctgccgcggaaggaccaggaggacgccggcgaggatggtgcgggccgctggcggggcgaggccgggaagctggcgtacctggcgctgccgatggtggcggtgagcctgtcgcagtacgcggtgcaggtgtcctccaacatgatggtcggccacctcc…
>MLOC_15558.2
gaatctatcatcttcagggatgcgctggaggagtgctacggcaagctcaccgagctggggctgctcatccaggacatcctgagcgagtgcatgggcctgccgcgaggcttcctcgccgattacaacgccgaccgcggcttcgacttcctcacggcgctgcgctacttcccggcgacatcgcccgacgagaacaacggcatcagcgcgcacgaggacggcaactgcgtcaccttcgtcctgcaggacggcgtcgggggcctggaggtgctcggggaagacggccgctgggtccccgcggagcccgtggagggcagcatcgtcgtcaacgtgggcgacgttctgcaggtgctcagcaacaacaagttcaggagcgccacgcacagggtggtgaggaggccg…
>MLOC_15559.2
ccgaacaagactaagcactggctgactacagtgcagccagcatacttcaaccatgcttaagctggatattagcctacactcctctgtttcctaactggttcatggtgtgttacattgtcaatatgttattccttaagcaagaaacttcgcgattttgctgaagttgcaagaagtctacatttaccacatgctttgcttcaactcaagtatggactaatatatattagcctccgcattttacgtataactcgtaatacgatcgtaagtgcactttttgtgaagtcttgccaacccagcatcacctaattttaaccttgaaatcaggtcaaagctgcatatgagaaaaggtgtgaacaactgaacaagcaaggactggaagaagaggaaatcagcaaggaa…
>MLOC_15559.3
gcgctggcccgcggcgtctgatccgaggcgtcaggcggggcccgcgccgcggtggggattgcgcagctttggcccgaccgggcggcaggcaagactggcgcggtctgggcctctggctggggatcctttaacggcataacctacctgcgctgattaaacaaggttatgccccttttacagttgggagcaactgtgccttgataataaaccaatttaacggcataaccttgttgatgtttcctatatatcaaaacttaatcgttcaatatagtcacaatagtgtgcattcgggaactcaggcgctgtttggatgcatggatagttcctaattccagtaggacatgaattattttctgtgatttctgcatttaaattactatgcttttcccaggaatagtt…
>MLOC_15571.1
cgcgccggccgggtccggatctgggagccgtgccgtccgtgctccgccgcgatctgattccccgaattctgatttaccagcacggagcggggtgagggtgggagcgagctcgcggtgaaggaaggatgccgaaggccgcgggggatgccaagctcctgatccagtccctcaacaaggcctacgccgccacgcccacgaatctcaagatcattgacctgtacgtggttttcgccgtggccactgccctggttcaggttgtttacatgggaatagttgggtcattccccttcaactctttcctgtctggtgtcctgtcgtccattggaactgcagtgcttggtgtttgcctccgtattcaagtcaacaaggacaacaaggaattcaaggatctccccccgg…
>MLOC_15595.1
ggttaagataagcacacaagttcggccccaggttttgttacaactgaaaccactccactagtcccggtgccagtccggatatgttcgacaatcccgtgtgctaatccggtatccccgccgcggacatatataaataccaccagatccatcgatggtgctcatcagctatcactactctcgatccggtattatcaactacacatatattcttcgtctcatcgaccctacaactacaactacatattcgagttcgacgattctacatccatctcaagaagaagaagtcgatcatcctagctagctagctagagcctagatggggtctctcatggccggctgggattcgcctgttctcggcgatgacaccaaagctcgtgtgatgaggaaccggtccctgac…
>MLOC_15595.2
cggatatgttcgacaatcccgtgtgctaatccggtatccccgccgcggacatatataaataccaccagatccatcgatggtgctcatcagctatcactactctcgatccggtattatcaactacacatatattcttcgtctcatcgaccctacaactacaactacatattcgagttcgacgattctacatccatctcaagaagaagaagtcgatcatcctagctagctagctagagcctagatggggtctctcatggccggctgggattcgcctgttctcggcgatgacaccaaagctcgtgtgatgaggaaccggtccctgacaaaggaggaggtggaggccttctggcggcagcgcgggaagccggcgccggaccaggacggcggcgaccacgccac…
>MLOC_15612.1
cccaggagatcagggccaagtaccccaagaccgaggtccgcaccttcgtgctcgacttcgcctccgaggggctcgccgccggggtggaggcgctcaaggactccatccggggcctcgacgtcggcgtgctcgtcaacaacgccggggtctcgtacccgtacgcccgctacttccacgaggtggacgaggagctcatgcggagcctcatccgggtcaacgtcgagggcgtaacgcgggtcacccacgccgtgctcccgggcatggtcgacaggaagcgtggcgcaatcgtcaacatcggctccggtgctgcctctgtcgtgccgtccgatccactctactccgtctacgccgccaccaaagcgtacgttgaccagttctcaagatgcctctatgttgagt…
>MLOC_15612.2
cccaggagatcagggccaagtaccccaagaccgaggtccgcaccttcgtgctcgacttcgcctccgaggggctcgccgccggggtggaggcgctcaaggactccatccggggcctcgacgtcggcgtgctcgtcaacaacgccggggtctcgtacccgtacgcccgctacttccacgaggtggacgaggagctcatgcggagcctcatccgggtcaacgtcgagggcgtaacgcgggtcacccacgccgtgctcccgggcatggtcgacaggaagcgtggcgcaatcgtcaacatcggctccggtgctgcctctgtcgtgccgtccgatccactctactccgtctacgccgccaccaaagcgtacgttgaccagttctcaagatgcctctatgttgagt…
>MLOC_15650.1
ctcctggccgtgcccgaacccacccccatcggcccatcccttgtccgctcctcctcccgacccaggtgctccgcctacctagggcatccgcatcctcccctctaccccccgcgatcgggacaccccccgccggcgagcgatgttgccccctccgcgccgcggcccggcgtacaagaccaagatgtgcgccctgtggcagaacggcaactgcgaccgcgagctctgcagcttcgcccacggcacggccgagctccgccggcccccctcctcccggcccaccttcccgccccaccacgccgggagaagagattatagagggggtgatttcagaggcaggattgaaaggaggttctcacctcgcaggagacattcccctggaagagatttcaggggtcatcg…
>MLOC_15683.1
taaaggtccattatccggtagagcccatccacagcggaacgagcccctgccaagcccgtcttccttcgcacacttctctaccggcgacgcccgcagccgcagcctttccgccgccgctccgctgtctccacattcttctccggtaggggaactggatcctccaccagtacagcatcagagtaagaagcaatagaggcgccacaggtcatggcagactacgagcaggaacaggagatggagttggaggccctccaggccatcctcatggacgacatcaaggagatcgaccccagtgaaagcgggatcgacaccaactcccgctgcttcgagatcctgctatcccctcaggacgatgatttcgacgaggcagctcatgtgccagttcaaatggctcttgtt…
>MLOC_15698.1
agaaagggcggtgggggtggagagaatggatatgagttttcacttgccggtggcatgacactgtaatttccaccaactcttgcttcactgttttggaggagttcggttttcccgtcttccccaactcctcaaattttgcagtaaaacgatcgccagcttctcattatcaacaccaggtcttaggcggtttcggcccagctccggacccagaattggagaagctggcagctggagatttagcaatagcgccctgcagtgtctgatggtgctcctccctggaaggatgaatttcgtactactttactttgttagataccagtctgcaaggtccaagcaacaatagtccctattcaggtgcctgtggatcctcttgagtggcagatttctcaggagatggca…
>MLOC_15698.3
atggaattttttggaagtactacctttttttattatctattcactaatggcttcttaacaaacgaattgtatggacagttgtagttggcaatttgttcacactaacaatacagataaggaaatggttttattaggggaaaatacatgtctattttggatggtaaagatcatgtttctgttttgctcttttcttgtacaccttcattatctgttttttaaataacggatatgacaccggtgatggcaaccatattcttcagttagtgatgactgctgatgtgcatatcgttattgttattccagttgtttcaaagtaactcattttgctgcaaatggttctgcatgtagggtgcctgtggatcctcttgagtggcagatttctcaggagatggcaaatag…
>MLOC_15707.1
cgattttgagacctcaaatttgtttaacattaaccaatcgaatttggaccaagctaagcgggcccttaatggctctgctctaaagcaaggatgaggctatgagcacccatcagccatagaaatcctatccctgcacacccctcttatttcgtcccccctcttcctgagccaaacaatccccatttccctatcctcccacggcctctttccactactaccaccgagccaacatcccctacaaggggagggcagagaacacacattcactttgttgcttcaggttgcaacagctaaattaggctacaatggctctgaggctgtgggcgagctcagctgccaatgccctcaagatttcaagcagcggcgccagggccgctgcccccgcctactcgatctcca…
>MLOC_15707.2
aatccccatttccctatcctcccacggcctctttccactactaccaccgagccaacatcccctacaaggggagggcagagaacacacattcactttgttgcttcaggttgcaacagctaaattaggctacaatggctctgaggctgtgggcgagctcagctgccaatgccctcaagatttcaagcagcggcgccagggccgctgcccccgcctactcgatctccagatacttctccactgttattgatggcttgaagtacacttcctcccacgagtgggtcaagaacgacggctccgtggccacgattggcatcagtgaccacgcccaggtgaacaaacagcaccccctgcatgcttcttcatatgccaatcccgtgtcagtaataatcgccgggtgca…
>MLOC_15712.5
gttttgttccagatattgacgagtgccttgaagatgctactctctgcgtctctggaagtggaacctgcacgaacacggcagggaattacacctgctcatgtccccgagggaaggattgggcgaatggcagttgtcaatcccattttcctgtgatacctgtcgtaggtacaactgttggactagtcgtcttagtgattgttttagcctgtgcgtgcatgatccaagagagaagaaaactacaaaagatgaagcgggactactttcggcagcatggtggtctaatattatttgaggagatgaggtcaaagcaaggtattacatttaaaatcttcacagaggaagaactacagcaagccacgaacaggtttagtgagcaacaagtattgggtcaagggggct…
>MLOC_15735.2
gctatctatttcctatctttagttctcagttctatctgcattcagataagcacttgcctgtgtccactaggacagggccttctcctgataccgtacaatggagtctgcaccgcacgtaaaattccccaatccgttcccatgcgccactccgtctcccagacgcccgtatccaccggaaccgaaggcgaccaggtcgacatgccgcggatccagagcagtgtgcggggcgtccaggaggagagcagtttcagggatggctcttcttggcgccgctgcctcctgcgcgaacctcctcgccttgcccatgcccgggcaggcagcaatgctggagcccgatgtcatcagtgttcagatacagaaagctggacaatggggtaaagcttgaagatgtagtggagg…
>MLOC_15735.3
gcacttgcctgtgtccactaggacagggccttctcctgataccgtacaatggagtctgcaccgcacgtaaaattccccaatccgttcccatgcgccactccgtctcccagacgcccgtatccaccggaaccgaaggcgaccaggtcgacatgccgcggatccagagcagtgtgcggggcgtccaggaggagagcagtttcagggatggctcttcttggcgccgctgcctcctgcgcgaacctcctcgccttgcccatgcccgggcaggcagcaatgctggagcccgatgtcatcagatacagaaagctggacaatggggtaaagcttgaagatgtagtggagggcgaagggccggaggctggggaaggcgatcttgtgcagttcaactacgtgtgccgc…
>MLOC_15735.4
gcacttgcctgtgtccactaggacagggccttctcctgataccgtacaatggagtctgcaccgcacgtaaaattccccaatccgttcccatgcgccactccgtctcccagacgcccgtatccaccggaaccgaaggcgaccaggtcgacatgccgcggatccagagcagtgtgcggggcgtccaggaggagagcagtttcagggatggctcttcttggcgccgctgcctcctgcgcgaacctcctcgccttgcccatgcccgggcaggcagcaatgctggagcccgatgtcatcagatacagaaagctggacaatggggtaaagcttgaagatgtagtggagggcgaagggccggaggctggggaaggcgatcttgtgcagttcaactacgtgtgccgc…
>MLOC_15735.5
gggccttctcctgataccgtacaatggagtctgcaccgcacgtaaaattccccaatccgttcccatgcgccactccgtctcccagacgcccgtatccaccggaaccgaaggcgaccaggtcgacatgccgcggatccagagcagtgtgcggggcgtccaggaggagagcagtttcagggatggctcttcttggcgccgctgcctcctgcgcgaacctcctcgccttgcccatgcccgggcaggcagcaatgctggagcccgatgtcatcagtgttcagatacagaaagctggacaatggggtaaagcttgaagatgtagtggagggcgaagggccggaggctggggaaggcgatcttgtgcagttcaactacgtgtgccgccgtgcaaatggttatttc…
>MLOC_15778.3
gtcctggtcaacaggcagcgggggagactccgactcggcgagagatcgatggagggttgtcgtggccggccatggaccaggctaccggcgctgctgctggtggcgctggcctgcgccgccgccgccgccgtgggagagtgtagggtggtgcacgtgggagaggcgcaccggcggagcatgttggctaatggcctcggcgcgacgccccccatggggtggaacagctggaatcacttcgcctgcgacggcaacggcgaggttgtcatcagggagaccgccgatgcgcttgtctccaccgggctcgcagctgccggctacaaatacgtcaatcttgatgattgctgggcagaacctgaacgtgatgcaaagggcaatcttgcggcgaacaagaatacgttc…
>MLOC_15779.1
cgaagccaaaagcaggccgcggcggtaccccacaccgcggacaaccgcagcgagacaaggacccgggaacccagagacaggaagcggatgggggagagggaccaatccttgccgacgccgcactgcatcccccgcccactgcctcgagcaagcatggcatcgagcactcctttctatattaactggcctcggatagacagataagaggggccgtcggcaatggtgaattggtgatcaccgcggccaggtcgtgtcagccgagaagatagccgcgaagaggggtttcctagcggagagagggccaagaatggcggcgctggccgccgccatcgctctcgccagcctcctcctcgcccttgcgccggtggtcggggccgataccgacgccgccggcgttgc…
>MLOC_15779.2
cggcggtaccccacaccgcggacaaccgcagcgagacaaggacccgggaacccagagacaggaagcggatgggggagagggaccaatccttgccgacgccgcactgcatcccccgcccactgcctcgagcaagcatggcatcgagcactcctttctatattaactggcctcggatagacagataagaggggccgtcggcaatggtgaattggtgatcaccgcggccaggtcgtgtcagccgagaagatagccgcgaagaggggtttcctagcggagagagggccaagaatggcggcgctggccgccgccatcgctctcgccagcctcctcctcgcccttgcgccggtggtcggggccgataccgacgccgccggcgttgcggctctggggaacctctac…
>MLOC_15779.3
ccgggaacccagagacaggaagcggatgggggagagggaccaatccttgccgacgccgcactgcatcccccgcccactgcctcgagcaagcatggcatcgagcactcctttctatattaactggcctcggatagacagataagaggggccgtcggcaatggtgaattggtgatcaccgcggccaggtcgtgtcagccgagaagatagccgcgaagaggggtttcctagcggagagagggccaagaatggcggcgctggccgccgccatcgctctcgccagcctcctcctcgcccttgcgccggtggtcggggccgataccgacgccgccggcgttgcggctctggggaacctctacacctcctggaacagcccggctcagctcgtcggttggtcggcgg…
>MLOC_1579.2
cctgtgattggctgtggaggcgccacggtggctccggccacgcgccgttatccgcagcccgtggtgctcctcccgtgtataaatgccgccggcgagccagagctcactcaccaacccactggtgaagtacagcagcacagtgcactcgagttcgagctcgttgaactcttgcagtgcagtgctagctagcgacagtccaagctcaccgtcatccatggctctgcagcttctcccctccaccctctccgtccccaagaagggcagcagcatgggcgcggtggcggtgaaggacacggcggcgttcctgggcgtgagcagcaaggcgaagaaggcgtcgctggcggtgaggacgcaggtggccacggcgccttcgccggtgacgacgagcccgggctcgac…
>MLOC_15805.1
cacgaggtgaaccagttcgcgctcacctccgtgctcaagctcgtcgtcgccatggacgctctgaacctcgcctgggccgtgcacgcttgcgcgtgcaggctgggccatgaccggaacgccttcgtcgggtccgcgctgatcgacgcctactccatgcgcggggccgtcggcgacgcaaggcgcctgtttgacgggatcgtgggtaaggacgccgttgcttggactgccatggtttcttgctattctgagaataactgcccggagaacgcgcttcaggttttccgggagatgaggctggcggcttctaagatcaacccctttgcgctgaccagtgtgctcagggcggccgtctgtttgtcgtcggttgcgcttggcaagggtatccatgcctgctcagtg…
>MLOC_15805.11
gcggctggagggccacgaggtgaaccagttcgcgctcacctccgtgctcaagctcgtcgtcgccatggacgctctgaacctcgcctgggccgtgcacgcttgcgcgtgcaggctgggccatgaccggaacgccttcgtcgggtccgcgctgatcgacgcctactccatgcgcggggccgtcggcgacgcaaggcgcctgtttgacgggatcgtgggtaaggacgccgttgcttggactgccatggtttcttgctattctgagaataactgcccggagaacgcgcttcaggttttccgggagatgaggctggcggcttctaagatcaacccctttgcgctgaccagtgtgctcagggcggccgtctgtttgtcgtcggttgcgcttggcaagggtatcca…
>MLOC_15805.12
gcggctggagggccacgaggtgaaccagttcgcgctcacctccgtgctcaagctcgtcgtcgccatggacgctctgaacctcgcctgggccgtgcacgcttgcgcgtgcaggctgggccatgaccggaacgccttcgtcgggtccgcgctgatcgacgcctactccatgcgcggggccgtcggcgacgcaaggcgcctgtttgacgggatcgtgggtaaggacgccgttgcttggactgccatggtttcttgctattctgagaataactgcccggagaacgcgcttcaggttttccgggagatgaggctggcggcttctaagatcaacccctttgcgctgaccagtgtgctcagggcggccgtctgtttgtcgtcggttgcgcttggcaagggtatcca…
>MLOC_15805.14
tgcggctggagggccacgaggtgaaccagttcgcgctcacctccgtgctcaagctcgtcgtcgccatggacgctctgaacctcgcctgggccgtgcacgcttgcgcgtgcaggctgggccatgaccggaacgccttcgtcgggtccgcgctgatcgacgcctactccatgcgcggggccgtcggcgacgcaaggcgcctgtttgacgggatcgtgggtaaggacgccgttgcttggactgccatggtttcttgctattctgagaataactgcccggagaacgcgcttcaggttttccgggagatgaggctggcggcttctaagatcaacccctttgcgctgaccagtgtgctcagggcggccgtctgtttgtcgtcggttgcgcttggcaagggtatcc…
>MLOC_15805.4
ctggagggccacgaggtgaaccagttcgcgctcacctccgtgctcaagctcgtcgtcgccatggacgctctgaacctcgcctgggccgtgcacgcttgcgcgtgcaggctgggccatgaccggaacgccttcgtcgggtccgcgctgatcgacgcctactccatgcgcggggccgtcggcgacgcaaggcgcctgtttgacgggatcgtgggtaaggacgccgttgcttggactgccatggtttcttgctattctgagaataactgcccggagaacgcgcttcaggttttccgggagatgaggctggcggcttctaagatcaacccctttgcgctgaccagtgtgctcagggcggccgtctgtttgtcgtcggttgcgcttggcaagggtatccatgcc…
>MLOC_15805.5
gtcgccatggacgctctgaacctcgcctgggccgtgcacgcttgcgcgtgcaggctgggccatgaccggaacgccttcgtcgggtccgcgctgatcgacgcctactccatgcgcggggccgtcggcgacgcaaggcgcctgtttgacgggatcgtgggttttccgggagatgaggctggcggcttctaagatcaacccctttgcgctgaccagtgtgctcagggcggccgtctgtttgtcgtcggttgcgcttggcaagggtatccatgcctgctcagtgaaaacgctttatgatgtcgagcctcgcgtttgtggtgcgctgcttgatatgtacgccaagtgtgggaagattgaggatgcccgcttggctttcgagatggttcaccatgatgatgttat…
>MLOC_15805.8
gctggagggccacgaggtgaaccagttcgcgctcacctccgtgctcaagctcgtcgtcgccatggacgctctgaacctcgcctgggccgtgcacgcttgcgcgtgcaggctgggccatgaccggaacgccttcgtcgggtccgcgctgatcgacgcctactccatgcgcggggccgtcggcgacgcaaggcgcctgtttgacgggatcgtgggtaaggacgccgttgcttggactgccatggtttcttgctattctgagaataactgcccggagaacgcgcttcaggttttccgggagatgaggctggcggcttctaagatcaacccctttgcgctgaccagtgtgctcagggcggccgtctgtttgtcgtcggttgcgcttggcaagggtatccatgc…
>MLOC_15866.1
cttgtttccaggaattttcaaattttttgactaattttgcgaaaataataataattcgggtgcattaccttttttttaaggaaaattcgggtgcattggaaatatccgcgtccaaagcccaaatataattaccgcaaagagcccagttgttatccagatcggcccatacagccgactccgcgaccgccccattcctcttgctcgaccccgtccgtgtcgccggcgccaccgcttccggatccctcccagccgcggaccgtgcgcggccaggcggagccctaccggctcccccgccgatcgatcccgctgatggggatggtgattgagacggaggagtgggagctcacccccctcgcttacccgctcctctccgccgcatcactcgccgccgtcctcctc…
>MLOC_15866.2
cttgtttccaggaattttcaaattttttgactaattttgcgaaaataataataattcgggtgcattaccttttttttaaggaaaattcgggtgcattggaaatatccgcgtccaaagcccaaatataattaccgcaaagagcccagttgttatccagatcggcccatacagccgactccgcgaccgccccattcctcttgctcgaccccgtccgtgtcgccggcgccaccgcttccggatccctcccagccgcggaccgtgcgcggccaggcggagccctaccggctcccccgccgatcgatcccgctgatggggatggtgattgagacggaggagtgggagctcacccccctcgcttacccgctcctctccgccgcatcactcgccgccgtcctcctc…
>MLOC_15866.3
cagccgactccgcgaccgccccattcctcttgctcgaccccgtccgtgtcgccggcgccaccgcttccggatccctcccagccgcggaccgtgcgcggccaggcggagccctaccggctcccccgccgatcgatcccgctgatggggatggtgattgagacggaggagtgggagctcacccccctcgcttacccgctcctctccgccgcatcactcgccgccgtcctcctcctcccccacttctcccggccacacgccgccgtagtcaccccttcttcgccctccccctttgacgtgggcaccacccccttcctccgcttccgccgcgccttcctcctcctcttctgccttgcatccgtggcggaggggatccaatcggtgttcggggaggatgagttc…
>MLOC_1587.1
gtctggtcgccggcacatcggccgttgttgtgcggtgcgtcgtcggtgcaccgatataaacagccgagagatttttgtgtccactcgtcggcgtcggcgtcggcgccggcgccggccctgggcgttgttccccctgtggatcggccggcacagcctagcactgatgcattgatcaacaccggtctggcgaaattgggctataaatatgttaacatcgatgattgctgggcagaattaaacagggattaccagggtaacatggttccaaataaaagaacattcccctctggcatcaaggcgcttgcagattatgtgcacgggaaagggttgaagctggggatctacagtgatgctgggacacaaacatgcagtaacaaaatgccaggatcgctcgatcac…
>MLOC_15889.4
aaatatattgcgttcagagtgtgtgttattttctcttccgttgcaacgcacgggctcttttgctagtgtatagacaatgattacggacttccgatatgtgtgctgcctgttttgaccatgacatttccattcacggttgtgccacgctctagatgtgtggtcagtgaccccatggctttttcctatacacatgaaaattcaaacaaatgccagaaagcaatcaaaatttacaaaccatatatttgaacccttagggttgttgtaacctggcactaccacttctcattggttccagttatcaccacatctatttgtgcaagcgccgtcttttaatatttctcctcttaataattttgcatcgaaatgtgcatattcatcatcccttccatgtgaacttca…
>MLOC_15895.1
cacagccgcacaaaatttagaataaataagcaaccagtgaatgcacggatttccgctgttccggaaatcagattgagattaagtggtaaatcagattgtggttaagtggcaggaagtttctgttggagagacgggccctgttggatggttagttcacacagcctatatagacgtccaaactgaattgtgagggtgaaattatagtgctagacggctttcgtttgacaggctggttggaattttaggtagagtgtttgtatgcgaggcggtcaaattcctgctaggagatggttaaaacagaccaacacactattttataattcctgttttggctccgtgatatagacgaattaggttcatggtcctcagctttctctgatactagtaacctgcccgata…
>MLOC_15914.2
ctccgtccccaaataagtgactcgactttgtactaactttgtactaaagctagtataaagttgagtcacttatttcgggacggagtaattcctactgtgctctttgactgtaatttaatctaatttttaattgtgtcaatttaataccagcactatttatattactgatttggagatatatgcaatacatctttcagcaatcaaccgttaaacaacctgttttccctgttctttttatccaatggattagttaacaataaatttatgatttattgaagtcaagttactaaatattcattatagtatattttccctgttctttttatccaggatcaattgagagtcgaatacttaagtggttcaggaaagcatcaaatacaatagtggcaaacatctcaa…
>MLOC_15948.1
tttatcggcgcgggcggacggacatgcccaaggacatcttattccacgagctccgtgcaaaaactttcctcgtcaaataaattaggaaaaagaaaagtttccccgtcgtttcgccgccaattacagccacactcacccaccacgagtgtcagagatccactgccgtgcctcaccatcccacccccacgatttcgtcgagcacctcgcgggcagaacaggcaaccggcaaccggacaaatcatggaggagagcggcgcgagcgcggcggccgtagttcctcggctgttggcggcgaaggcggaatccgggaaaagcttctcagacatcgcggccgagacggggcttaccaacgtctacgttgcgcagctgttgcgccgccaggcgcagcttaagcccgac…
>MLOC_15952.1
tggggaaatccttatcagtgttcttttatgtcttatatctggttaacatagtgttagttggagaacccatgataagaacaattactctttgttgaattactgggctaaatatgctcctttttgcaattgccagcttgaaaagctcatcaatgctaattcaactgaggttgattgggaacgttcgttctatttgaatttagtcgctcacacgtcatataccgtcacagtggcattgtgcagtatcagcaatcttcgcaatcgtgcagacaaaagcaagcggttgcctccaatttataaggtttcgaaaactgtatatgcatcccctagccgtgttaatttccgccttgatcaaagaaaggctgtagaaacagtacctgcatatcccaacatttatttctc…
>MLOC_15952.2
ctggaatgttaagggactcacaaatcttagagtgccagtagtatcaattgtcatgcacaacaaaacttttatttcataactcccctcaataatatttaatggcttgttatgtgcttcttataatctacttccacagtatcagcaatcttcgcaatcgtgcagacaaaagcaagcggttgcctccaatttataaggtttcgaaaactgtatatgcatcccctagccgtgttaatttccgccttgatcaaagaaaggctgtagaaacagtacctgcatatcccaacatttatttctcagttgatgacttcgatgatccttttgatgctgtggttttgtcagacccagaacactgctattgtgtgattctcaatgcgcatgatggggcagcatttcctgaag…
>MLOC_15962.1
tggtttcaaaaaaaaagaagaaaactactagtgcaagacggacaggtgccaaccatatattaacctgctcacccgggtcacccgagctcgcagcaaaacagatcatggcgacccctcagatctaccgcaaaaccctcctcgccgtcctgctcctgctcgccgccgcggcgctctacccagccgccgccgaaggcgacgaggtgctcgccctcacggagtccaccttcgagaaggaggttggccaggatcgtggtgcgctcgtcgagttctacgctccctggtgtggccactgcaagaagcttgctccagaatatgagaagcttgctgcaagctttaagaaagctaaatcagtcttgattgccaaggttgactgcgatgagcacaagagtgtgtgcagta…
>MLOC_15968.1
ctattaaccccccccccccccccgcgatgtcgtggtgccgcctcctgcgttttctgtttataaccatgttcctgaaaaaggatacaagcatggttagctgtcgatgctcctcaatcttcaacgcacactcaaggtaggctctgtcaggtttcagactctttttccacctggacaaaaaaattgcgcccagcattttcagtttggcggcaatcaccgctactgcttcagtttggttgaaccgagcgagagttccaagtagcagcaaccagatcagtgaaaccgctccggaatttccagttgttctcgaacctgaacattttagctcttggaatattagtggaagcttttaaaacttcagtaactgtcagtaaaagataaacagggttactgaaactgcac…
>MLOC_15968.10
cttgaagctatctcacaccaaaataaataaattaaatgtatgtgcagtccagttacatcacttcgtgatagcatggtgttgtcgctgtacgatgcagacaaggaattggtatccaaaacagaagtgaagacacggtcgattgttgagctaggaagtacggatgttgtgtttaaccttgatagtggcggacaaattattctccagttgcagttcttgctcagcgatgaagatcgcaagcgcatccaagaaatgaggaactctgtgatgaaaagaaagcagcaagagctgtttgggaatgacgatgaactttatttccaagacagcacagcacctaaagagcagccagaagagatctctgacataccaagcaaagaagaccgtctcacgctccggaagagc…
>MLOC_15968.11
tactgctcatgtttatactatttccttttgttcagaggaactctgtgatgaaaagaaagcagcaagagctgtttgggaatgacgatgaactttatttccaaggtaataatattcagtttgtgtttacaagcacacatttggagttccatggaacagtatgtaagcattagggccggtgtgtgtccgcgtcagtttgccccctaaacaagagtttcagaacatacaaattcatacgttagaatttcttaaatttctgtctctgcattctgaatgctggtttgtgaaatcagttaatgacgaaatatccagttaacacgaccaacatgtgggacttttctttctttttcggattctaccagacagcacagcacctaaagagcagccagaagagatctctga…
>MLOC_15968.3
tgtgatagcaacagcaggggacaaaattcagctcttccagtggtcccaggaggccttgctattggctacacacagccacacatccaggctgccttcaacaacatccactagcttggctgctgctcctcctccttcccaattccccaagatcagaattggagggcttctggtgcagcaccaagcaggcactctcagcaaggatgccgggcagcatccgaatcgcagacattcagccaccgctcaccgtgccactcttcttgcaagttaagctgggaaaaaaagagtacagcgggaacgtaggacaggatggcttctcttttccagttacatcacttcgtgatagcatggtgttgtcgctgtacgatgcagacaaggaattggtatccaaaacagaagtga…
>MLOC_15968.4
tgtgatagcaacagcaggggacaaaattcagctcttccagtggtcccaggaggccttgctattggctacacacagccacacatccaggctgccttcaacaacatccactagcttggctgctgctcctcctccttcccaattccccaagatcagaattggagggcttctggtgcagcaccaagcaggcactctcagcaaggatgccgggcagcatccgaatcgcagacattcagccaccgctcaccgtgccactcttcttgcaagttaagctgggaaaaaaagagtacagcgggaacgtaggacaggatggcttctctttgtaagcctatttccatgctgcctgcgctgatttctacgctctgtttacctctctacttccacaaaatgtgcatcgaggtt…
>MLOC_15968.5
tgtgatagcaacagcaggggacaaaattcagctcttccagtggtcccaggaggccttgctattggctacacacagccacacatccaggctgccttcaacaacatccactagcttggctgctgctcctcctccttcccaattccccaagatcagaattggagggcttctggtgcagcaccaagcaggcactctcagcaaggatgccgggcagcatccgaatcgcagacattcagccaccgctcaccgtgccactcttcttgcaagttaagctgggaaaaaaagagtacagcgggaacgtaggacaggatggcttctcttttccagttacatcacttcgtgatagcatggtgttgtcgctgtacgatgcagacaaggaattggtatccaaaacagaagtga…
>MLOC_15968.6
cagtggtcccaggaggccttgctattggctacacacagccacacatccaggctgccttcaacaacatccactagcttggctgctgctcctcctccttcccaattccccaagatcagaattggagggcttctggtgcagcaccaagcaggcactctcagcaaggatgccgggcagcatccgaatcgcagacattcagccaccgctcaccgtgccactcttcttgcaagttaagctgggaaaaaaagagtacagcgggaacgtaggacaggatggcttctcttttccagttacatcacttcgtgatagcatggtgttgtcgctgtacgatgcagacaaggaattggtatccaaaacagaagtgaagacacggtcgattgttgagctaggaagtacggatgt…
>MLOC_15968.7
cagtggtcccaggaggccttgctattggctacacacagccacacatccaggctgccttcaacaacatccactagcttggctgctgctcctcctccttcccaattccccaagatcagaattggagggcttctggtgcagcaccaagcaggcactctcagcaaggatgccgggcagcatccgaatcgcagacattcagccaccgctcaccgtgccactcttcttgcaagttaagctgggaaaaaaagagtacagcgggaacgtaggacaggatggcttctctttgtaagcctatttccatgctgcctgcgctgatttctacgctctgtttacctctctacttccacaaaatgtgcatcgaggttgcgcttattgtgcccccaaggaaaaccttgaagctat…
>MLOC_15968.8
gaggccttgctattggctacacacagccacacatccaggctgccttcaacaacatccactagcttggctgctgctcctcctccttcccaattccccaagatcagaattggagggcttctggtgcagcaccaagcaggcactctcagcaaggatgccgggcagcatccgaatcgcagacattcagccaccgctcaccgtgccactcttcttgcaagttaagctgggaaaaaaagagtacagcgggaacgtaggacaggatggcttctctttgtaagcctatttccatgctgcctgcgctgatttctacgctctgtttacctctctacttccacaaaatgtgcatcgaggttgcgcttattgtgcccccaaggaaaaccttgaagctatctcacaccaaaa…
>MLOC_15968.9
cttttgctgtgcagacattcagccaccgctcaccgtgccactcttcttgcaagttaagctgggaaaaaaagagtacagcgggaacgtaggacaggatggcttctcttttccagttacatcacttcgtgatagcatggtgttgtcgctgtacgatgcagacaaggaattggtatccaaaacagaagtgaagacacggtcgattgttgagctaggaagtacggatgttgtgtttaaccttgatagtggcggacaaattattctccagttgcagttcttgctcagcgatgaagatcgcaagcgcatccaagaaatgaggaactctgtgatgaaaagaaagcagcaagagctgtttgggaatgacgatgaactttatttccaagacagcacagcacctaaaga…
>MLOC_15993.4
ctttgcctttgacttttagtatattcactgatactcccaatccctggaggcctggacatatccagcatggaccccaaatcccaaactcccaatcccatgacccactaatcattgaccgcacaacggagctgaaagggcagtaacgtaaattccgtttcgagcagaggctgagcgaagctaaccacctgtcttctcctgcccgcaagcaacttggcaggtaagcaagtcacaggccacaccaaacacatcacttgggaggggcggccattatctttgtttccgagaactcatcaagaaattaggtagataggttacacggatcttggcctcctgttccacgagaaatcaaagccggctcacgatgtccgtcgagctgctgacgaaattcctcacggttct…
>MLOC_15993.5
ctttgcctttgacttttagtatattcactgatactcccaatccctggaggcctggacatatccagcatggaccccaaatcccaaactcccaatcccatgacccactaatcattgaccgcacaacggagctgaaagggcagtaacgtaaattccgtttcgagcagaggctgagcgaagctaaccacctgtcttctcctgcccgcaagcaacttggcaggtaagcaagtcacaggccacaccaaacacatcacttgggaggggcggccattatctttgtttccgagaactcatcaagaaattaggtagataggttacacggatcttggcctcctgttccacgagaaatcaaagccggctcacgatgtccgtcgagctgctgacgaaattcctcacgtaagg…
>MLOC_15993.6
ccagattatgcttacacattattcagctctccttttgctcatactcccattcacctttgcctttgacttttagtatattcactgatactcccaatccctggaggcctggacatatccagcatggaccccaaatcccaaactcccaatcccatgacccactaatcattgaccgcacaacggagctgaaagggcagtaacgtaaattccgtttcgagcagaggctgagcgaagctaaccacctgtcttctcctgcccgcaagcaacttggcaggtaagcaagtcacaggccacaccaaacacatcacttgggaggggcggccattatctttgtttccgagaactcatcaagaaattaggtagataggttacacggatcttggcctcctgttccacgagaaa…
>MLOC_16042.1
cttattttgggacgaagggagtacaatatatagggccagagtaaactgtgtgcaactgatttgctagattttcatttaataggtgagctcgagaaactgaggttttaaaatgctacagtcacgacgcaagtcgacactcatacatataatagtagataatatttgattgtcacgtgcattttgatttgttttacatgtgtcagccaaaactcaaaactccagttcaaaacttcatagaaatatttgttgtactcataaccttatttgttgcagtggtgtaagaccatttggtgtatcactgttgattgctgggtatgatgacaatggtccgcagttgtatcaggttgatccatcaggatcttacttctcttggaaagcatcagcgatggggaaaaatgt…
>MLOC_16075.10
ggaccagttccccgtgggcgtgcctttagactgctgccgggtggcaccgcccccgcgccctcgcaacgtgaataaacacgccgccgagcacgagccaaccactgaagaaacccgtctcgatctatccaccggtctttcatttctctttcttcctgtcagtcgcaccggacagtgtatatctggatcgcatcctcctcgcgttgacgcacgcagccgcagctgcagccgccgctaccgcagctgtcgcaggcagggacactactgaagaaggtgatgctcaccgtccagagttgcagcaaaaaacaagtagcattgaacgcaacagcctgcataccgatgttctccctgctcctcttcattttctattcacttcagacgatcttcctcaacaacaaacct…
>MLOC_16075.11
cgtgggcgtgcctttagactgctgccgggtggcaccgcccccgcgccctcgcaacgtgaataaacacgccgccgagcacgagccaaccactgaagaaacccgtctcgatctatccaccggtctttcatttctctttcttcctgtcagtcgcaccggacagtgtatatctggatcgcatcctcctcgcgttgacgcacgcagccgcagctgcagccgccgctaccgcaggcagggacactactgaagaaggtgatgctcaccgtccagagttgcagcaaaaaacaagtagcattgaacgcaacagcctgcataccgatgttctccctgctcctcttcattttctattcacttcagacgatcttcctcaacaacaaacctcttgccatcacgatagcatcc…
>MLOC_16075.12
actgaagaaacccgtctcgatctatccaccggtctttcatttctctttcttcctgtcagtcgcaccggacagtgtatatctggatcgcatcctcctcgcgttgacgcacgcagccgcagctgcagccgccgctaccgcagctgtcgcaggcagggacactactgaagaagacgatcttcctcaacaacaaacctcttgccatcacgatagcatcctctagatcattgcatgagatcgactccaattctaagcctgttaacggcaaggtagaaactgaacaacagatggaaggcagcactcaaaagaatgcgacgtctgggtggagcattgtgaaggaggagctgacattttcagctgggagtgcccctttcagtagctgccacgcttccaccattgtag…
>MLOC_16075.7
cgatggaccagttccccgtgggcgtgcctttagactgctgccgggtggcaccgcccccgcgccctcgcaacgtgaataaacacgccgccgagcacgagccaaccactgaagaaacccgtctcgatctatccaccggtctttcatttctctttcttcctgtcagtcgcaccggacagtgtatatctggatcgcatcctcctcgcgttgacgcacgcagccgcagctgcagccgccgctaccgcagctgtcgcaggcagggacactactgaagaaggtgatgctcaccgtccagagttgcagcaaaaaacaagtagcattgaacgcaacagcctgcataccgatgttctccctgctcctcttcattttctattcacttcagacgatcttcctcaacaacaa…
>MLOC_16075.8
cgatggaccagttccccgtgggcgtgcctttagactgctgccgggtggcaccgcccccgcgccctcgcaacgtgaataaacacgccgccgagcacgagccaaccactgaagaaacccgtctcgatctatccaccggtctttcatttctctttcttcctgtcagtcgcaccggacagtgtatatctggatcgcatcctcctcgcgttgacgcacgcagccgcagctgcagccgccgctaccgcaggcagggacactactgaagaaggtgatgctcaccgtccagagttgcagcaaaaaacaagtagcattgaacgcaacagcctgcataccgatgttctccctgctcctcttcattttctattcacttcagacgatcttcctcaacaacaaacctcttgc…
>MLOC_16075.9
cgatggaccagttccccgtgggcgtgcctttagactgctgccgggtggcaccgcccccgcgccctcgcaacgtgaataaacacgccgccgagcacgagccaaccactgaagaaacccgtctcgatctatccaccggtctttcatttctctttcttcctgtcagtcgcaccggacagtgtatatctggatcgcatcctcctcgcgttgacgcacgcagccgcagctgcagccgccgctaccgcaggcagggacactactgaagaaggtgatgctcaccgtccagagttgcagcaaaaaacaagtagcattgaacgcaacagcctgcataccgatgttctccctgctcctcttcattttctattcacttcagacgatcttcctcaacaacaaacctcttgc…
>MLOC_16086.1
ccatgcccagacagcgatggctgcgagcacgaaattactatcccaacccccactatggcgatgcgcccaccatgcatcaccattacagtttacaaccctcaaaatgtgttttccctagaggcttcagttcgtgattgattcttgaatagtactagtactgtatgcttcctattgagaccaggcttgggatcaggcgctcatgtctggtgtgtcgaatgtgtgtagtttctgaactgaagatacctgtgcagtgcggtgaccgagacgagaagagcatctgaaattcagactctgtgtttgttgtgaagtgtgccgagggcaaaagggcgaaaacgacctcgcgatctccgccaccgcgccccgccccgcccacaggtctcaccagtcagtcagtcacca…
>MLOC_16098.4
atcatggcctaccgccggaagcagcaggggcccgtcgcctccgacgatcgccggactccccagccccagggttcggctgcttcgtcttacaactacacgtcaatggatagcatgcgtgagcctaaggttggattatggggagctttggcaagaaaagctaaggggattctcgatgaggatgctgccgctcacaagttcgaagactatgggaaagttccaagtactactcgcaagcctaactcatcggatggagctcaggcccctcaatctcgttggtcgttcgacaactatggagggacaaggagcgaacctcggaagaggtcagaggcacttgctgcttctgtcaaccagtttggtggaagaatcaaaaacgccttggaagtaaagttctttagcatc…
>MLOC_16115.1
cacacatgtaaattcacatcgatcgaaatctaacctctagctaacagttagctatatatactatactggagtagctaatatctcctaccttcgtccgcgatccaccgacgatgagggagctgatccggcggcttagcttctcggaccgtgtgagcgacggcggcagcagcgtgccccgcgggtgcgtgccggtgctggtggtgggcgacggcgacaacgacgaggaatgcgaacggttcgtggtgcgggtggagacgctgcggcacccgtcgttggcggcgctgctggagatggcggcgcaggagttcgggtacaagcaggagggcgtcctccgcgtgccctgcgccatccatcagttcaggcaggcgctcaccaccgccgccgtctccaaggactact…
>MLOC_1615.1
gtgtagccaagttccaagttgctgccattgacggcggggtgtcgcgtcctcgctttcacatccaacagaaaccaaaaggacgctttttctctagtcacttgcagctccctccgagacatcccctctagccccccatctctccccccattcccaagaattcatccatcccgacaatcgcgggcagctgcggcacgggagcgccgagcggcagatcgagtcgccgcccgtctctccttcgttggctcaggtcaacacgcgagcagctcctgcttcgatttagagcgaggggacctcgtcgttttccaccggcggttgttggtgcggttcttggttccggcgcgccgccgtgctgagatcggcggggtattcctgtccctggagttccttgtgcggctgggg…
>MLOC_1615.2
caaaatctttgcacaaatcgtagatataccaaacaaagaagtcgagagcaaaggctcgatcagtgctccaatttgtttacctgcaaagtgtagccaagttccaagttgctgccattgacggcggggtgtcgcgtcctcgctttcacatccaacagaaaccaaaaggacgctttttctctagtcacttgcagctccctccgagacatcccctctagccccccatctctccccccattcccaagaattcatccatcccgacaatcgcgggcagctgcggcacgggagcgccgagcggcagatcgagtcgccgcccgtctctccttcgttggctcaggtcaacacgcgagcagctcctgcttcgatttagagcgaggggacctcgtcgttttccaccggcgg…
>MLOC_1615.3
caaaatctttgcacaaatcgtagatataccaaacaaagaagtcgagagcaaaggctcgatcagtgctccaatttgtttacctgcaaagtgtagccaagttccaagttgctgccattgacggcggggtgtcgcgtcctcgctttcacatccaacagaaaccaaaaggacgctttttctctagtcacttgcagctccctccgagacatcccctctagccccccatctctccccccattcccaagaattcatccatcccgacaatcgcgggcagctgcggcacgggagcgccgagcggcagatcgagtcgccgcccgtctctccttcgttggctcaggtcaacacgcgagcagctcctgcttcgatttagagcgaggggacctcgtcgttttccaccggcgg…
>MLOC_1615.4
cagtgctccaatttgtttacctgcaaagtgtagccaagttccaagttgctgccattgacggcggggtgtcgcgtcctcgctttcacatccaacagaaaccaaaaggacgctttttctctagtcacttgcagctccctccgagacatcccctctagccccccatctctccccccattcccaagaattcatccatcccgacaatcgcgggcagctgcggcacgggagcgccgagcggcagatcgagtcgccgcccgtctctccttcgttggctcaggtcaacacgcgagcagctcctgcttcgatttagagcgaggggacctcgtcgttttccaccggcggttgttggtgcggttcttggttccggcgcgccgccgtgctgagatcggcggggtattcctg…
>MLOC_1615.5
agtgtggtgtttagtttcacggcgccgtggagcttgtggcttttaactctacagggaagggcaatctttttcactagtgtctttgttggtgtgatcgtggcggtgcttctctcaagaaaagtgcagctctctggtaacactttttgctgttagcagatggacgcatgtgattgcattgaaccactttggcaggccgatgatctccttgtgaagtatcagtacatatctgacttttttatcgcacttgcgtacttctcgatccctttggagctcatatactttgtcaagaagtcctcattcttcccttaccgatgggtgctcatacagttcggcgccttcattgttctttgtggggcaacgcacctgataaacttgtggactttcgccacttatagcaag…
>MLOC_16156.1
tgcacatgcacggagacggcagtcttctttgccttcctcgcgtccgtccacccctccgtagtgtatgctaccatcacaactcagatctggagcgagccaacttaccaccacctgccggagacgagccgccggagagaacctatcttctgtgccatcccatttccaccccatcagttcagctcaccatcccttgccgccggagagccgccacgccattaattagatccacagcaataatgcaggtcgcgacaggggcgctgagccccctcctccggaagctccgcgagatgctcgcggcagagttcaccctcagcagccgcgtgaagaagggcatccagtccctcgccacggagctggagatgatgtacgtcgtcctctccaaggtcggcgacgtgccgc…
>MLOC_16156.2
ccaagtcgccggagtcgttggagtcaacgaggtccattgcacatgcacggagacggcagtcttctttgccttcctcgcgtccgtccacccctccgtagtgtatgctaccatcacaactcagatctggagcgagccaacttaccaccacctgccggagacgagccgccggagagaacctatcttctgtgccatcccatttccaccccatcagttcagctcaccatcccttgccgccggagagccgccacgccattaattagatccacagcaataatgcaggtcgcgacaggggcgctgagccccctcctccggaagctccgcgagatgctcgcggcagagttcaccctcagcagccgcgtgaagaagggcatccagtccctcgccacggagctggagatg…
>MLOC_16156.3
agtgtatgctaccatcacaactcagatctggagcgagccaacttaccaccacctgccggagacgagccgccggagagaacctatcttctgtgccatcccatttccaccccatcagttcagctcaccatcccttgccgccggagagccgccacgccattaattagatccacagcaataatgcaggtcgcgacaggggcgctgagccccctcctccggaagctccgcgagatgctcgcggcagagttcaccctcagcagccgcgtgaagaagggcatccagtccctcgccacggagctggagatgatgtacgtcgtcctctccaaggtcggcgacgtgccgccggacgagctcgacccgcaggtccgggtctgggcggccaaggtcagggagctctcctac…
>MLOC_16176.1
ggagcctggcatttccgccgggttatccattccgccctgcgtttccttatttatagcctcgccacccaccgtgaaacctcatcagaaatcccaagccaaaacaaaaaccactctctaaatccgacacaaaaactcaagcccgagcccaaagcttcctccctcccggagacgagatggctcccgagctggccggcaagatgaccgccaaggcagccgtggcggcggccaagcccgcgacgagggcgtacgtgacgttcctggcggggtctggggactactggatgggcgtggttgggctcgccaagggcttgcgcaaggttggctcggcctacccgctggtggtggccgtgctgcccgacgtgcccgagctccaccgcaagatcctcgtctcccagggct…
>MLOC_16176.2
ctggcatttccgccgggttatccattccgccctgcgtttccttatttatagcctcgccacccaccgtgaaacctcatcagaaatcccaagccaaaacaaaaaccactctctaaatccgacacaaaaactcaagcccgagcccaaagcttcctccctcccggagacgagatggctcccgagctggccggcaagatgaccgccaaggcagccgtggcggcggccaagcccgcgacgagggcgtacgtgacgttcctggcggggtctggggactactggatgggcgtggttgggctcgccaagggcttgcgcaaggttggctcggcctacccgctggtggtggccgtgctgcccgacgtgcccgagctccaccgcaagatcctcgtctcccagggctgcatc…
>MLOC_16176.3
ctcatcagaaatcccaagccaaaacaaaaaccactctctaaatccgacacaaaaactcaagcccgagcccaaagcttcctccctcccggagacgagatggctcccgagctggccggcaagatgaccgccaaggcagccgtggcggcggccaagcccgcgacgagggcgtacgtgacgttcctggcggggtctggggactactggatgggcgtggttgggctcgccaagggcttgcgcaaggttggctcggcctacccgctggtggtggccgtgctgcccgacgtgcccgagctccaccgcaagatcctcgtctcccagggctgcatcgtccgcgagatcgcccccgtgtacccgcccgagaaccagacccagtttgcgatggcctactacgtcatcaac…
>MLOC_16176.4
atcagaaatcccaagccaaaacaaaaaccactctctaaatccgacacaaaaactcaagcccgagcccaaagcttcctccctcccggagacgagatggctcccgagctggccggcaagatgaccgccaaggcagccgtggcggcggccaagcccgcgacgaaggcgctcctggaaaccctccgcgtgacgccgaccaccccattcgcggagcaggatttcttgaacatgttcttcagggagcagtacaagccgatcccgctggtctacaaccttgtgctggcaatgctctggaggcacccggagaacgtccagctggagaaggtcaaggtggtgcactactgcgctgcgggatcgaagccatggaggttcacgggaaaagaggacaacatggacagggag…
>MLOC_16185.1
gcccgggcccaccccgccagccccgcgaaccccacggcgccgccgcccacgctgctcctacgcgtcgtcctcgagacggcgacgtgagcaggcaggcaggcaggcaccaagcgcccccggctcgcggctctcccctcccccggttgagtctcgtcgtcgcccgcgtccgcctacaaaaccagacgaggggaggagaagcgtctctcctcctcccacccccacccccacccccgtcgctttcccaggccctcctgcccgccccggctcgccgagctagctagctccggggccgtagctccagtacgtggtcgcggcttctaccctcccctgctgctgctgcctcttcgactagccgccgcagccgccgccgcgagaattcagtggtgggcgggtgccccc…
>MLOC_16226.1
ctcttgagaggtaaatgtctgaaagtcccaaaacaatgaaacatccatttttgaattttgtatgacatttcaagagttgagtgacagtatttcatacaactttaagaagtatctgacgtgcgcttaacacttctgtttatattttttctccaggtacatgttctaaaggactctttgttgtgttgcagcgatccacattgtaaagaacttccttgcaaataatcttaatatcaagattccccttatacttggtgtctggggcggaaaggggcaagggaaaacattccagactgaacttatatttaaagcaatgggtgttgagcctgttattatgtctgctggagaactcgaatctgagagagcaggagaacctggaaggcttatacgtgaccggtacag…
>MLOC_16226.2
ctcttgagaggtaaatgtctgaaagtcccaaaacaatgaaacatccatttttgaattttgtatgacatttcaagagttgagtgacagtatttcatacaactttaagaagtatctgacgtgcgcttaacacttctgtttatattttttctccaggtacatgttctaaaggactctttgttgtgttgcagcgatccacattgtaaagaacttccttgcaaataatcttaatatcaagattccccttatacttggtgtctggggcggaaaggggcaagggaaaacattccagactgaacttatatttaaagcaatgggtgttgagcctgttattatgtctgctggagaactcgaatctgagagagcaggagaacctggaaggcttatacgtgaccggtacag…
>MLOC_16236.1
cggagggagtattttggaacggaggtagtaaattttagatgccaaaatagcagaaaggaaaagtccctttctacgtagaaggcactacagggccgtttggattacgcccacgatggccatgccaaatcagggcgagccaaaaatttggtggacgaatcggccgcccgcgttccgcccacctgtgggcgtcaaatctgaactggacgaccaaaatattggcatggcaacggaagctgggcttcaatctaaaggttcacccatatagtctgtcaacgccaactttttatcggccatgatccaaacagcccctacaattttccagcgatgcaaatcagattatgggttcccagtgagcgcatcctgcacaacctgagacaaccgccaggcccattgccacaa…
>MLOC_16236.2
cggagggagtattttggaacggaggtagtaaattttagatgccaaaatagcagaaaggaaaagtccctttctacgtagaaggcactacagggccgtttggattacgcccacgatggccatgccaaatcagggcgagccaaaaatttggtggacgaatcggccgcccgcgttccgcccacctgtgggcgtcaaatctgaactggacgaccaaaatattggcatggcaacggaagctgggcttcaatctaaaggttcacccatatagtctgtcaacgccaactttttatcggccatgatccaaacagcccctacaattttccagcgatgcaaatcagattatgggttcccagtgagcgcatcctgcacaacctgagacaaccgccaggcccattgccacaa…
>MLOC_16249.1
ctttcctaacagttccgtcgagcaactctacaagacgtgccatatctgcagcctccaaaaccgttttggagcgccctccatagttttttttgaggctgtgtgcatacaccgatttgccatatgtaacctccataatttccgcctctttatttctttagttattgtttgcatgaactaaatatttgtacttctaattggaggcattcaaacccctaataaaattcgttaagctcgaacagcattgaaatagattgttcatatatagtggagtggggaggggtgaattcgttgcttttttacctatgtatagcgactatagttaatataagtgaagggaaattgttgggggcacgcggtatggtacgctagcaaacggaagtttctgctgcacgaatcagg…
>MLOC_16265.1
gaatgttcagccgcagcaacaggatggattaccaattgttcttccgcacgagaggtgctttcaagtctcttagctggaatgggcatatctcgctcatatgcttcttcaatgtttttatgggcattcttcttatatggggcactgctacaataatagtgatagtgactttgtcagtaatgggactacttgtgattggttcaattctatgcccagaagctgcaattccacccatgttacgcggcatgatctcattatggagcccaatggttgcaatcctactgctttgtcccattatatggtactcctataagttgaaagaaagacatgactcacttgccaagtgcatagtgtacttggtactgtttgtgacagtgctcctattcacaatcagcaggctga…
>MLOC_16266.1
cgccattgcgccccccccccacccctccagaagggttctctcttcaaggcatctttaatctgtagccttcctcccataagctagtatatagctgtcaaatcgcccttgaacaagtatgaatccttattttgttggccttcttgtgcccatcgcggtctctcttctgctccagaaaaagagaaaggttgaaaagaagaggggtgtgccagttgatgttggtggagagcctggctatgcgatccgcaaccatcgatttgaacgccctgttgaaacacactgggaaggggtcaacacacttgctgagctgtttgagcatgcttgcaaagagtacgtctacatgcccctccttggcacaaggaagctcatttcaagggaaatagaatcatcacctgatgggag…
>MLOC_16275.1
atctcatacgcactggttgttatcgcggtgcaaacaattaaaactgtctcgcacccaatttggcctaaattaaattcgctggtacgtcaggcccacccggtgcgtccacgcccatccagagagggttatttgttgaggctccccttactagcgttctgttaccacaattattgttaggctcatttccccacctatcctctcctctcctcccgatccgccccatctcttttcctcgtcggcggctccccatcggtaatggcgatggcgtcgtcgccgtgggcgctgctgatggcggcggcggtggttttggcggcggggtgcgtcgaggcggcgccgacggcggccgcggaggcggcgcacgacgtgctgcagagccacggcctcccgcgcgggctgctc…
>MLOC_16279.1
aagttattttaattttaacattgcttttcatatgcaattgttgtgcgtctagttgttatttttgtggaacaatgaggctctaatttttaattggttttgatttgggagctttattcattggataataatgtcgagcaagaattctctagaatacctggttgttaaagtttgtatttccaatgaagcaagctattaatttgtttccatcgtatccttttgcctgcagtgagagcttgtatgaagatgaggagtttgaccagagacagctagctgcactagttgtttctaaggtattttactacttgggcgagttaaatgatgcactgttgtatgcacttggtgctgggcctctgtttgacgtttctgaggattcagactatgcccatgctcttctagcca…
>MLOC_16279.2
tgcagtgagagcttgtatgaagatgaggagtttgaccagagacagctagctgcactagttgtttctaaggtattttactacttgggcgagttaaatgatgcactgttgtatgcacttggtgctgggcctctgtttgacgtttctgaggattcagactatgcccatgctcttctagccaaagcattagatgaatatgcgagtttcaagacaaaagcttctaaagctacagaggaagaagaaaatgtggatccgagattggaaaccatagtggagaggatgttggagaagtgcgttcttgatgggaaataccaacaggccatgggtatggctgttgaatgcaggagactggataaactggaggaagcaattgttcggtgtgataatattcacggggctctt…
>MLOC_16345.1
ccttgcgtggctcgtacatattccatgctctacaacagtagcaccagcagacagcggtacatatgtacagtcgtcaacgtacgtatatatatacgtacgtaccctgaatccctaatgttgcacgaggccgtagctgctggttctgcattttggcgactctaggtagacgatccatttccccatcaagcctctcgtccatgtgtgtgtgtgcgcgtcccagaggccagatggtggcctacttgtacctccactcccgcgccaacaaccaaccccgtcaccatctccccctccactctcccctccggtccaaatatccatccctacatacaagccacgcatctcgcgctccgtttccccattatagcagagcactgaacaggtcgcggccccccgtcctga…
>MLOC_16345.2
ccttgcgtggctcgtacatattccatgctctacaacagtagcaccagcagacagcggtacatatgtacagtcgtcaacgtacgtatatatatacgtacgtaccctgaatccctaatgttgcacgaggccgtagctgctggttctgcattttggcgactctaggtagacgatccatttccccatcaagcctctcgtccatgtgtgtgtgtgcgcgtcccagaggccagatggtggcctacttgtacctccactcccgcgccaacaaccaaccccgtcaccatctccccctccactctcccctccggtccaaatatccatccctacatacaagccacgcatctcgcgctccgtttccccattatagcagagcactgaacaggtcgcggccccccgtcctga…
>MLOC_16345.3
gtcctgaatcctctcgctcactcgctccacccctccacgtcccttggctggtggcctggcatcgcacgccgccttcctcgcaacaacgccgggcaatggggaacccaccggagctctactacaagctgctcaacatcaccaaggacacgcccccgcaggagatcagggcggcgtacaggtgcctggtgcgccaatggcaccccgacaagcacccgccctcctccaagtccgaggccgaggaccggttcaaggccatcacccaggcgtacgaggtgcgtgatcatccgtcaaatggacgtacgcgttccatgtctcccgtttcgatcttgagttcttgacgcagaattctgaactttcgcttgcataatggatgggctcggcatggccgccggtgctttc…
>MLOC_16373.1
aagcgaattgctttacctgtaaactgtacttttgcaaccgagttttgcaagaatactgctactaagatgagtgttattaaattcacggacgaaaatcattcatgcatgattctttgaaggtagcttgttctaattctgtacttctaatttttttcttttgctatttcaggtattcaatgttgcaggtgtaccaatagaatgggaagaacattatgttggtacggaagttgatcccagaacagagagctttttgacatgggagagcctggagtcggtgcgtaggaacaaagttggcttgaaaggtcctatggctacacctattggaaaaggccaccgttctttgaatcttacattaaggaaagaacttggactctacgccaatgtcagaccttgcaacag…
>MLOC_16379.2
ggacgattaaacgaagatttatcttgtgccgattgctgaattcttgtgatttagcccggctgctcttgcttgattggtgcttaaattgggtcggattcttggtctgttgaaggtggaggtgaagacacaggtggtggtgggggatcccaaggagaagatctgcgaggtgacggccgaactcaaggccgatctgctcgtcatggggtgccgtgcttttggccctgtcaagaggatgttcttgggcagcgtgagcaactactgcatcaacagcgtcggctgccccgtcgtcgtgatcaagggcacctgacccatcctccaccaacaaacattcgttgttgcgttccgcatcatgttttctgaggttgccaccgtgttgttgtgtccactcctgtgcaaatt…
>MLOC_16398.1
ccacagcatggggaaagggattctggccccacctctcagcgagtgaacaacttgtagcagcagtgcggacggcagcacagtcttcttcactacactcatccactccgctgcgctctcctgcgcgtctgctgctaatggatggctccacataaaagacgcaggggggcgcgtgagtcatcaagccccccactgcccgcgcctgccagccgcggcaataataatatctcggccgcttcctgccatgccgcacgctagcacgctaggatcgagtagctcgtagcgtagccgtgcgacggagggaggtgggtcgatgcccgcggccgtggaacaacagcaaccgcgagccggtggtgtccgccatggggaataagaagggcgggtcgtcgtggctcaccgccg…
>MLOC_16398.2
ccacagcatggggaaagggattctggccccacctctcagcgagtgaacaacttgtagcagcagtgcggacggcagcacagtcttcttcactacactcatccactccgctgcgctctcctgcgcgtctgctgctaatggatggctccacataaaagacgcaggggggcgcgtgagtcatcaagccccccactgcccgcgcctgccagccgcggcaataataatatctcggccgcttcctgccatgccgcacgctagcacgctaggatcgagtagctcgtagcgtagccgtgcgacggagggaggtgggtcgatgcccgcggccgtggaacaacagcaaccgcgagccggtggtgtccgccatggggaataagaagggcgggtcgtcgtggctcaccgccg…
>MLOC_16398.3
ttggcttaaagatttggaggaaccccgcgccgtcagtcgaggaagagatggacgtcgacgggcagccgcgctgggcggagaggtggatggcgtctcgcgcgtcgtttgacacaaacaggagcagcacccgaactgccgcggcggctgctgctgcggcacccgggcgcgcgtccacggaccaccgcgaccaggtcaagacgttggagatcgacactgcgcggccattctcctactccacgcctcgccggcatgccccaccgtcgcagcacgggaacggctcgccgatgcaccgtgcgcaccaccaggcttctgtcacgccgtcaccggggaaggcgaggccaccgatccaggtgcgctccgcgagcccgcgagtggagcgcggcacaggcggtggagggg…
>MLOC_16430.1
gcgtcgtggtacgtggtactgacgatatgcatgcatgcatgcatgcatgtcgatcttggccgtggaccatggtggtgtagctcgatcgatcggaccatgctatgcatgtgctgtgccgcgttgcgtacgtcgcatttttttcttgtgatgaagatggagaagagagtggggctggctggctgcagctgcgtgcacacggaacgaaggtgacgcggacccgtgttcgtgctacgattcttcttctcctcctccttgttattcttgcactttagctttccgttgggattgtgttggcttcatcccatttgattgatgtggacgccccaccctccacccaccactacccgcagttggggcgctcggctcctgcgccagcccctcaaccgcctctcaccgtcg…
>MLOC_16430.2
cccggcctattattcattgctgctttcggaacctagcatggcactcgccgtctcacccacactgctccatttttcatcaccattaaccacctctcatttatgttttatcaggcttacaattccactacttctaattaacagtgcttcttcagcaagagactgctcaccaaggcccacttgcaggttgtatgtaccagctgctccaagccgacaacacccaacttgtcagtactcctcctcacactgaccaatgctgatcccctcctcctcctaaccccacaccaatcaccaattcctcctgccgctgccgtggtagatgtatatataccacctcgtgcccaactgccttttcttctccaccttcctcccatcccacagatcgatcacagcctcacacct…
>MLOC_16471.1
aaagaaacaaaggaaaaagaaacaaactcgtgtagcgtgacgtgccgattcacccgttacagatagctgaggctctccgcgcctccgttgatctggtcagccgctgaaaaaatggcccgtcaccgatcaacaaatgcacgccgctgtcgcgcgatttaaaagccaccaccttaaattcaactattcccttgtttttgcttgttccgttgagccagtcaggcaagtcagctttcctcccccgtcggcctcgctacacattccaccaaacaactccgcacgcacacgcacaagacagaatcaacccctacccgcagcccgaaacccacgacagagcaccatcatgtccatgtccacctcgccggcgcggctccgctccccccagtaggacgacgtatacat…
>MLOC_16471.2
ctttcctcccccgtcggcctcgctacacattccaccaaacaactccgcacgcacacgcacaagacagaatcaacccctacccgcagcccgaaacccacgacagagcaccatcatgtccatgtccacctcgccggcgcggctccgctccccccagtaggacgacgtatacatggcgctatggctcaagctgctcctcggcgtggccctccccgccgcagcgctggtggcggccgcgtgctatgtctaccggcggcgccacatgccgcgtaacgcgccgccggagctaccggtcggtgctcgtggggtaggcagcgcggacccggcggcgagccccgggctggcaaaactcaacgccaagtacaccgccagcagcggccgcgtgggcgtccggttccagca…
>MLOC_16478.1
gttcaaggactattcgtgtgatattctcaaaactagcgtgcgagtttgacatcggcagaattatcgaacgagagagttgacgcccgcatctcacgtcttctctccctttctctcggcccttctataccaactcaccccaattcctccttagaaccctagaatcgccattgctgccgcgggatccctgctggggtctcacagggccggaggttggatctttagatctcgattgcaccggcgctgcccccctctgccgtgggctgtggtgcagtaagccgcctcgccggggcacgatgcagagcgcgacgcagctgactctgctgctgtgcgcggcgtgggcggccgcgctgctctacggcgagatgggcacctactgggccgcccacctctcctgctctt…
>MLOC_16478.11
agcatctatagcagcttggagccctcccgatcccgacgaaaatgctaattcggccttcatctcgtccaagtcatgctaggcagtgaaacttccatttctaccgcttattatttgacaccagcccaaagtttgcagctttaccttattattatcgtattccgtttgttgggcagagtaaccatgtcaaggttgccgtcattgctgatccacagcttatggacagcacctcccttagtctaccacgagggtcacttgcgctgcaagctgcagagttcttcacagatttgaacatgagaagatccttccagtctgtggtattgccattcaagcctgatgtcgtcttatttctcggtgactattttgatgggggcgcatatatttcggatgaagagtggcagg…
>MLOC_16478.2
gttcaaggactattcgtgtgatattctcaaaactagcgtgcgagtttgacatcggcagaattatcgaacgagagagttgacgcccgcatctcacgtcttctctccctttctctcggcccttctataccaactcaccccaattcctccttagaaccctagaatcgccattgctgccgcgggatccctgctggggtctcacagggccggaggttggatctttagatctcgattgcaccggcgctgcccccctctgccgtgggctgtggtgcagtaagccgcctcgccggggcacgatgcagagcgcgacgcagctgactctgctgctgtgcgcggcgtgggcggccgcgctgctctacggcgagatgggcacctactgggccgcccacctctcctgctctt…
>MLOC_16478.8
ttgacatcggcagaattatcgaacgagagagttgacgcccgcatctcacgtcttctctccctttctctcggcccttctataccaactcaccccaattcctccttagaaccctagaatcgccattgctgccgcgggatccctgctggggtctcacagggccggaggttggatctttagatctcgattgcaccggcgctgcccccctctgccgtgggctgtggtgcagtaagccgcctcgccggggcacgatgcagagcgcgacgcagctgactctgctgctgtgcgcggcgtgggcggccgcgctgctctacggcgagatgggcacctactgggccgcccacctctcctgctcttggccatccgcatcctcttcctccccatcgccgagtaaccatgtca…
>MLOC_16478.9
ggcagaattatcgaacgagagagttgacgcccgcatctcacgtcttctctccctttctctcggcccttctataccaactcaccccaattcctccttagaaccctagaatcgccattgctgccgcgggatccctgctggggtctcacagggccggaggttggatctttagatctcgattgcaccggcgctgcccccctctgccgtgggctgtggtgcagtaagccgcctcgccggggcacgatgcagagcgcgacgcagctgactctgctgctgtgcgcggcgtgggcggccgcgctgctctacggcgagatgggcacctactgggccgcccacctctcctgctcttggccatccgcatcctcttcctccccatcgccggtcagtaataaatgccgtcga…
>MLOC_16489.2
cactcctccaacaagatctctctccgaatctatggatgcaccagctccgatgtctgccccaccgccccccgcctcgtccgatgatgatgctaagcccgtcgacgaggagggcgtagagatccgcgaggtatgggcgacgaacctcgaggcggagttcgccgtgatccgtgacgtcgtcgacgattactcgtacatcgctatggacaccgagttcccgggcatcgtgtgccgcccgctcgggagctttcgctccaatgacgagtacaactacgccaccctcaaggccaacgtcgacatgctgagcctcatccagcttggtctcactctctccgacgagaacggcgcactccctgccaggggcacgggggggcgcccctgcgcctggcagttcaactttcg…
>MLOC_16498.2
agacgcgacttttatccacctgtccatccgcctcggagcgactagagacgcgcactcatttctcaggactacacagatcggagaaaccgaggccagccgcgcgagcaacttcttccacttcgatcgatccagagagagagagaggggttccgatggggctgcagtggatgctcctgacgtgcgtggttggggcggaggcggcggtggccgcgctggtcacgctcccggcgccgcgggccgtgcgggcacagatcgtcgggctcacctcgatgcttctgcagcccctggccggcgtgctccccttcgccgccttccagctactcgatatctactggaagaacgagcacaggctgatttgcacgggagagatgtgcacctccgaggagcgtgtccgcttcg…
>MLOC_16521.1
gcaggccggctccgtcgagatggtcgaggttgtatacgatagaatgaccggacggagccgtggatttggattcgtcacaatgggttcagttgaggaagttgctgccgccgtcgagcaattcaatggctataccttccaaggaagacctttgagggttaactccggaccaccaccacccagagatgaattcgcacccagaacaccgagggccatgggcggcggtggtggtggcggcagctttgattcagccaacaagctctacgtcgggaacctatcctggggtgttgacaactcaacgcttgagaacctgttcagcgaacaaggaaaggtgcttgatgctaaggtcatctatgaccgggacagcggcaggtcgaggggctttggcttcgtcacctatgg…
>MLOC_16543.2
agggcggcacgcgcatcttcgggccctccgggaagtactcctcccgcgacctcgccgcccacacctccctcaagcccagaaaagagggacaacaaactcaagaggaggtacagaagaggaatcttagggatgaacttgaggagcgtgaacgcaagcacttctcatccaaggataagtcctatgttgacgagagggaccggcgaaaaagttcaagcctgcttttagaaggttcaaaaagggatgaagataagatagttccacgtgaaattgatgcagacgactctgacgtggagctcaaaagtgatgatgaaagcgatgatgatgacgatgacgatgacaccgaggccctaatggcagagcttgaaaggattaaaaaagaaagagctgaggacaggctta…
>MLOC_16553.1
cccagtccaagctaacatcaccccacttaaccctagaacatcttccggacgcctccctcgctctcgcgttctcggcaaaccagcgacggcgaccgctcttcacggctgccccccttctcccgtcgggcatcggcggatttgcgcgggccgctatcctcttcttcccgatagttcttcctagccatggctgggaggcacaccattattctgatgcaaccatcccaaaataggagctccaggacgttcatggattataattcaattaaccatgcattggatggaatctgtggtctctatgaaaggaaaatcagggatatcaacccaatgatcccgaacataacctatgacatcactgacctgtacaacttcattgatggcctagctgacatcagtgcacta…
>MLOC_16590.1
gcaaacaaacaaacgcatcacccaccccctcccctcaccactccaccagcaaggcagcagcaagcacaagcagagcaccgccgcacaagagcccagcatacatactcttgaaccaagggagggggcgaggaggagctacatacatacaagatccgtccatcagaggatggaagacggggccgaggggaggggggcgaggctcggcgtgctcaaggtgatggtggcgcaggggaccaacctcgccatcagggacttcacctccagcgacccctacgtcgtcgtccgcctcgcagacaagagcgcaaagacaaaagtcatcaacagttgcctcaatccagtttggaacgaggagatggtcttctccgtcaaggaacctttagggatcatcaaatttgaggt…
>MLOC_16606.4
gttgtaaagaagggtgatactcttttcattggtcaatatcttttcacaggaagtgaaacaacatctctatggcttgaagttatggagacttctggtgaagaagtgatttgttttgtgaagaacacagctacactgtcggggcccattttcactctacatgtttcacaagtacatatcagtatgcccactttgagtgaatatgataaacaggtcatatcaacatgggggttggataacagtgttgacattatatcgctttcccatacccgctcttctgaggatgtcagggagcttagagcctttttacaatctcataatcttcaagacacacagatatatgcgaagattgaaaatgccgagggtttggaacattttgatgaaattctccaagaggcggat…
>MLOC_16643.2
ctctccctccacgttgccgacgcgggggtcccacgacagcttgctcggtcccgcccagcacgacgcgacacgagcacacgaatcatccaaaatcacgggaaacacagacattttgtaaagtggaaacggtaggggcaagatctgccacgactccattttaactggtcgccgcagcctccgcacggcgctgccgcttcttccctgcgatctctctcccgctctcttctccccaccactgaccaccaattcgtctccgtcgccggccgccatggctccgggcctctacaccgacatcgggaagaagaccagagatctgctctacagggactactgcacgcaccagaagttcaccctcaccacatgcacccccgagggcgtcgcaatcacagctgcagggac…
>MLOC_16644.2
ggctgaagctagctagctagcaagcatggcgagagacatggcgagcaggcaagaatcgccagcagcggcggccgactgggactacgagtgggtccacggcgacggcggatatctcctccgcctcaacctcccagggttgaagaaggaggagttccgggtgcacgtcgacgccgccggccggcttgacatcctcggcccctcaacggcggatggaggagccgggaagatgcggctgcaccaggtgttccagctgccagccacatccgacctcgacgcaatcaccggacggtacaacgccaacgtgctcacgctcaccgtgcccaagctgtcttccgccccgcccaagggcaaggaggcctccaactcgagcgacgtcggcgaccaaccaacggataagaa…
>MLOC_16662.2
tcacgtcacggtgctctgaacaagcagatcgcctcagcagcgagtcatcagatcagcgactcatcaccaaccccccacagcaagcgcgaaggccagagctccccgcgccatggcttccccgtccccgtccccgtcccctctccacccgcaccagctccagcagcacccgctccccccgcaccagcacccccacccgcagtaccagaccccgcccccttcgatgcccccgccgccgggggcgccccccaaggccatggatctggaggtcaccgtcgtctcgggcaagcacctgaagaacgtcaactggcgccgcggcgatctccgcgcctacgccgtcgcctacctagatccctcccgccgcaccgccacccgccccgacgacgccggcggctgcaagcc…
>MLOC_16677.1
cgccgccccaccgcccgaggagaggagaggagaggacgagccatggcatcgccggccgcgcgcgcggcctcggcgctcctcctcctgctcgccctcgccgtggccggcgtcctctccgacggctccgaccaccgctacaagctcggcgaccccgtcccgctctacgccaacaaggtcggccccttccacaaccccagcgagacgtaccgctacttcgacctccctttctgctccccggagaaagtgaaggagaagagcgaggccctaggcgaggtcctcaatggggatcggctggtcgacgcgccctacaagcttgatttccgcacggatcatgactccaaggcggtttgccccaagaagcttaccaaggaggacgtggccaagttccggaacgccgta…
>MLOC_16677.2
ccaattttggcctgtatccaacgaacttttgtctgcagcgttaggaaccggatcttgtttgctaaagcagatttctgcccctttataaacgcaatcctcacgccttgcttcctttccttgcagcgagacgtaccgctacttcgacctccctttctgctccccggagaaagtgaaggagaagagcgaggccctaggcgaggtcctcaatggggatcggctggtcgacgcgccctacaagcttgatttccgcacggatcatgactccaaggcggtttgccccaagaagcttaccaaggaggacgtggccaagttccggaacgccgtagccaaggactactacttccagatgtactatgatgatctcccactgtggggttttattggtaaggtcgagaaggg…
>MLOC_16705.1
ggacagatgagcaaaagaagatcgatgactggctcccgatcacgtcgtcgaggaacgccaagtggtggtactcggccttccacaatgtcaccgccatggttggcgcgggagtgctcagtctccccttcgccatgtccgagctcggctggggtcctggtatcgcggtgctgatcatctcgtgggtgatcacgctctacacgctgtggcagatggtggagatgcacgagatggtgcccgggaagcggttcgacaggtaccacgagctcgggcagcacgcgttcggcgacaagctgggcctctggatcgtggtgccgcagcagctcatcgtggaggtgggcgtgaacatcgtgtacatggtcaccggcgggaggtcgctcaagaagttccacgacgtgatct…
>MLOC_16705.2
gacggagggagtattacataagcaagcgtgttaccgttgtcatgtgaacatgattgataaaataaatagattatctttgccatgaggtggccgtgataattaagcatcacgagtttgactttgacgactacttggccatgtgacaagtcaactgctgagaagaaacggaatctctaagcactccattttacctacaaatttcaaagacgtcgcgtcattgggttgaaacttcttgccgattagctgtccctttcttttcactgctccgtgaaaggaaatccatggaaatgcaagaaggtttcaacagattagagaaagtagattatgtggtaaacaattcagatttggaagatagttcatgctttttgatcgatatttcatttagtaggcttgtagagg…
>MLOC_16705.3
gacggagggagtattacataagcaagcgtgttaccgttgtcatgtgaacatgattgataaaataaatagattatctttgccatgaggtggccgtgataattaagcatcacgagtttgactttgacgactacttggccatgtgacaagtcaactgctgagaagaaacggaatctctaagcactccattttacctacaaatttcaaagacgtcgcgtcattgggttgaaacttcttgccgattagctgtccctttcttttcactgctccgtgaaaggaaatccatggaaatgcaagaaggtttcaacagattagagaaagtagattatgtggatgtcaggacagatgagcaaaagaagatcgatgactggctcccgatcacgtcgtcgaggaacgccaagt…
>MLOC_16724.1
cgcccccccgcccccccccccccccccctcctctcttcccccgtccgcctccgcctccgggagaggccgagagagagggagagagggaggacgcgccggagctacccgcgccagcatcgcctcgatccgtgttgtactccttgaccgactatggcttttatcaattcaaagtcagattcattccaagccttccgtctaaaacataacttagacagttttggcagtctgaactgctgatcaagatgccagcactgagaatgaagaggaagtttgatgatgacattttcgggagtgagtttgacatcaaatccatgaaatcggtgaaaatctcgccttcccaagttgatgagttcgagcaggcatttgtgttaaactcgtcttacaaggaccctcaggatg…
>MLOC_16724.2
cgcccccccgcccccccccccccccccctcctctcttcccccgtccgcctccgcctccgggagaggccgagagagagggagagagggaggacgcgccggagctacccgcgccagcatcgcctcgacagttttggcagtctgaactgctgatcaagatgccagcactgagaatgaagaggaagtttgatgatgacattttcgggagtgagtttgacatcaaatccatgaaatcggtgaaaatctcgccttcccaagttgatgagttcgagcaggcatttgtgttaaactcgtcttacaaggaccctcaggatgagcctgagccgataactcaactagctgtccaggatattagggttacagaattttccggtttgcatgctgtacttggaggaacatccg…
>MLOC_16724.3
cgcccccccgcccccccccccccccccctcctctcttcccccgtccgcctccgcctccgggagaggccgagagagagggagagagggaggacgcgccggagctacccgcgccagcatcgcctcgacagttttggcagtctgaactgctgatcaagatgccagcactgagaatgaagaggaagtttgatgatgacattttcgggagtgagtttgacatcaaatccatgaaatcggtgaaaatctcgccttcccaagttgatgagttcgagcaggcatttgtgttaaactcgtcttacaaggaccctcaggatgagcctgagccgataactcaactagctgtccaggatattagggttacagaattttccggtttgcatgctgtacttggaggaacatccg…
>MLOC_16752.3
gtagacagcatcaatgaggaaacttagacattacttcctaatctgttaattgctctttttagatccatgtagcttcagtttgtgctttgtacaacacccttcctgacaaaataaatgatggacggtaactctttcaggtatcagaaagcagttgcttcaaagtttccactatttatatcacaggatggaacaaatggagaagtaaaaaagaaagctttaagttacaatcaaataacatttatgcagcatgtggatcttgagcctgtgcgcactgaaagaccaggagaaaacgttgcatattacaagatagctagtaggtggtcctcaattgttgagtgctttcttaggattgatgatatgatcgattcttgtcctcatagtttttcttaactcagacca…
>MLOC_16783.2
caagaactaggttcccttgtgaatttgaaaggcttggcacttgaacgaaacaaactcacgggttccatccccaacaccttcggaaatttgaccaagctcactaccttgtacttatatgataaccaattctctgggcatattcctcaagaactaggttccctagtaaatcttgaattgtttgatcttagcaacaacacaatctcgggttccatccccaataccgttggaaatttgaccaagctcactaccttgtacctcgatgacaataagttcttcggacatgtaccacaagaaattggcaccttaatgaatctcaaatatctacagcttgatggtaacaacctctctggtcccttgccacccgaattgtgcgctggaggcatgatagagaagttaact…
>MLOC_16800.1
cgcgcgcgcgcgcggacgaagcgatgaatcccttcgcgaagaagccaacgccgcgagaggcgatcaggaacagcaagcgggagctgacgaacgcgacaagaggtattgagagggacattgggacattacaacaagaggaaaagcgactagttgctgaaatcaaaaggactgcaaaaactggcaatgaggccgcaactaaaattctggcccgtcaactgatcaggttaagacagaaaatatctactttacaaggtagccgagctcagattcgtggcatcgcgacacacacacaggcgatgcaggccaacacttcagtgtctgctggcatgcaaagtgcgagcaaagcgatgggagctatgaacaaggtaataggctacctaacttattggaatgatacat…
>MLOC_16800.2
cgcgcgcgcgcgcggacgaagcgatgaatcccttcgcgaagaagccaacgccgcgagaggcgatcaggaacagcaagcgggagctgacgaacgcgacaagaggtattgagagggacattgggacattacaacaagaggaaaagcgactagttgctgaaatcaaaaggactgcaaaaactggcaatgaggccgcaactaaaattctggcccgtcaactgatcaggttaagacagaaaatatctactttacaaggtagccgagctcagattcgtggcatcgcgacacacacacaggcgatgcaggccaacacttcagtgtctgctggcatgcaaagtgcgagcaaagcgatgggagctatgaacaagcaaatggatcccgccaagcaaatgaaggtaatgc…
>MLOC_16800.3
catggagagaaatactattctgcatcctgtcaaaccacatgttgtgaatttcggttaatgtcaactataaccttctatagaaaaccatgttatccatgctttctcccaatagttcaactatgcaggttcggagattatctaattcctgaaatgtgtcatctgtaggtattgagagggacattgggacattacaacaagaggaaaagcgactagttgctgaaatcaaaaggactgcaaaaactggcaatgaggccgcaactaaaattctggcccgtcaactgatcaggttaagacagaaaatatctactttacaaggtagccgagctcagattcgtggcatcgcgacacacacacaggcgatgcaggccaacacttcagtgtctgctggcatgcaaagtg…
>MLOC_16818.1
ccattcccattcctttccttcttcttctccttccttccccgcgcgcgctcctctgctctcctctcctctgctcgtgcgctagcgttcaccgggatcaggcaaacggccacgcgcgagagctcgccatggagcaggccggaggcaagggcggccacgactcgcggctgatgcgcgacctctgcacgctgctcgtcaccatcatcgcccccgtcgcggcggcgtcctcgacggacacggacacgccacggaggccgcgcggcggcatgtccccggccggcgcggcgtcgatgctgctgggcgcgtcgatggcgctgatgctgtgcgggtccgtgacgttcgccatcggcttcctcctcatgccgtgggtcgccggcgtcgcgctgctcttcggcttcgcgg…
>MLOC_16944.1
cggatactgtagagccaaaggttgcggtcctaaccaaatatcttcccagaatctagtactttcaccatttccaatgacaaatctagttctgttaaagaaagcagcctttgtcctcattagacccttccaaaaaggggaatcgctttatatattaggttatcatcagtatttattcttcattttattgcagaatgtcgtggagcaaagtgtgtggcctatgctcttagctgaaagcttaaaagcactgggtggacttggcatactttcccttggagggaaatatctcatcaggcggatctttgagtttgttgcagagtcgaggagctcagaagcatttgttgccctctgtcttctcaccgtttcaggaacctcacttctcactcagtggttgggctttag…
>MLOC_16944.2
gtcgtggagcaaagtgtgtggcctatgctcttagctgaaagcttaaaagcactgggtggacttggcatactttcccttggagggaaatatctcatcaggcggatctttgagtttgttgcagagtcgaggagctcagaagcatttgttgccctctgtcttctcaccgtttcaggaacctcacttctcactcagtggttgggctttagtgatacactaggtgcttttctggctggggccctccttgcggaaacaaatttccgtactcaaatagaagctgacataaggccgttcagaggcttgctgcttggattgttctttgtgacaacaggaacttccatcgacatgcaggcagcttctcatccgtgagtggcctaatgttctatctctgttggctggcct…
>MLOC_17010.1
agataaggttggaaggaaaagcggtggatggaccatgccacgtgtgacgtgagggaggaggcttaggtgagtttaaaatcaaccggttgattctaatgcttttcctttatatatatataaaacggggtaaaacaggggaaaaaatgaagaaggggttgctgtgagagagaaccaccagcagcacccgcgggcgagcgcagctaccccgcgcctgcggcctgcctcaggccgtccagccgaaccctagcaacaccgacgccgctattggccccaggccaggcggcaccgccactcccgcgcatccgtcccctatggcacgtcctgctccgcctccgcctctcctctccgtcggcggttggggcgccgcgccctgaactccgaggtgcgttttttcctctt…
>MLOC_17010.3
gaaaaaatgaagaaggggttgctgtgagagagaaccaccagcagcacccgcgggcgagcgcagctaccccgcgcctgcggcctgcctcaggccgtccagccgaaccctagcaacaccgacgccgctattggccccaggccaggcggcaccgccactcccgcgcatccgtcccctatggcacgtcctgctccgcctccgcctctcctctccgtcggcggttggggcgccgcgccctgaactccgaggcgcacttaaactccggttttgcatcacgaaatagtgagcgagcggcaaagctatgtcatgatgaaactcttggtgctcatagtatgggcactgttgctattgtctcatggatctggaagcctcatttgcgccgtcctccatgggaacgatacg…
>MLOC_17010.4
aggggttgctgtgagagagaaccaccagcagcacccgcgggcgagcgcagctaccccgcgcctgcggcctgcctcaggccgtccagccgaaccctagcaacaccgacgccgctattggccccaggccaggcggcaccgccactcccgcgcatccgtcccctatggcacgtcctgctccgcctccgcctctcctctccgtcggcggttggggcgccgcgccctgaactccgagagttggggaattctgattccacccgccatggctaccacccatgcgcattgtacaaagctctgaggtcaatattatatgataacggacgctaaaaacatgctacttcagatgcttaagagtgctgacgctgcacttgtatcaacccttatttagatctacacggcttc…
>MLOC_17010.5
aggggttgctgtgagagagaaccaccagcagcacccgcgggcgagcgcagctaccccgcgcctgcggcctgcctcaggccgtccagccgaaccctagcaacaccgacgccgctattggccccaggccaggcggcaccgccactcccgcgcatccgtcccctatggcacgtcctgctccgcctccgcctctcctctccgtcggcggttggggcgccgcgccctgaactccgaggaacatgctatatggatcggttccgtcaagcataggaaatctccatagactaactaagcttggactggaggagaacaatttgactggtccgattgatggatgggttggaaatcttgttaatttacaaggtttatatcttcaacagaactatttcactgggcagcttc…
>MLOC_17010.6
gttgctgtgagagagaaccaccagcagcacccgcgggcgagcgcagctaccccgcgcctgcggcctgcctcaggccgtccagccgaaccctagcaacaccgacgccgctattggccccaggccaggcggcaccgccactcccgcgcatccgtcccctatggcacgtcctgctccgcctccgcctctcctctccgtcggcggttggggcgccgcgccctgaactccgaggtgcgttttttcctcttacaaatcttgttgaaaagcctggatttaatattagctgaaactgaaagcttgttaaattcgaggtcagagttggggaattctgattccacccgccatggctaccacccatgcgcattgtacaaagctctgaggtcaatattatatgataacgga…
>MLOC_17010.7
gagagaaccaccagcagcacccgcgggcgagcgcagctaccccgcgcctgcggcctgcctcaggccgtccagccgaaccctagcaacaccgacgccgctattggccccaggccaggcggcaccgccactcccgcgcatccgtcccctatggcacgtcctgctccgcctccgcctctcctctccgtcggcggttggggcgccgcgccctgaactccgagggcgcacttaaactccggttttgcatcacgaaatagtgagcgagcggcaaagctatgtcatgatgaaactcttggtgctcatagtatgggcactgttgctattgtctcatggatctggaagcctcatttgcgccgtcctccatgggaacgatacggatatgctgtcgctccttgatttcaa…
>MLOC_17010.8
gagagaaccaccagcagcacccgcgggcgagcgcagctaccccgcgcctgcggcctgcctcaggccgtccagccgaaccctagcaacaccgacgccgctattggccccaggccaggcggcaccgccactcccgcgcatccgtcccctatggcacgtcctgctccgcctccgcctctcctctccgtcggcggttggggcgccgcgccctgaactccgaggcgcacttaaactccggttttgcatcacgaaatagtgagcgagcggcaaagctatgtcatgatgaaactcttggtgctcatagtatgggcactgttgctattgtctcatggatctggaagcctcatttgcgccgtcctccatgggaacgatacggatatgctgtcgctccttgatttcaag…
>MLOC_17061.3
taataagataaatgggatattgccatgattgcgcaagcaaaagtacttcaaaaacagtcaaattctggtcaaatttaacaaaaaaaacgctttatctaccgcttagggcaaaagcgaagcgctttgtcatagctgcgcgcttaagcgtcgcttaaaaacgctttcttgaaccctgagtgattcagtagtctttgattgctgtcgcaggtgcaagctgtacttttgctgctagggggaagggagctgaacccaggcataggtgccggagcatcatcatcaactccatacagtaagaggttgaattttccacaccgggtggcatcgttgatgaggtttagggagaagcggaaagagcgcaattttgataagaagatccggtatactgttcgcaaggaagtt…
>MLOC_17061.4
taataagataaatgggatattgccatgattgcgcaagcaaaagtacttcaaaaacagtcaaattctggtcaaatttaacaaaaaaaacgctttatctaccgcttagggcaaaagcgaagcgctttgtcatagctgcgcgcttaagcgtcgcttaaaaacgctttcttgaaccctgagtgattcagtagtctttgattgctgtcgcaggtgcaagctgtacttttgctgctagggggaagggagctgaacccaggcataggtgccggagcatcatcatcaactccatacagtaagaggttgaattttccacaccgggtggcatcgttgatgaggtttagggagaagcggaaagagcgcaattttgataagaagatccggtatactgttcgcaaggaagtt…
>MLOC_17068.1
gcctgccgtcatgccttggctggagatgtggctgccggccgcgggcgagggggcggcggcggggctgttcctcgatgctggcgatgccgcggcgcacggcgcgctcctcgcggccatgcccggctgctcggcgtcctttggagtgccgcggcggcgccggcggccggggttcctctcgatgacgatgtcggtcaaggggggcagggggttcgcaccggcccccgtggggctgctcacgggcggagacgacaagggcggaggggtggaggtggccgaggggctggctgccgggaggggcgcggagggggtggtgctgctggaggcggacgggaatctggcggaggaggaggcagcccgctctggagccggcgccatgaacaccaccaagcatctctggtc…
>MLOC_17068.2
ggggcctgccgtcatgccttggctggagatgtggctgccggccgcgggcgagggggcggcggcggggctgttcctcgatgctggcgatgccgcggcgcacggcgcgctcctcgcggccatgcccggctgctcggcgtcctttggagtgccgcggcggcgccggcggccggggttcctctcgatgacgatgtcggtcaaggggggcagggggttcgcaccggcccccgtggggctgctcacgggcggagacgacaagggcggaggggtggaggtggccgaggggctggctgccgggaggggcgcggagggggtggtgctgctggaggcggacgggaatctggcggaggaggaggcagcccgctctggagccggcgccatgaacaccaccaagcatctctg…
>MLOC_17197.1
agcgtgggaagagtggccttgtagccctcaacctagatcttgctcaagtccgccaatttgtcaaggagcggttaggagttgaggtcgagatgggtggatgtaaggctccaattacaacattcatagtcgagccatttgtgccacacgatcaagagtattatctctcaattgtgtcagacaggcttggttgcacaattagtttctcagagtgtggtggtattgagattgaggagaactgggacaaggttaagacaatctttcttccaacagagaagccaatgacacttgatgcatgtgctccattgattgccactcttcccttggaagtccgcacaaaaataggcgatttcattagagggtcattttctgttttccaagacttggatttctcatttatgg…
>MLOC_17197.2
cgccgggtccacccaagcccccaggagccattgcaagttagctccaaactggagtaagctgaaaaacacagcaacgacacgacacaaccaccgcccgccagcgacccagatcccatctacccagcaccaaactggagcagccagtgaaaccagtgctgcctatatataccccgtcctggtgcgacccgcgcctcaagctccggcgcgccagtactacaatccaccgttaccacagcgtccacctacctgtcctccgcctagagaagcgtcggcgaggccatggcgcggaagaagatccgggagtacgactccaagcgcctcctcaaggagcacctcaagcgcctcgcaggcatcgacctccagatcctctccgcgcaggtgacacaatcaacggatttc…
>MLOC_17197.3
gtgcgccgggtccacccaagcccccaggagccattgcaagttagctccaaactggagtaagctgaaaaacacagcaacgacacgacacaaccaccgcccgccagcgacccagatcccatctacccagcaccaaactggagcagccagtgaaaccagtgctgcctatatataccccgtcctggtgcgacccgcgcctcaagctccggcgcgccagtactacaatccaccgttaccacagcgtccacctacctgtcctccgcctagagaagcgtcggcgaggccatggcgcggaagaagatccgggagtacgactccaagcgcctcctcaaggagcacctcaagcgcctcgcaggcatcgacctccagatcctctccgcgcaggtgacacaatcaacggat…
>MLOC_17220.1
gatcgatcggatggctcacgaggtggcttacatcacatagaaaatcagtaggtcaattttaaaagtttttctttagtattaatcaagattaagtataagtgtaattataagctgctggcacccaccgctcaatcatccacgctctggcatctgattgcgctctctcgctcgtctcgtcgtgtctatataaacaggccgacctaccaatcggccaggccaggaacaaaccaaataataagcacgatcacacttggctcacgtacgagttcaaatctacgagcgtgtacagagacatacgcgcgccatggcgctccatgggctcgttttgccgaattctctcgtcgtcctaacggcagctcgctcacggcccccggtaataatagccggacggtgttcaag…
>MLOC_17228.1
ccaaaaacgttgcctatcaagttgttattactgcttgcttcagagaaagaagagaaaagacttatggtcggctggttgcaggagtcaaattgtattaatatcactaccctcataaattgtatgtctgcaatttctttatggctttctctgctgccacctctcttgctccccaatcctgcaaggctgcaaggcacccgttacctaaacgtgtcctcttttctgcgtttcaagcgcgtcaccaatgacccatcttgtatcttctcgttgactaatctggtctttgtctttttcatgcacttgtcgacacctgctgcttccttactgtccaagaatgagcagttccctttcatttctccctccttcatgtgtcctcccctcctttctgaacactaccaattc…
>MLOC_17228.4
acagaagccaggaccagaggaaagtagtacaagctacaaagcgatggattttgggactgagttgaagggatgtgtctgccggatcaacaactgtgccatcgaactcttctccatggaggaggatttggagattgaagatgaagactcatgggacctggttgggagggacctccggctgaaagccaccttcctgtatattgacctcagccgtgtgatctcctcctgtgagagcgatgagtacaagaagatgcttaccgatctggccaacaagttcttctacttcatggatgaggtgatgattctttctttcccttattattagcaaccttctgctcaaaaaataccttattttattgcaaattcacatgactaatcgtacacacacaagttatccgagtt…
>MLOC_17314.1
gcgagatcaaccggacaaatcacccacccccacccacgcccgctatttaaccccatcatctgatttctataatcgcgagcacgctatacatacacgacacacaaaagcagaaaaaagatcaggacgacccagacgcaccaccacctgctcctcccggcggctgcgtgctcgattccccaaccgcagggtcaacgtgggaacctctcgcgcgatgggcttaggactgagattgcccttctgtctactcctcttgctgctcgtcagcctggggagcgcacaaggccggggcacagtttttcttgataacgagcaggaggctcgagcatctggtcaaatcatcaaggatcaactaactttgagcaaaattcccgtgcgtgttgagaggggcagcccactatg…
>MLOC_17342.1
cccttttcttcctctctgctgtgcttgtctcgcctccctgttccccgccttctctctctgcggcagcaataaaaataaaataaatctcgcgcaggcacagggaggaggacgacgcacgcaccgtcacaagcagctcaatctctttctccttttcttttctctgcctcctcccttatccccacgcccaggagacgcgtctccggaggagaaaggaaagatttcatcttttttgcccccaagatgtcctccccaagcaagcgccgcgagatggacctcatgaagctgatgatgagcgactataaggtggagatggtgaacgatgggatgcaagaattcttcgtggaattccgagggcctactgaaagtacggtccttgcgcaaaatccggtttcaatcctg…
>MLOC_17342.2
cccttttcttcctctctgctgtgcttgtctcgcctccctgttccccgccttctctctctgcggcagcaataaaaataaaataaatctcgcgcaggcacagggaggaggacgacgcacgcaccgtcacaagcagctcaatctctttctccttttcttttctctgcctcctcccttatccccacgcccaggagacgcgtctccggaggagaaaggaaagatttcatcttttttgcccccaagatgtcctccccaagcaagcgccgcgagatggacctcatgaagctgatgatgagcgactataaggtggagatggtgaacgatgggatgcaagaattcttcgtggaattccgagggcctactgaaagtatttatcaaggtggtgtctggaaggttagagta…
>MLOC_17389.1
cgcgggggcgcgtgccggcttgcgcgcgccgagggaggggacgccgccgcggtggaggtccacgaaggcgggcactggacggcctgcgatccgatgccggcggagctccgcgagtccgccgcggcaacgtggctttcggtggccgccacggatcagagagtgtacctcgcggacagaagcacgggctgtgcgagctggttcgatccgtcgaagcggcggtggggtcccagccgtcgcctcgagcccgacgccggcgtttccacgtggggcgtcgcgcctggccgcgccggcgccgagcagctcgtcctgttcggagcgaagcgccaaggcgagggagcaaagaacaaggtcgtcatccaagcatgggaggtggacggcgacactctggatctgtccccc…
>MLOC_17390.1
tcacggtgtgaagaattcagattataaaaattgcggcagtgataatgctagtagtatcatctatcatgcttgttgatttttgttccaaaattgttactgtattatcttttttgtcttgtttttattcatactagcatgaaaacgagagagagaaaagcgaccgatggatggacgatgtaacatcgcttgttgccttgcgtttgccgcctggggtgacgtacgcgattcggtgctttgcatgatctgatccaacttgctacacgaaccaacatgagcgagtcagacgctgcctgcacacaaacggcgagagctcagctcagctcacggtcacgcgcaccgctagctgagctagctccaatggattactccacctccctcctccgcctcaccttcctcgcc…
>MLOC_17399.1
cgccgccgtcgtcgccaaagacccgctcttcctctgcgccggcgtggagagaaccctggtccccgtcgtcgacgggctcacgggcctcggtctgtctagtactgacatcgcccgcctcgtctcgttcgccggcaacaggttccgttacagatccgtcgtctccaggatgcactactacctgcccctcttcggctccctggacaatttcctccgcgcgctccggtgctcatcctacatcctctcgccggacctggacaaggtgatcaaacccaatgtggtgttcctgcgggagtgcgggctagctgattgcgatatcgccaagctgtgctaccgtgcccggaatatcctgaccgccaacccggagaacgtccgggcgatggcggcatgtgccgaaagatt…
>MLOC_17531.1
atgggataacggatccccctatctcaggcctctaccgggcacaaattcgttcgtctccgtattattagaaacgcactctgtacgtgaccgaggaaacacactccatattcaacacctcttcaattcttcctctagcccaataaccaacccgtcactacgttctccctcgaacagagtcgccccggtttgcagcgccgcaccacgggacctctccggccggcgacgacaaccggcctccgccggcaaacggcgcacgcagcgcaggcagtttcaggatgggtactgaagacactaaagatatgctgaagaatgcggactggaagacagtgagtggtcccgttattaccgagtcaagccagccggttgtcaagaagcgtcttccgaagaaaatcagacaag…
>MLOC_17532.1
ccgccggcgccgggcggccactgccccgctgcctcacggcgacgggttcggtgatggcggggacgaggaggcgggcggaggcggaggggtggtgcaccacgtctggtacatccgcacggtggggctcgacgaggccaccatcgcgtccatagccaccaaggagtaccgcggcgtggggaccggcggggactgcgcggtgtgcctcggcgagttcagcgacggcgagcttgtccgcctcctcccgcgctgctcgcacccgttccacgcgccctgcatcgacacctggctccgcgcccacgtcagctgcccgatttgccgttccgtcgtcgtcgtgccatccggcctccccgctgcggcgactgatgctgagacagagggcggccaagtggaagagcgcca…
>MLOC_17596.1
ctggaggctgctggtgcaccagttaactgaattccttcttcttgcattccttcttcttgcacatggatgagagcaaaacatggatgagagcaaaacaatatcgacatccacaatatgaaaagaaaagtatggaaactcatttcatcatgcatgaatctaatcagaccgatttgatattatggattttgatgtatttccgtacaaatttgatcaaacttaacggagtcgacttttcaaaaaagtaatacacctcatatttcaaaaaagagcaagtattttttttttaaattaataacatcaacgacgcaaaacacgcccaacccttatagtctttgttgatagtggaacccgatcccatgttttgggatctcatgggaaaaaataatggcttgcaatttc…
>MLOC_17602.1
gttagtaaacataggaaaacgagtaatgtggactggtcttaaatctgcaagagtgtatcaaaaagcatgatttacagatttagattgaactaagttggcatgccatttctaaatagacgtacttttgtcctttacttactcaactacactacttttgggaactaaatgtcacttactcaactacactacttttggggactaaatgtcacttcctctactacactacttttgggaactaaatgtcccaagcaggttcaaggatttgactgtaagtttaagggtctcttatgcattagacctagagatttggttcggacactactacaccaatttagtgtaaggagctgtatggaatttccttcgaagaaggcatcatacataatagtatttccccccgta…
>MLOC_17602.2
ctatgagttccattttattgtttttggaacgttcttttaatcttcaatattcctgcttgctgttgctgatgtgctgttcattatcatgactgtcgactagcatggacattgtaggatagtggacttcagttcaaatgtattaatttgtagtatagtgatcgatacatttactatgaacactaggttggagggtaagagaagtaaagatagtagcggtgacaaagacagcaggatcttgcaacctgagaatactttacctgaagggggtaggccgctgatttctgaagatttggaaggggcaccttctaggtcgcgtgcatctgagccttcgtcttctggccaaggaaacaagtcatcagatggttcgacaccagattcgactctacccagcaaatttcc…
>MLOC_17612.1
cgcccctcgacccctccccgctcgacaaggtagaggaggaactggagcgcgccagggcagcaatcttggacagcgacgtggctgcgtttctcccaagcaagggcaatgggaagttccttaagaagtttgttggccctgtgaatgtgcgggtggcaaggaaggaggacaagctcaaagtgaaggacgagtacaacaactatagggatagggctgcttatatgttcctgttatttccatccactctcctcttactgagatggtgggtgtgggatgggtgccttccagcattggcagttcaggtgtaccaggcttggttattattcctctacacaagttttgctttgcgggagaatgtgttgcttgtaaatggaagtgatattcgtccttggtggatatacc…
>MLOC_17627.1
ttagctctgaacctgaatgtctgcttttttaagttgtttactgtgaaagttctcacgacaacaatcttaccaattccgtacagggagggtttgggccgggcacaacattgtgaggtttgatgtaccaagaataagggaagcattcatcgagattggccggccacctccagagccgaaggggatgatcgacacactgcctctgcttacccagcggtttgggaggagagcaggagacatgaagatggcaagcttggcaaattactttggtctagggaggcaaaagcacaggagcctggatgatgtcaggatgaaccttgaagttctcaaatattgtgctacagtgttgttcctggaggcaagtcttccggaagtgcttattgttgagaaccttgtgggtac…
>MLOC_17713.1
acgtccaagtgcctggacgtcgcgccggcgtggcccaagcggaaggcgcgcactcggcggccgacggttaagagcgtcgggcagctgctgtcgagacgcctcgtggttcccgaggtgggcgccggggagtcctccacgtcggacgagcggagggcgccggaggaggagcagctgctctaccgcgtcccggtctttgaccccgccctcggcgagttctgctcgcccccgccgatcgatgacgcggtggccgcgacctcacggcacggcgaggacgtcgaaggcgccgtggaagacgcgaaggagctcatggacacgccgtcccccgtgcaggagctccccgattgtttcgccagtttcggcccgacggacgccgatctcagggaattcgcggccgacatg…
>MLOC_17713.2
ggcgcgcactcggcggccgacggttaagagcgtcgggcagctgctgtcgagacgcctcgtggttcccgaggtgggcgccggggagtcctccacgtcggacgagcggagggcgccggaggaggagcagctgctctaccgcgtcccggtctttgaccccgccctcggcgagttctgctcgcccccgccgatcgatgacgcggtggccgcgacctcacggcacggcgaggacgtcgaaggcgccgtggaagacgcgaaggagctcatggacacgccgtcccccgtgcaggagctccccgattgtttcgccagtttcggcccgacggacgccgatctcagggaattcgcggccgacatggaagcgctcctcggccaaggcctggacgatggcaacgagctgga…
>MLOC_17719.1
tgtggctcaaccctaacctattccagtttctccatcccctcgcacccgccgcctcctcggatcgtccctgccggagagacgccggagagcgcgagcaaaccctagcctcccacgatggtgctgcagaacgacatcgacctgctcaacccgccggccgagctcgagaagctcaagcacaagaagaagcgcctcgtccagtcccccaactctttcttcatggacgtcaagtgccagggttgcttcaacatcactactgtgttcagccactcccagactgtcgtggtgtgcccaggctgccaaacagtgctctgccagccaaccggtggcaaggccaggctaactgagggctgctccttccgccgcaagggcgactaaacctttgaaggctacctaaaaaag…
>MLOC_17760.1
gttcgtcaatctgtcccaataaagccgcgcggcccaccttatcgccagtcaccaccaccaccaacccaaaaagttcttccgcttccgacgaccgccatggccgcgcagagcctcctctttgccgccgccgcgcctctcttccaggctcctgcctctgcctgccctttccactcgctccgaattgtctccgccccggcaggcgcggccgccgctgtcagggcgctcgtcgtcgccgacgccaccaagaaggcagtcgcggtgctcaagggcacctcccaggtcgagggcgtcgtcacactcacccaggacgatgacggtcctacgacagtgaacgttcgtatcactggacttactcctggacttcatggtttccacctccatgagttcggtgacacgact…
>MLOC_17814.1
gcgcgcaccagcacagcacagcagcggcgtgcgtgcgcgcgcgcccgctctcgctcgctttctcgctaccttccttcctcggctgggccgagagcattagcggagccgcccttctctatttataattctcccctcttccacccctacaagaatccagagccaggacaaagtcaatcatcagctcggcctcatccccgttgcgcttggcctgtgattgggttttgggaggagaggagaggagaggagaggaggggaggggaggggattcttggctgatctcggtttggttcttggctgtttgagaatggacggcgctccggtggccgagttccggccgacgatgacgcacggcggccggttcctcctctacaacatattcggcaaccagttcgagatcac…
>MLOC_17814.2
ctgcgcgcaccagcacagcacagcagcggcgtgcgtgcgcgcgcgcccgctctcgctcgctttctcgctaccttccttcctcggctgggccgagagcattagcggagccgcccttctctatttataattctcccctcttccacccctacaagaatccagagccaggacaaagtcaatcatcagctcggcctcatccccgttgcgcttggcctgtgattgggttttgggaggagaggagaggagaggagaggaggggaggggaggggattcttggctgatctcggtttggttcttggctgtttgagaatggacggcgctccggtggccgagttccggccgacgatgacgcacggcggccggttcctcctctacaacatattcggcaaccagttcgagatc…
>MLOC_17814.3
ctgcgcgcaccagcacagcacagcagcggcgtgcgtgcgcgcgcgcccgctctcgctcgctttctcgctaccttccttcctcggctgggccgagagcattagcggagccgcccttctctatttataattctcccctcttccacccctacaagaatccagagccaggacaaagtcaatcatcagctcggcctcatccccgttgcgcttggcctgtgattgggttttgggaggagaggagaggagaggagaggaggggaggggaggggattcttggctgatctcggtttggttcttggctgtttgagaatggacggcgctccggtggccgagttccggccgacgatgacgcacggcggccggttcctcctctacaacatattcggcaaccagttcgagatc…
>MLOC_17826.1
ctgtggctagttctttggtgcataacaattagttcaaaacaattaaattgcaccagttagacttagtagcttaaaatcggagttttatcttttgctgatgcacgaatcctgaagtctacccgaatgtaccttatttctcaatcttcatacaaataacaaaacccttaaaaaacgtatttaaaatttgacaaaattgtaatgacatatagtagatgcagattttcaaagagtgataactgtccaatatatgactatagcattagccagccatcctacttttcttatttggcatcaactgtaacatgaaaagcctgttcatattctacatttctacataaccaaattcatccttaattaatgatcatgattgagaaataagcctgtccaataggtcttact…
>MLOC_17850.2
gcggcggcggcgggagctggagcatccacggccgcccggacgtgacctcccgctacgacgtccttggacgcgctggctccggcgcctacgccgacgtctaccgcggccgtcgtcgctcagacggcgcaccggtcgcccttaaggaggtccacgacgctgtcagcgcccagcgcgaggccgatgccctcctggccgtcgcctctgagtcctcccctcatgtagtcgcgctcctcgaccacttccccggcggcgaccacgacgatgacgtcctcgtcctcgagtggctcccgctcgacctcgccgccgtcgtgcgcgaagggaggcgcgcgggcggcctccctgccggccagctcaagcgatggatgctgcaggtcatagaaggcgtcgccgcctgccacc…
>MLOC_17904.1
cccggccgtccgttccaagctccaggccccctcatcaatcctcgacgcgtctgtccgtccgtcatcgcgcgcgcgcggcacagaagtcagaacccccaaccacgcccgccaccgccgaccgcgcaccgccccgccccgccaaccccacagccccgcccgccggcgacgaccatggcgacggccaaggcctcaggcgaggagccggccctcggcatcccttacaacccggcgcaggcccagggcagctactactacccgccggacccctacgcggcggggagggtgccgccgaacgcgatctacgccggcgcgcccaagggggtgcccctgcagcacaccatgttccgcgacacgcccgcccccttccactgccagtcctgcggcgacgccgccgtcacc…
>MLOC_17987.1
gcgacgattgctaaaagcaatcacatggcggtttggataatgagagattcctcataattaacatgtgtaatgtaaactaatcataacagtctagagaggataaaacgtcaccgtactgtgggccatagggaagtaatgtaatctcatcccgctgaataatgcagcgggcggctaagctaaagtggatacgattagcacagcctaataacgttaaaagtcacgagtctatccttcccgcggtcaacaacgacggcccatggcgaagacggtggttctctaccccggcctcaccgtcagccacttcgtccccatggtgcacctcgccggcaccctcgtcgaccacggctacgccgtctccgtcgcgctcatcgaccccgcggtcaacggtgaccccgcctt…
>MLOC_18019.1
ttgctagttcagtatctacaattgactactgactgtttttggattcacagatatgaaggccaaatctctgccaacaacattgaaattggagttattcgagctgaccgtgaattcaaagttctaactccagcagagatcaaggatttcttggaagaggtggagtaagctgctggttgacaacttactgtccaacatgaaacgtttcagagcaaagtctccatggagctcgtctgatttgctccagtaacgtacgtttgaatccttgtgaatgcacattgtgaaaacgaagataacctaatgttaggtttatgttttgcttggccctatctctggatttgtgtggccatttttcatctggtccttatgactatcatttatcagtttgcaaaatgaagcact…
>MLOC_18035.1
cgcccccgcccccgcccccctccgtcgccgtccgacgcgtttacctccgccgtcgccgcgcttccttcagcggctgccgctgctcctcctccccagaaatggaggccagcgctggcacagctctgtaccctgcgcaccgatgcaaaaccatatacctggtcaggcatgcccagggtattcacaacgtggaaggcgagaaggattttgcagcatacaagtcacatgcactgcttgatgctcaacttacccctttgggctggagccaagttgataccctgcgagagcatgtgacaaaatctggactggcaaaaaagattgagttggttgttgtttcccctctactgaggactttgcaaactgcagtgggggtctttggtggtgggaactatactgatggag…
>MLOC_18053.2
gttgtagttctgcgtcgaggttgtcttccctacaaaagcttccccatcattttctgaattcaatccgaacaagaaagtcccttgccaagaaggacattgcaagcataaacaagtggaggtttatgaagctaaaggaacacatgcaaggagatatcgatgttgaaaatgaagcatatgatagatacacacagaatattggattgctggaggaaactttctatctcaaagaagattctggtggtgaacatgaaactgaagcaactaactcagaagaaatgatggaaataatggtctctgaggcaaaggtgaggttaaagtctgattgcgcaaatgcagctggctttaaagagaggattgccactgtattggaccagaagctgaagaaactgcaagagagga…
>MLOC_18080.1
tttattattaggtaaagattgacgatgttcagttacaaattctgtggataagtaactgcctattacatttatttcaagcttaagtatgctgaaatatgattaggggaagacttgtgtgagatctcacattaggtgagatctatcagttcattttttttgaaaaaaaggtacatgttcaaacattttcaatttttatatagacactcatgaatgtttgttgtacaacctcaaaaagtttcagctcctaatccaactcatattaatagaaaaaaaagacaaaatcggatgtgaatagtgtcaatgtactattcacccaaagctgctactattcacattcgaatttgtcttttttgaatctcaaaacatacatcgagttttgagctgattttttttcgagtg…
>MLOC_18096.3
tatagtatatatcgcatgatcccgtggtatatactttgtgctggaaagggaagaatagtaacacaggaggtggcccaaactggaagctacggggagcacgcagcaaagaaaaacactcagcagcaggaggagaagaagataaacacgggggaacccgcgagacggttgcaacccccgccacgccaccgcgtgcgtcacgagcgagctcgctgcttctccgccgcgtccacgaaaattctggacacttccagcgcaggaaaccgaccatgccccgccgtatatatataaaccgggtcgcgtggcgtctctcccgtcaccaaccacagcaagaagcaaccaagcaaagccatcggttgattgaagctaaagtaagagaggagagcgtgcgtgcaagaaagc…
>MLOC_18103.1
ggccgcccgcgcgctgctggcggtcccggcggcggccgagatccgctcgacggcgatccgcggcgacccgcgcaccatcatcccgctcgacgagttcggcttctcccgccacggcgtgctcgagctcaacgtctccggcatcgccttcgacccgccggcctcccaggacctcgacctctcccagttcggcttcttcctctccaccctcgacgcctgggtccacgtcctccgccagctccaggacctcgaggtcacctgcgcgctccagtccgacctcgtcaagctcgcctactccttcgaccgcctccgcccgcccgccaaccccgccggcgtcgaggtcgcccgctcctcctccttcacccacgtcttccgcgtctccgaccccggccagtacacgct…
>MLOC_18103.2
gccgcccgcgcgctgctggcggtcccggcggcggccgagatccgctcgacggcgatccgcggcgacccgcgcaccatcatcccgctcgacgagttcggcttctcccgccacggcgtgctcgagctcaacgtctccggcatcgccttcgacccgccggcctcccaggacctcgacctctcccagttcggcttcttcctctccaccctcgacgcctgggtccacgtcctccgccagctccaggacctcgaggtcacctgcgcgctccagtccgacctcgtcaagctcgcctactccttcgaccgcctccgcccgcccgccaaccccgccggcgtcgaggtcgcccgctcctcctccttcacccacgtcttccgcgtctccgaccccggccagtacacgctc…
>MLOC_18151.1
tgcaggagttacaagagtattctttggatctgattttgtaactgtgacaaaatctgacgagacttcatgggattatcttaagcctgaggtctttgctgcgataatggatttttactcatctggacagccactttttctggactcaaacaccgcagctgctatggacacagcaattcatgaggatgattcagaaatagttgctatgataaaagaattgttggagacccgcattcggccggctgttcaagatgatggtggtgacattgaataccgaggatttgagccagaaacagggatagtgaagctaaaaatgcaaggtgcctgcagtggctgcccgagttcatcagtcacgttgaaatctggcatagagaacatgctcatgcactatgtgcccgaggt…
>MLOC_18151.2
ctgacacaatattttttgttttctgtggggaagtaaaataacatttgtcatcatgaataattgaaaacctgtgcttgagattctaaatctgccatgcaacatttgtctatgccaaaggatgattcagaaatagttgctatgataaaagaattgttggagacccgcattcggccggctgttcaagatgatggtggtgacattgaataccgaggatttgagccagaaacagggatagtgaagctaaaaatgcaaggtgcctgcagtggctgcccgagttcatcagtcacgttgaaatctggcatagagaacatgctcatgcactatgtgcccgaggtgaaaggagtagagcaggagtttgatggtgatgaggaagctgaactggctggccagatggaatga…
>MLOC_18215.1
atctaattatactcacataggataggaatacttattaatcgtaatttggatcttctgctgctgcttggtactaagatgctgatcactaaataagagcgtggtaagctgacatacagaccataattttgtttcgaaaaaaccctcccgataaaatgaagaaagtagatttgttgagcttgtgatgctaaaaccggaacttgctgtctggcaacgcatatgcaatgtccatgtagtgaagcctctattccttgtcaagttagaagcgccactttattgtaacaaattagctaatgtagtctcagcatatttctgcaagttatccaaattttcattgggtaagttggttccacgcttccaggggcataccaaccaaacgcttcaatgcagcccgaaagtgca…
>MLOC_18231.1
gcgccgcacgcgcccgggcgcaccgcctgggacgcccaacccgatgtggaacgaggagttcatgtttgtggcgtccgagccgttcgacgagcccctgctcgtcaccgtggaagaccgcgtcgggccaggccgcgacgagccgctcggccgcattatgctgcccctcaacgctgcaatgccgcgccatgaccacttcggcaagcccgtggagccgcgctggtacagccttgcgcgtcccagcgacgacggtgagaagaaggaaggcaagttcgcgagcaagatacagcttcggatgtcgctcgactttgggtaccatgttcttgacgagtcgacttactacagcagcgatctccagccatcgtcaaagcacacacggaagccgagcattgggatccttga…
>MLOC_18233.1
ttcgtatgtagactcctaataaaacatcttaaaagacttatatttaaaaacgaaaggagtatcatgcatgccaactaaacaattttgatgaagtgacatagaattaaatgaagaaagagatgattttttgaggtaagaaaagagagggttgagtatcatatactgataccgtatcatataaaatgatatactactatgtgtctttcatgccaataaataaactatcctataatacaaacatatgatactaagcattacggatgcactatcattaatatcatatactacgtgatactaatatatcatactacgcattaaaaccagccttagcctcctcgatattccatttcgccttttcctctcctgggctcctggctttataaaaccggccgcttaaac…
>MLOC_18254.1
attgcaagtccccgcctccacctcctcactccccacttcaacacatctccagctcctaccaactcaaccacactagtagtggactagtggtatcaacttaccaaggcaggcaagtctccatggacgctcttgagtcctcgccgccgtcgctgcgccacaagctgcggaccaccgtatgcagctgcttcggctcgccgagcagcggcggggagaggccgcacaccggggtcggcaagagcaggtggaggcgacgcgtggcggccgcgggggagttccggtacgacccgctcagctacgcgctcaacttcgacgacggccccagcgacgacagcgacgccgatgcggacgacgccgccttccggcaccgcaacttcagctcgcgcctgccgccctccccga…
>MLOC_18286.1
gggcgacaagaagcgccgccgcggcccggctggcgggagctggctctgcggcgccgccgtggcccggtgcctcctggcgatccaggaggaggaggacgacgtcgggaagggctccgccgtcgggcccgcggacgaggccagggagtcgcaggtggggctcgtgatgcagggctgggacgtggaggatgaggaaggggaggatgaggacgacgagaaccgcgtcgtcgtcggcgcggtggaggtggagaaggaagacgagatcttgctggtcggaggcaaggaggaggagggacgggtcagcgtctgcatcccgcccaggaacgcccttttgctgatgcgctgcagatccgaccccgtgcgcatggcggagctcgccacgcgcttctggggttccccggc…
>MLOC_18306.1
catgaaccgcgagggcgacggcgaggagcaggaggagagaatgagggaagcagcggagctggagcggatcggcagcatgcggcgcgcggtgcggtcgcggtcgcggtcggggcggccgttctcgcgcgcgcactcgacgggccactccctctccgcgcggttcgacggcgacctggagcggttcacgctgcgcctcccggagcacgtgcgcagggacatggtggccgcgggcgaggagagcctgcgccgcacggtggcgcgggacgccggcgcacgcagcgcgcggatcggccggtccgaccggtggccgtcgttcatcgccaggacgttctcctccggggtgccgttctgggcggcctcgaggagggcgccggacgcggacgcgccagcccaatgccc…
>MLOC_1831.1
tgtgaagtagacctgcgctagctgtgtcctgctcaaagtcttcggtcttcttctctccaccgtgtacacacatgagatcactgcttaatttttatcttatacacaaacaaaacaaaaggcagggccgccgggtttgtcccagtcaattgtcgaattcttagatagacaatatatggtagcttcctccgtttgggtcatcgtcggcgtgaccggttcattccggcggccagggacctgcaactgcaaggatggcggacgtggttagcatccccagggagatccttcgccttgcgctggcgatcaggcaggcggccgagacggtgaggcagaacagggaggactgcttcgagatccagcagtgcgtgagcagggtccacggcatcctgtccttggctgcgc…
>MLOC_1831.2
acatgagatcactgcttaatttttatcttatacacaaacaaaacaaaaggcagggccgccgggtttgtcccagtcaattgtcgaattcttagatagacaatatatggtagcttcctccgtttgggtcatcgtcggcgtgaccggttcattccggcggccagggacctgcaactgcaaggatggcggacgtggttagcatccccagggagatccttcgccttgcgctggcgatcaggcaggcggccgagacggtgaggcagaacagggaggactgcttcgagatccagcagtgcgtgagcagggtccacggcatcctgtccttggctgcgcacgccacgggcacgggcacggacatggtagcgaactcggcggtgagcgccgcgctgggggacctggaac…
>MLOC_18354.1
gcgagaacctagcttattgactgagaaagacaaagcgtaaacgaacggggatccaagttagaagaagcccacgggccagtttgtacgatggcaaaaacctcacagttggcccgtaataaaaaaaaatcgcagttggcacctggcgccccatcattggctggcggtcgatgagtgcagcgccctctccctccctatcctcagctccaagcagataacccacccgcgggcgcagtgcaatttccgcccctctctccattcccatggcgactcctctgcccaccggctcattcgcagcatgcagcctccgaccaagtatccgggcgttgcatgcctcgaagccgccgctgcagactgctggcgcggcagcggcagcgtgcgctcccgtccggcggggcggta…
>MLOC_18354.2
ttttttttttccattgtcaaacagttctagtctgtctatttttatttatttattattaggggagtagtctgtcaaacttcttttttcacagcagaaaagtctttcaagttagtttccttcagtgacattgagaaagctgtgagcaacgaacgggcatcctttttcttttttttcagcgtaaacgaacggggatccaagttagaagaagcccacgggccagtttgtacgatggcaaaaacctcacagttggcccgtaataaaaaaaaatcgcagttggcacctggcgccccatcattggctggcggtcgatgagtgcagcgccctctccctccctatcctcagctccaagcagataacccacccgcgggcgcagtgcaatttccgcccctctctccattc…
>MLOC_1837.1
ccgggcgcaagccccgccggccgacaggagggtgcggtcaccctccccagcctcgccgcccgtcgtcaaggcccggcctcaagccccgccagcggacaggcgcgtgcggtctcctcccccagcctcagcaccagtcgcggcccgggcgcaagccccgccggccgacaagaaggtcctcaggaccaccggccggatcggcccgcagcaacccgctgtcgtgccgaccaagaagatggtcgccgtcgcttccagctacgccggcccggcgttctccgccgcggcgccagagccgagctccctgcccctcccgggcttcttcttccggcgcgcggaggaggaggccacccgcggcctccggtgcctgctccgcatcggcgagctctcatgataccgtctccc…
>MLOC_18391.1
ggttttagaacgccatcatctcatgcacatctaatctgtttttttaccctgttctttcttcagataatgtccaacgataagtacacgagtgtcgaccacagggtggtgatgaactcacgtgaagaagccagagtttcgatcgccgtctttttcaatcctgggaagcgaggggattcggttttctatggaccgctaccagaactggtttctccagaaaacccgccaaagtacaggagttttacgatgtctgagtttttcggggccttcttcaaacgagaccttgctagcaaagctctactcgagaacttcaaattgtaaaatggttcaaacgtcatcaaacaatgtttgaatttatgtatatgcaaagtatgtaaccatctcagtgtaagtgtggttctg…
>MLOC_18396.6
aacaaagagccggccctgagatccggcgctgctcgaggtaatctcccgtcgggacccctgtgcagcacgcgcgtgtgcaggcgagagcaggccaatggcggaggcggcgaaaggggaggttaacgcgacggcagtctgcgacgatggatgcggcggcggcagatttaggagatggctttggcagggaggctgaggcgacggcagccggcgacgatgaccaggatgctgcggcgcggggcacgtctccatcatttcgccgcacctcctctcggcggcgtcccacatgtagcagctgcctcactcctaaatacagtacattacagttgggctgcaaggatgtgccatcaggagctgcagcacttggaaaccaacaaacagcgccagaagaaaaactgcagc…
>MLOC_18401.1
ccagcgccggatgccgcccgcggccatgccgccgccgcccccgcccccgcagggcacctccacaggggatccgctgtacgacgagctctggcacgcctgcgccggcccgctcgtcaccgtgccgcgggtcggggacatggtctactacttcccgcagggccacatcgagcaggtggaggcctccatgaaccaggtcgccgccaaccagatgcgcctctacgatctgccctccaagctgctctgccgcgtcctcaacgtcgagctcaaggcggaggcggacaccgacgaggtctacgcgcaggtcatgctcatgccggagccggagcaaagtgaggcggcgacgacgacgacggagaaatcaagctctgcaacaggaggcaccatgcctgccaggccggc…
>MLOC_18401.2
ctccctcaacgccccagtcctcgcgcggttcggcgcggggaggtcggtcggtcggtcggttcgcgcgctgaatttcgctcttccgctctgttttctctctttgcttttttcaggtggaggcctccatgaaccaggtcgccgccaaccagatgcgcctctacgatctgccctccaagctgctctgccgcgtcctcaacgtcgagctcaaggcggaggcggacaccgacgaggtctacgcgcaggtcatgctcatgccggagccggagcaaagtgaggcggcgacgacgacgacggagaaatcaagctctgcaacaggaggcaccatgcctgccaggccggcggtgaggtccttctgcaagacgctaaccgcgtccgacaccagcacacatggcggcttct…
>MLOC_18429.1
cacataatttcaccgtccactacagcgggcgcacacacaaacaaaaaagacaaaagctgaactgtgattctgtgaagggaagtgattaaacgtgacatggccgagtgcaggacggaggtgatattttcaccgcaaacgaatgagccaacctgaactgcaaactagtagctctgaatttctgaagcttgctgaactggagtaaagcttgagagcaagacgagcccgcggcgcgccaatggcggcggcgacgggcgttcaccgtcgccactggtcgggctggaggattgggggaagttcccacttcgttcctctgaaggttatgcacaccagtggcggctgcgcagcgcgttcgctcagccccggcctctccccagccaaacgggcgccgctggtatttct…
>MLOC_18525.1
gcagaaagagatgccaagtgttgaagcgtaaggtggtgccgtgcggtgcgtacactaagccgattcaaccggatttgagaaagtctcgcgtccggccctctccagaaccttccggcaggtcctctctatttattcacacgagcgcgcgtgcaccatccaacgggaaaagagaggcggtggtcgcaggtcggaactgacggaggcagaggcgaagacgaagacagagactcgagaggcctcgcagcggcgacgaatcaaaggtatttcctcgccttcttcctcgtgtttcgtcagtagcatgatgatactagcatgtgaagggcgctgcgaattcattctgtcttctgttctagcagtttgatttggcgatagttttgcacatacagctcatgacccgca…
>MLOC_18525.2
aacgggaaaagagaggcggtggtcgcaggtcggaactgacggaggcagaggcgaagacgaagacagagactcgagaggcctcgcagcggcgacgaatcaaagatgtcgtattcgaggtacaggagtcgttcaaggagtgtggactcgagtgatgttgagaaccctgggaacaatctctttgtgactggtttatcatctcgtctaactgatcgagatctggagaagcatttctctacagagggagaggtgattgatgcaagtattgtacttgatccatggacaagggaatcacggggatttggatttgttaccatggccaatcttaaggaggcagaacgctgcatcaaatatctcgacagttcagtgctggaaggtcgtgtcattactgttgagaagatt…
>MLOC_18525.3
ctcgcgtccggccctctccagaaccttccggcaggtcctctctatttattcacacgagcgcgcgtgcaccatccaacgggaaaagagaggcggtggtcgcaggtcggaactgacggaggcagaggcgaagacgaagacagagactcgagaggcctcgcagcggcgacgaatcaaagatgtcgtattcgaggtacaggagtcgttcaaggagtgtggactcgagtgatgttgagaaccctgggaacaatctctttgtgactggtttatcatctcgtctaactgatcgagatctggagaagcatttctctacagagggagaggtgattgatgcaagtattgtacttgatccatggacaagggaatcacggggatttggatttgttaccatggccaatctta…
>MLOC_18525.4
ctcgcgtccggccctctccagaaccttccggcaggtcctctctatttattcacacgagcgcgcgtgcaccatccaacgggaaaagagaggcggtggtcgcaggtcggaactgacggaggcagaggcgaagacgaagacagagactcgagaggcctcgcagcggcgacgaatcaaagatgtcgtattcgaggtacaggagtcgttcaaggagtgtggactcgagtgatgttgagaaccctgggaacaatctctttgtgactggtttatcatctcgtctaactgatcgagatctggagaagcatttctctacagagggagaggtgattgatgcaagtattgtacttgatccatggacaagggaatcacggggatttggatttgttaccatggccaatctta…
>MLOC_18525.5
ggcagaaagagatgccaagtgttgaagcgtaaggtggtgccgtgcggtgcgtacactaagccgattcaaccggatttgagaaagtctcgcgtccggccctctccagaaccttccggcaggtcctctctatttattcacacgagcgcgcgtgcaccatccaacgggaaaagagaggcggtggtcgcaggtcggaactgacggaggcagaggcgaagacgaagacagagactcgagaggcctcgcagcggcgacgaatcaaagatgtcgtattcgaggtacaggagtcgttcaaggagtgtggactcgagtgatgttgagaaccctgggaacaatctctttgtgactggtttatcatctcgtctaactgatcgagatctggagaagcatttctctacagag…
>MLOC_18529.2
agcggcttctccggaggtaaggaaaggggcccctgtcgtccccgcgtcgatttgggtgcttctattgctctgctcctctgacctctgagttgaatagcccggtttcttgggcccccgtcctgagatggatggatccggcgtctaggccgcccgttccgagatccgttggattgcctgctctgttcaggatctggggtggtagatttgagtcgtttggtgggttggtggtcggaatcgcagcagtagctagattttctgcgaatgctcgtcgcaacttaattaccccgatttcatgtctaaacttttgctttgtcatgtgactgagatatatcgagaaaaagatctttcatgccacactgataactgattagagaagcttgatgtttatttttgtgaaaa…
>MLOC_18618.1
ggccctacccataagcgcagcacctgcgcgtcgcggaatccgacaatcctcccgagttcgaatcagagattccccacctctctcgcacgctgtccctccgagaggaggacgacggaggcgcggctaccggagctgactgatcggcggctctagtacggccaggatgcagccgaatcccgccgaggccatggaggtctccgcgccgccagagggcgaggcgcccaaagatgcggggccgtggctagggttctgggaggtgtcgcggcggcggttgacccccgacgaccccttcttcgccgccggcgacatggagcgcgagctactcgcgaagcacgttgctctggatctctcggatgatgacaggtaccaacttgagaagatggatgtggcgagcgtcag…
>MLOC_18654.1
acacaaagacatcgctacacggagacaggcattataatggtttccgccatgaagccgtcggtcaccttcgtcctcctcctctcagggctcgtggtgttcggggtgatcgcggacgccaaggcgccgtgcgccgtggtgtgcttccagggagggcacatcacctgcgacaactaccccgggcaggagctcgacgggtgcgactgcgagtgcgcgccggccgacggcaagggctgcgtgctccacctcgacgacggcgtcaccaagaccaactgccggaggccaaagaagttctagctgaatagttggtttgggttcgagtcaaataaatccttgcaagtgataccgtgggagctcatgcagtagaatccaactttacacacttcgaataaactttccgag…
>MLOC_18664.1
tttctcacgagtggaacctgatcaacaagcagaagcctatctggatgaggaagcctgaggagatcaccaaggatgagtatgctgccttctacaagagcctgacaaacgactgggaggagcaccttgccgtcaagcacttctctgtggagggtcagcttgagttcaaggccgtcctctttgttcccaagagggccccctttgacctctttgacacgaggaagaagctcaacaatatcaagctctacgtgcgccgtgtcttcatcatggataactgtgaggagctgatcccagagtggctgagctttgtcaagggcattgttgactctgaggatcttcccctgaacatctcccgtgagacactccagcagaacaagatcctcaaggtgatccgcaagaacc…
>MLOC_18664.2
tttctcacgagtggaacctgatcaacaagcagaagcctatctggatgaggaagcctgaggagatcaccaaggatgagtatgctgccttctacaagagcctgacaaacgactgggaggagcaccttgccgtcaagcacttctctgtggagggtcagcttgagttcaaggccgtcctctttgttcccaagagggccccctttgacctctttgacacgaggaagaagctcaacaatatcaagctctacgtgcgccgtgtcttcatcatggataactgtgaggagctgatcccagagtggctgagctttgtcaagggcattgttgactctgaggatcttcccctgaacatctcccgtgagacactccagcagaacaagatcctcaaggtgatccgcaagaacc…
>MLOC_18664.3
tttctcacgagtggaacctgatcaacaagcagaagcctatctggatgaggaagcctgaggagatcaccaaggatgagtatgctgccttctacaagagcctgacaaacgactgggaggagcaccttgccgtcaagcacttctctgtggagggtcagcttgagttcaaggccgtcctctttgttcccaagagggccccctttgacctctttgacacgaggaagaagctcaacaatatcaagctctacgtgcgccgtgtcttcatcatggataactgtgaggagctgatcccagagtggctgagctttgtcaagggcattgttgactctgaggatcttcccctgaacatctcccgtgagacactccagcagaacaagatcctcaaggtgatccgcaagaacc…
>MLOC_18705.1
ccgccgagctgctggagctcgccgggaacgccgccaaggacaacaagaagagccgcatcatcccgcgccacctgctgctcgccgtcaggaatgacgaggagctcggcaagctgctggccggcgtcaccatcgcgcacggcggcgtgatccccaagatcaacccggtgctgctccccaagaggaccgcggagaaggagggcaaggagcccaagtctcccaagaaggccaccaagtcccccaagaaggccaccaaggcttagagcgatgcgttccatatcgtagattgttgcagtgctcttcgtagtcgcccggtggtgttcctgtagcggtgtcgttttatcttgtagtaatgtgcatgtttaatggaagaacgtcagaaatctctctggcttgcccaaa…
>MLOC_18712.1
catgatactacctaagttactctcattatgaccagcctcatacacacggacttaattttttacattattataatgtgtgacatttaatgatctgttgtcctttgataggatgtccatagtcggtcctcagagtctcttgcacgaaatgcatcggaggaagcactttcggtttcagacacttatggaggttcttatcaagatcaaggtcacgcagtgtttgatggatcatatgtcttcagtgctgatcatgatggcttgtcatcccccaataaaccaatggatcttcctcagcaaacaagggttcggcagccagtttcaccttggcaccctactagcaactatagctctgatggtgcggagtcatataacataaaggaggtagctttcagaactgcatct…
>MLOC_18712.3
gatactacctaagttactctcattatgaccagcctcatacacacggacttaattttttacattattataatgtgtgacatttaatgatctgttgtcctttgataggatgtccatagtcggtcctcagagtctcttgcacgaaatgcatcggaggaagcactttcggtttcagacacttatggaggttcttatcaagatcaaggtcacgcagtgtttgatggatcatatgtcttcagtgctgatcatgatggcttgtcatcccccaataaaccaatggatcttcctcagcaaacaagggttcggcagccagtttcaccttggcaccctactagcaactatagctctgatggtgcggagtcatataacataaaggaggtagctttcagaactgcatctgag…
>MLOC_18714.1
taacgacgacaagtcgtcggccgactgggacccgcatggcctcccggccaacatcaccgtgccgctctcgaagctgagcgggctgaagagatacaagttatcggagctcaagttcttcgaccgtgctgcgcctggcggaggtggcgccaccgatgccgggccagaggattctttcttcgagatggttactctgcagccaggcggcgtgtacaccaagtcgcagcttctgaaagagctcgagacgctagtctcctgcggcatgttcgagcgggttgacctagaagggaaggccaaacctgacggcacccttggcctcaccgtctccttcacggagagcgtgtggagtgcagccaagcagttcaaatgcatcaatgttgggcttatggcgcagtccggcca…
>MLOC_18725.1
ttctgcaagcactacatgtggccgctcctccactacctgctcccgctcacgccctccacgctcgggggcctgcccttcgaccgcgcgctctaccactccttcctctccgccaaccgcgccttcgccgaccgcctcaccgaggtgctcgcccccgacgacgacttcgtctggatccaggactaccacctcctcgccctccccaccttcctccgcaagcgcttcccgcgcgccagggtcggattcttcctccactcccccttcccctcctcggagatcttccgcacgattccagtccgcgacgacctgctccgcgcgctcctcaacgccgacctcgtcggcttccacaccttcgactacgcgcgccacttcctctcggcgtgctcgcgcctgctcggcctc…
>MLOC_18725.2
ttctgcaagcactacatgtggccgctcctccactacctgctcccgctcacgccctccacgctcgggggcctgcccttcgaccgcgcgctctaccactccttcctctccgccaaccgcgccttcgccgaccgcctcaccgaggtgctcgcccccgacgacgacttcgtctggatccaggactaccacctcctcgccctccccaccttcctccgcaagcgcttcccgcgcgccagggtcggattcttcctccactcccccttcccctcctcggagatcttccgcacgattccagtccgcgacgacctgctccgcgcgctcctcaacgccgacctcgtcggcttccacaccttcgactacgcgcgccacttcctctcggcgtgctcgcgcctgctcggcctc…
>MLOC_18725.3
ttctgcaagcactacatgtggccgctcctccactacctgctcccgctcacgccctccacgctcgggggcctgcccttcgaccgcgcgctctaccactccttcctctccgccaaccgcgccttcgccgaccgcctcaccgaggtgctcgcccccgacgacgacttcgtctggatccaggactaccacctcctcgccctccccaccttcctccgcaagcgcttcccgcgcgccagggtcggattcttcctccactcccccttcccctcctcggagatcttccgcacgattccagtccgcgacgacctgctccgcgcgctcctcaacgccgacctcgtcggcttccacaccttcgactacgcgcgccacttcctctcggcgtgctcgcgcctgctcggcctc…
>MLOC_18746.1
gagcgtggggggggagtgcggcggggggagcgccggcgcggggcggtggccgtcggacgatcgcggggacgcgtacctggaccgcggcgaccggcagtgggtgccgccgcacgagcagctcatgtaccgggagcgcgccgcggcgtctttctccgtgcgcgagggcgcagggcgcacgctcaagggccgcgacctccgccgcgtccgcaacgccatctgggagaagaccggcttccaggactgatcctgatcccggccctcctcgccgtccccttacgattaatttgatgggtttttcttcttgtttttttgtttctagtctttgatcggtgatgagagtgagatgcagaggagggtagtagagattggttaagcctctggttttggcagttttccccg…
>MLOC_18775.1
acctcactttcggcccagcccaacggggttcagcgcgttcgcagagctagggttccacgcctatatagtctcggcattgccttgcgccgccgctgcccctcaaatcgcatcgaactcgcgagccgccgttcacccgaaaggaagcactcggaagcggagaagacgatgggtcactccaacgtgtggaactcccaccccaagaactacggccccggatcccgcgtctgccgggtctgtggcaactcccatgggctgatcaggaaatatgggctcatgtgctgcaggcagtgcttccgtagcaacgccaaggatattggcttcatcaagtaccgttgaagactgcagcttatcttcacctggatcagagaaacggatccttcataaaatatttaatctatg…
>MLOC_18886.1
cgggaaagcacacggagcagggaacctgtgtgtgaaggaaacgtggagctacgcgtccccggagcaaggcacacgaggaggcggggcggctaaagctgagccgtccatgtcttccgctcctcttttcttttcgcccccctcctccacccgactcgggcgatattcctccctccgcccgttcctctccctccggggtccggaggccccctggagccgccgggagacccccgaggagccgcgcccccctccccgctccgccttatgacggacagaggtgatggaccaattggtagtctccctgaacatctccttgtagaaatattgactcggttaccaacccatgagtgggttcagatatcatgtgtcagcaagcattgggcaagcatgttccgaggagaa…
>MLOC_18886.2
cgggaaagcacacggagcagggaacctgtgtgtgaaggaaacgtggagctacgcgtccccggagcaaggcacacgaggaggcggggcggctaaagctgagccgtccatgtcttccgctcctcttttcttttcgcccccctcctccacccgactcgggcgatattcctccctccgcccgttcctctccctccggggtccggaggccccctggagccgccgggagacccccgaggagccgcgcccccctccccgctccggtgcgcgcttcttgccggatttcgagttcggttccttgtatttccggccggcctgctagctctgcttcgtgctggtccgcgggtgaatcttggttggcacgggtgctgcttcgattgtagataagctattggcgttcttgtt…
>MLOC_18895.14
cgaaacgtttgctagttctgaccattacttgtgcgtctctgagccacagaaccgctacaaatacacccccacacgcctggtgactagcgacgacagaaccctcacgtacgcctagatctcatctcttgttctctttcattcgtttcctctctccctttttctcgcattctgttgttgtgtgcagagtctgctctcatggcgccgactgcccatgtaccacctaccctacccccgctgtgaaatgcgtatcacagttaatgcgcatgcctcatttcctgtttcttggttcttcagattgcggcggtgcccgcgcaagagcgaattggaggctgcgcgtgcgcgtgcaagacggcggtgaggtgccacccggcgctgtcgtcggaggggaaggcgtcaatc…
>MLOC_18895.5
ccgcgtctctctccagcagagtccttggctgccgtgcgaaacgtttgctagttctgaccattacttgtgcgtctctgagccacagaaccgctacaaatacacccccacacgcctggtgactagcgacgacagaaccctcacattgcggcggtgcccgcgcaagagcgaattggaggctgcgcgtgcgcgtgcaagacggcggtgaggtgccacccggcgctgtcgtcggaggggaaggcgtcaatcaggggagtcgtcggcaacctgctcgcggccgccggcaaggacaagggcctcctctccctcggcgttggcgacgcctccgcgcacgcctgcttccgccggggcggggagttcgctgccgacgccgtcgcctgcgccgccaggtccggggacttc…
>MLOC_18900.1
cctgtcataagtcggtgttgctcttcggttgggcctgttgacgcatgtgggtcggaaacgctggtgttagcggacccgggattgcataacaacaagaaagaatgcacatgaatctgaagtgttagtaatagtagtggcacaatcatggttaaagacaaaaatgtgcatgctgctatgctgtgcacttcaaacactattatgaagagatgtctcaaaaagaccagctatactaacttaacctgatgtcaatggtgcgaatctgaagcaacaaagcagaatgccctccggttatgatgctgagttgctaactatgttatctcaatggttaagcagataaaccagtaatgtacgctggatctggcggatcgtcgtggggtcaaggtcacatgaaacttcctc…
>MLOC_18906.1
cccccccgttcctgttcaaacgttctaattatattgtattgtttcctacctgttctgcgattccttttgttaactgttcttatattaaaacctaagagtagttctttcggtttcagttatcaaatacaagcactcttagagatgaacgaaagtagaatatgtattgtactactacttagcaagtttctaccaatttccgtagaattgtgaaggccaatgactgtttgcaatggatgaatagacccgtcacattaatagctgataggaatttatcttctcaaatagccattggatctgcaaactgtacagaaccagacctaactatttaaatgcaagacggtaccaaagggaactcatgaatcgttgtcccgacttagtattgcagtttagagtgagtga…
>MLOC_18906.3
aatcagctaaacctccgcggaggcactcaataccaacaaagccaggtgttagtccgaggcctactcctactggaactattactccagtgtcaggggttcgaccgaggaggtcagagagattaggcttgcagaggctgcttccaagcactctatctctctgggcttcttcaagctggcccttgagtcagaatgcgagcctctggatagaatgagagaagaactcaaggcttatgtggcccggcatggccttgcaacagaattggaggagccggtgaaggaggttcttcaggtctatgatattgtggaagattttgagaagctaaagatctccctggactcttcacaagagccaaaaaagtctgacaaggctgctgttagtgctaccaatgtgactccaaa…
>MLOC_18914.1
ctttgtagcttcggaatttgttatgggcaacttcaaagcatgatgtctatttcatgtcgaattccacagtaggccactggtcgtcattgtctcacaaaatgacagatgttcttgatttctcagggcatgttgctccagcaaagaaacaccctggctgtgcactagaagggtttactggcgttcaagttagcacacttgcagtaaatgagggtttattggtcgctggtggttttcaaggagaactagtttgcaagagtctaggagaacgtgatgttaagttctgcacaaggactactttgagcgacaatgctatcacaaatgctatggatattcacagatctacaagtggaagcttgcgcattacggtatcaaataatgattctggtgttcgtgaattcg…
>MLOC_18973.3
gccagatttcttgtgcatccaaacttaacatctgccaagacaatgaccagccgtgtgttaacaaaatcacgtgccgtaagtacactggacatatggccttggaaatacttggttccatggatgagagaagatcttttcgccaggagagatgctagagggagtaaaaacgtgcaaagtagcaagaagattaatgcatacgatgttgaagacatggttatgccattgcaccagtacatcaatgaccctgttgcccatgaaatcattcataatggagctacctttcagatcactgggctaacaaataattcttacttcgatggcgcacatgaggttcgacattgtgttagaaagcaccctgatcttggtcgttttgtgcttcaagttgctaaggctggaccg…
>MLOC_18973.4
gccagatttcttgtgcatccaaacttaacatctgccaagacaatgaccagccgtgtgttaacaaaatcacgtgccgtaagtacactggacatatggccttggaaatacttggttccatggatgagagaagatcttttcgccaggagagatgctagagggagtaaaaacgtgcaaagtagcaagaagattaatgcatacgatgttgaagacatggttatgccattgcaccagtacatcaatgaccctgttgcccatgaaatcattcataatggagctacctttcagatcactgggctaacaaataattcttacttcgatggcgcacatgaggttcgacattgtgttagaaagcaccctgatcttggtcgttttgtgcttcaagttgctaagaacaggctg…
>MLOC_19079.1
tgtccaagctcgctctgcgccgccaagctttgaagtcgctactagggttttatcgcctccgctcatcaagcgcctagctagggttttgcgtcgcccagtcgcgagagggaggcgagatgctgcggcggaacacgcggctgcgtcgggagtacctctaccggaagagcctcgagggaaaggagcgtcagcactacgagaagaagcgccgcgtccgggaggcgctcgaggagggcaagcctatccccaccgagcttcgcaacgaggagctcgccctccgccgggagattgacctcgacgaccaagaccgggcagttccgaggagtatcatagatgacgagtacgccggcgccacgctccgcgagcccaagattctcctgaccacatcccgcaacccgagtg…
>MLOC_191.1
ataagatggaacaacctcacccttcccccacacatatcgcaaccactactacctgttgctcctccatcctcgcagcactctcacctacaagccacccccaccaatggcgtccccacgaagccaccccctcccgaccccaccatgctcccccacggccccactcgtctgactctaaccccaacccccctctccccaccctgccgtctcggtctcacctcgccgcgccgggacccaagcccagacccaatcccctaaacccggccccaaaccctagcgccgccaccatgctgcgccgcctcgcgtccgccgccgccccgcgggccttcttctcgccctccccggcggcgggccacgccccgcgccgcgagtacgggctggtccccatggtgatcgagcaca…
>MLOC_191.3
cgcaaccactactacctgttgctcctccatcctcgcagcactctcacctacaagccacccccaccaatggcgtccccacgaagccaccccctcccgaccccaccatgctcccccacggccccactcgtctgactctaaccccaacccccctctccccaccctgccgtctcggtctcacctcgccgcgccgggacccaagcccagacccaatcccctaaacccggccccaaaccctagcgccgccaccatgctgcgccgcctcgcgtccgccgccgccccgcgggccttcttctcgccctccccggcggcgggccacgccccgcgccgcgagtacgggctggtccccatggtgatcgagcacacctcccgcggggagcgcgcctacgacatcttctcgcg…
>MLOC_191.4
ctactacctgttgctcctccatcctcgcagcactctcacctacaagccacccccaccaatggcgtccccacgaagccaccccctcccgaccccaccatgctcccccacggccccactcgtctgactctaaccccaacccccctctccccaccctgccgtctcggtctcacctcgccgcgccgggacccaagcccagacccaatcccctaaacccggccccaaaccctagcgccgccaccatgctgcgccgcctcgcgtccgccgccgccccgcgggccttcttctcgccctccccggcggcgggccacgccccgcgccgcgagtacgggctggtccccatggtgatcgagcacacctcccgcggggagcgcgcctacgacatcttctcgcgcctcctca…
>MLOC_19106.1
ggacgccctgcgggagctcagcttcgcctcgccgcgcaagaagcccgccaaggccgctgccgctgatgctgctgctacgaccgatgccaagagtaattcaggctctgttgtagctcatgttcagcaaggggacggggaacaaaagccggttgattcagcggccgttggaagcgccctgctgctctacatgctgccgttcgacggcaaggatgattctgccgatgggttggaggatgcagggttcaggtctgagagcgggcaggaagacgacgaccggctggagaggctggtgtccaagcacaggcacggccgtggcggcagggcgcgaaatgatggcccctttcaagaaggcggcagggtgaggagcgacggtcgctttgaagaaggcggcaggttcgc…
>MLOC_19108.1
tacgaagagaacaaaggtgcaatcaaacacgcccattgaatggacctgtacgcaagaagaatcgcaaacctcgaaatcatctagcgaggtcgtcgggctaatccaagttgggcaccaccgtctatcactgaatggactccaccaccaaccaattcgccggcgccgccgctggcgcgttatcgactaagacggcaccgctgccggccatgctcgctgacgcctttatcggcgccggagctggaggaggagatggggaccccaacgccgctctccaacggctggcagcgctcggcgatcgcatggctgctgtccggcgcctcctcttcgcctccatttctggtgaatcgcagcccctctcctcctccgatattcaatccgtgtcctccgagatctcatctg…
>MLOC_19136.1
caagagaaccctagataaaagcccagcatgctccacggcccggtccgagtaagttgagcagcccaccagtagtgagcggaggaggcaatacaagtagcacttctcttctccacccaacgcctctctccacaccacaacccgccgccaccgcccgctgggaggggattagaaatcgtgtatcgtaggtttgcgcaaatcgccgcctacagcaaccaatcccctcccctcccctcccctcccctcgagctatctacctttcccgatcccgataccctaccatggtgtccgatgctagcaagaagaaagccgcgcagaagaaggccgccgccgccgccaagaggggagccaagtccaacgccgctgcctcatcctcgtcggcgtcgtctgcggcggacaagg…
>MLOC_19196.9
atttgcagaggacggtcgaatctatcctcaacttcagtttgtacttcgtagaacacagtacctgaccaaatgatggacaataactcttccaggtatcagaaagcagttgcttcaaagtttccattatttatatcgcaggatggaacaaatggagatgtaaaaaataaggccctgagttatacccaaataagatatatgcagaccactataaatgggccttggatgagctattcattaagcatgattttcgccgagttatcattctggaagatgacatggagatcgccccagatttcttcgactacttcgaggctgcagcgaaattacttgatactgacaagtcgataatggctgtttcttcttggaatgacaatgggcaaaagcagttcgtttatgacc…
>MLOC_19204.4
cggaggaggcatacgtcacgctgctctacggcgacgagttcgtcctcggcgtgcgcgtcctgggcaagtccatccgcgacaccggcacgcggcgcgacatggtcgtgctcgtctccgacggcgtctccgagtactcgcgggggctcctcgaggctgatggttggatcgtgaatcgtataactttactggctaatcctaaccaagtgagaccaacgaggttttggggtgtctacacaaagctaaagatattcaacatgacaagctacaaaaaagttgtttatcttgatgcagatactgtagttgtaaaaagtatcgaggatgttttcaagtgtgggaagttctgtgggaacttgaagcattctgaaagaatgaattctggagtgatggttgtggagccat…
>MLOC_19204.5
cggaggaggcatacgtcacgctgctctacggcgacgagttcgtcctcggcgtgcgcgtcctgggcaagtccatccgcgacaccggcacgcggcgcgacatggtcgtgctcgtctccgacggcgtctccgagtactcgcgggggctcctcgaggctgatggttggatcgtgaatcgtataactttactggctaatcctaaccaagtgagaccaacgaggttttggggtgtctacacaaagctaaagatattcaacatgacaagctacaaaaaagttgtttatcttgatgcagatactgtagttgtaaaaagtatcgaggatgttttcaagtgtgggaagttctgtgggaacttgaagcattctgaaagaatgaattctggagtgatggttgtggagccat…
>MLOC_19217.1
cgatcgttgcggtgcagctttagctaagcaactctcagtggcagggaaatgatctggcgccgacttggggggaatcctggccgcgatgtctgcggggtttggtcgattagggatttctgttgcggagatccgtttgtgctgtccaaatagaacccagcttgagagcgtgcggtgagctaattagtcagttacggtccacacaaagcagacaactctgatgaacactggcaatagtttggttattctgtggatccattgttctataagttactgtatagttgtctctgcttttgggagtatgaaatttgattggatagaatggatgtatcctctccgtacaagtaacctgttactcttggatgctgctcctctcttttatattcaagttaaacttgtcaa…
>MLOC_19217.2
[truncated: 10,929 more rows]

## Sheet: MLOC_drought
Supplementary Table 5. MLOC sequences of mRNA targets identified in drought treated plants.
>AGP50752
[truncated: 11,231 more rows]
