# Supplementary material for: MicroRNA172b-5p/trehalose-6-phosphate synthase module stimulates trehalose synthesis and microRNA172b-3p/AP2-like module accelerates flowering in barley upon drought stress
Source: Front Plant Sci. 2023 Mar 6;14:1124785. doi: 10.3389/fpls.2023.1124785 (PMC10025483; doi:10.3389/fpls.2023.1124785)
Supplement: Supplementary file 6 [file Table_6.xlsx]

## Sheet: Supplementary Table 6
Supplementary Table 6. The list of the identified, top scored and experimentally validated target sequences recognized by the miRNAs differentially expressed in drought and/or rehydration. Novel, not previously identified mRNA targets are marked in green. Complete list of bioinformatically selected targets can be found in Supplementary Table 3 (for control conditions) and Supplementary Table 4 (f…
microRNA	read	size	range	cDNA	size	range	cut*	cut+	score	mfe	control library	drought library
ath-miR8175	tccccggcaacggcgcca	18	01:17:00	MLOC_56778.1	1896	1197:1213	c:1203(8.04|9|33)*	-	7	-27.40	NO	YES
gma-miR6300	gtcgttgtagtatagtgg	18	01:18:00	MLOC_39969.1	888	654:674	c:664(8.35|2|19)*	-	7	-18.90	NO	YES
ptc-miR6478	ccgaccttagctcagttggt	20	01:17:00	MLOC_40499.1	2084	920:937	c:927(10.97|1|23)*	-	11	-21.90	YES	NO
			01:19:00	MLOC_54932.3	1704	1664:1683	c:1674(5.04|2|9)*	-	11	-23.00	YES	YES
bdi-miR5054	atccccacggtcggcgcca	19	01:18:00	MLOC_56091.3	1607	1557:1575	-	c:1566(4.56|8|12)+	12.5	-23.60	YES	YES
			01:19:00	MLOC_71386.1	1041	746:764	c:755(3.91|8|15)*	c:756(3.39|10|13)+	12.5	-23.10	YES	NO
gma-miR5368	agggacagtctcaggtagaca	21	01:21:00	MLOC_77986.2	1637	1506:1527	c:1518(4.39|7|13)*	c:1519(3.71|9|11)+	8	-26.10	YES	YES
osa-miR5072	tccccagcggagtcgcca	18	01:18:00	MLOC_67486.1	680	341:359	c:349(3.15|10|13)*	-	10.5	-26.40	NO	YES
bna-miR167d	tgaagctgccagcatgatct	20	02:20:00	MLOC_58330.1	4150	3464:3483	c:3475(5.06|9|36)*	-	6.5	-30.30	YES	YES
			02:20:00	MLOC_63938.2	2669	2123:2142	c:2134(15.94|3|52)*	-	6.5	-30.20	YES	YES
hvu-miR172b-3p	agaatcttgatgatgctgcat	21	01:21:00	MLOC_43575.1	1722	1256:1277	c:1267(91.23|1|750)*	-	3.5	-33.80	YES	YES
			01:21:00	MLOC_77763.3	3674	3133:3154	c:3144(33.90|2|276)*	-	3.5	-33.80	YES	YES
			01:20:00	MLOC_43830.1	2134	1241:1259	c:1250(39.63|1|325)*	-	8	-28.50	YES	YES
			01:20:00	MLOC_43041.2	1653	1266:1285	c:1276(15.24|1|31)*	-	6.5	-32.20	YES	YES
hvu-miR156a/b	tgacagaagagagtgagcaca	21	01:21:00	MLOC_62426.1	1539	922:942	c:932(6.45|5|39)*	-	3	-35.50	YES	YES
ppt-miR894	cgtttcacgtcgggttcacca	21	01:20:00	MLOC_75555.1	664	411:429	-	c:421(3.88|8|37)+	13	-22.10	YES	NO
			01:21:00	MLOC_77140.1	901	545:565	c:556(3.32|9|15)*	-	14	-17.20	YES	YES
hvu-miR5051	tttggcaccttgaaactggga	21	01:21:00	MLOC_21417.1	2001	1741:1761	-	c:1753(4.68|10|13)+	11.5	-18.50	YES	YES
ata-miR171a-3p	tgagccgaaccaatatcactc	21	01:20:00	MLOC_74285.1	1373	1065:1085	c:1075(5.68|8|34)*	-	10	-25.70	NO	YES
ata-miR168-3p	cccgccttgcaccaagtgaat	21	01:19:00	MLOC_20244.2	2356	1028:1047	-	c:1039(3.29|6|6)+	14	-27.70	YES	NO
			01:21:00	MLOC_63404.1	3618	3175:3195	c:3186(6.38|9|18)*	-	15	-20.20	YES	NO
bdi-miR166e-3p	ctcggaccaggcttcattccc	21	01:21:00	MLOC_74153.1	1428	1276:1297	c:1288(3.98|5|12)*	-	9	-26.00	YES	YES
bdi-miR827-5p	ttttgttggttgtcatctaacc	22	01:22:00	MLOC_60369.1	649	463:485	-	c:476(3.50|9|28)+	13	-21.30	YES	NO
			01:22:00	MLOC_19378.1	2695	2571:2594	c:2584(4.46|3|8)*	-	14	-16.20	YES	NO
hvu-miR171-5p	tgttggctcgactcactcaga	21	01:21:00	MLOC_79673.4	1092	1008:1029	c:1019(3.66|2|2)*	-	14.5	-20.10	NO	YES
ata-miR166c-5p	ggaacgttggctggctcgagg	21	01:21:00	MLOC_52040.2	2159	1891:1912	c:1902(7.92|8|75)*	-	12.5	-26.30	NO	YES
ata-miR166a-5p	ggaatgttgtctggttcaagg	21	02:21:00	MLOC_60154.1	2835	2659:2677	c:2669(3.21|6|6)*	-	13	-15.40	NO	YES
ata-miR1432-5p	tcaggagagatgacaccgac	20	01:20:00	MLOC_70788.1	800	148:168	-	c:159(12.68|1|23)+	2	-35.50	YES	NO
			01:20:00	MLOC_70272.1	1299	283:304	-	c:295(7.49|2|19)+	4	-39.60	YES	YES
			01:20:00	MLOC_61497.1	1339	995:1014	c:1005(28.44|3|225)*	c:1006(110.72|1|876)+	5	-30.20	YES	YES
ata-miR5168-5p	gggttgttgtctggttcaagg	21	01:18:00	MLOC_59888.1	1816	1559:1577	c:1567(4.35|10|15)*	-	11.5	-23.80	NO	YES
ata-mir396c-3p	ggtcaagaaagctgtgggaag	21	01:18:00	MLOC_63774.2	695	571:589	-	c:580(3.40|10|63)+	14	-17.90	YES	NO
aly-miR396b-5p	ttccacagctttcttgaactt	21	01:21:00	MLOC_62499.1	896	297:319	c:309(3.76|2|5)*	-	4	-28.30	YES	NO
cme-miR166g	ttcggaccaggcttcattccc	21	01:21:00	MLOC_74153.1	1428	1276:1298	c:1288(3.98|5|12)*	-	7.5	-26.70	YES	YES
ata-miR166c-3p	tcggaccaggcttcattcctt	21	01:20:00	MLOC_61603.1	3208	970:990	c:980(13.74|7|53)*	-	4	-38.10	YES	YES
			01:20:00	MLOC_79063.3	1999	146:166	c:156(3.34|1|10)*	-	4	-38.10	YES	NO
ata-miR5168-3p	tcggaccaggcttcaatccct	21	01:21:00	MLOC_61603.1	3208	970:990	c:980(13.74|7|53)*	-	4.5	-37.20	YES	YES
			01:21:00	MLOC_79063.3	1999	146:166	c:156(3.34|1|10)*	-	4.5	-37.20	YES	NO
gma-miR156k	ttgacagaagagagtgagcac	21	01:21:00	MLOC_11199.6	2441	2060:2081	c:2071(12.58|3|32)*	-	3	-32.60	YES	YES
hvu-miR168-5p	tcgcttggtgcagatcgggac	21	01:21:00	MLOC_43714.2	771	707:726	c:716(5.82|9|13)*	c:717(6.27|8|14)+	11	-25.90	YES	YES
csi-miR166d	tcggaccaggcttcattccct	21	01:20:00	MLOC_61603.1	3208	970:990	c:980(13.74|7|53)*	-	4	-37.70	YES	YES
			01:20:00	MLOC_79063.3	1999	146:166	c:156(3.34|1|10)*	-	4	-37.70	YES	NO
aqc-miR166c	tcggaccaggcttcattcct	20	01:20:00	MLOC_61603.1	3208	970:990	c:980(13.74|7|53)*	-	2.5	-38.10	YES	YES
			01:20:00	MLOC_79063.3	1999	147:166	c:156(3.34|1|10)*	-	2.5	-38.10	YES	NO
bdi-miR159a-3p	cttggattgaagggagctctg	21	01:21:00	MLOC_71332.2	1877	852:873	c:863(6.38|4|20)*	-	5.5	-34.80	YES	YES
hvu-miR159a/b	tttggattgaagggagctctg	21	01:21:00	MLOC_55324.1	1336	105:127	c:117(10.53|2|20)*	-	5.5	-28.60	YES	YES
ata-miR398f-3p	tgtgttctcaggtcgcccccg	21	01:21:00	MLOC_22278.1	534	200:220	c:210(17.12|1|161)*	-	7	-33.70	YES	YES
ata-miR166d-5p	ggaatgttgtctggctcgggg	21	01:19:00	MLOC_67890.1	1837	1069:1089	c:1079(18.51|1|138)*	-	13.5	-18.40	YES	NO
			01:21:00	MLOC_54637.1	2080	1276:1298	c:1288(3.91|2|6)*	-	13.5	-28.70	NO	YES
hvu-miR6196	aggacgaggagatggagagga	21	01:20:00	MLOC_65338.1	1084	1046:1065	c:1056(4.75|1|12)*	-	11	-25.90	YES	YES
osa-miR319a-3p.2-3p-1	cttggactgaagggtgctccc	21	01:21:00	MLOC_71332.2	1877	853:873	c:863(6.38|4|20)*	-	6.5	-32.10	YES	YES
ata-miR167c-3p	atcatgactgacagcctcatt	21	01:21:00	MLOC_62884.3	1495	1410:1429	c:1421(4.36|8|10)*	-	13	-20.20	NO	YES
ata-miR171c-5p	cggtattggtgcggttcaatc	21	01:19:00	MLOC_12000.1	3874	3679:3697	c:3688(3.68|6|7)*	-	13.5	-21.90	NO	YES
aly-miR166a-5p	ggaatgttgtctggctcg	18	01:18:00	MLOC_67890.1	1837	1069:1089	c:1079(18.51|1|138)*	-	9	-17.30	YES	YES
osa-miR166e-3p	tcgaaccaggcttcattcccc	21	01:20:00	MLOC_61603.1	3208	970:990	c:980(13.74|7|53)*	-	7.5	-30.80	YES	YES
			01:20:00	MLOC_79063.3	1999	146:166	c:156(3.34|1|10)*	-	7.5	-30.80	YES	NO
bdi-miR159b-5p.1	gagctcctatcattccaatga	21	01:18:00	MLOC_36752.2	2234	2093:2110	c:2100(5.33|4|9)*	c:2101(8.88|3|15)+	10.5	-26.90	YES	NO
aly-miR399b-3p	tgccaaaggagagttgccctg	21	01:20:00	MLOC_60066.1	1941	1332:1349	c:1340(3.14|5|5)*	-	17.5	-20.40	YES	NO
			01:21:00	MLOC_74910.1	1366	1254:1276	c:1266(3.89|8|8)*	-	17.5	-19.90	YES	NO
hvu-miR172b-5p	gcagcaccaccaagattcaca	21	01:21:00	MLOC_11773.1	5489	5370:5390	-	c:5381(3.64|9|8)+	10	-23.80	YES	NO
ata-miR166e-5p	ggaatgttgtctggttggaga	21	01:21:00	MLOC_12967.2	1839	1765:1786	c:1776(4.62|1|4)*	c:1777(3.48|2|3)+	13.5	-13.60	YES	NO
bdi-miR159b-5p.3	agctgcttgttcatggttccc	21	01:21:00	MLOC_12012.1	1113	693:714	c:704(3.29|3|6)*	-	10.5	-17.60	NO	YES
bdi-miR164a-3p	catgtgcccttcttctccacc	21	01:21:00	MLOC_69252.1	1142	719:738	c:728(5.29|4|21)*	-	12	-24.20	YES	NO
hvu-miR5049f	aattaatatggatcggaggga	21	03:21:00	MLOC_39634.2	700	656:675	c:668(3.65|2|5)*	-	15.5	-17.30	YES	YES
ata-miR395a-3p	tgaagtgtttgggggaactc	20	01:20:00	MLOC_5739.1	3875	3511:3532	-	c:3523(3.85|2|6)+	12	-11.40	YES	YES
			01:16:00	MLOC_4408.1	2583	2415:2431	c:2421(3.66|2|5)*	-	13.5	-21.40	YES	YES
ata-miR408-5p	cagggatggagcagagcaagg	21	01:21:00	MLOC_21142.1	1603	1514:1535	c:1525(10.18|3|35)*	-	11.5	-21.20	YES	YES
aly-miR164a-5p	tggagaagcagggcacgtgca	21	01:21:00	MLOC_53744.1	1634	1057:1077	c:1067(10.00|1|17)*	-	3	-39.40	YES	YES
			01:21:00	MLOC_64240.2	1322	796:816	c:806(29.53|1|97)*	-	3	-39.40	YES	YES
bdi-miR156h-3p	gctcactgctcttcctgtcatc	22	01:21:00	MLOC_80410.1	1654	1428:1448	-	c:1440(3.89|2|6)+	9.5	-25.80	YES	NO
cme-miR156j	ttgacagaagagagtgagca	20	01:20:00	MLOC_11199.6	2441	2060:2081	c:2071(12.58|3|32)*	-	1.5	-32.30	YES	YES
ahy-miR159	tttggattgaagggagctct	20	01:20:00	MLOC_71332.2	1877	852:873	c:863(6.38|4|20)*	-	4.5	-31.90	YES	YES
zma-miR168a-3p	cccgccttgcaccaagtgaa	20	01:19:00	MLOC_20244.2	2356	1028:1047	-	c:1039(3.29|6|6)+	12.5	-27.70	YES	NO
			01:20:00	MLOC_63404.1	3618	3175:3195	c:3186(6.38|9|18)*	-	13.5	-19.60	YES	NO
bdi-miR1432	ttcaggagagatgacaccgac	21	01:21:00	MLOC_70272.1	1299	283:304	c:295(7.49|2|19)*	-	3.5	-39.80	YES	YES
			01:21:00	MLOC_70788.1	800	148:168	c:159(12.68|1|23)*	-	3.5	-35.70	YES	NO
			01:20:00	MLOC_61497.1	1339	995:1014	c:1005(28.44|3|225)*	c:1006(110.72|1|876)+	5	-30.20	YES	YES
ata-miR156c-3p	gctcactgctctatctgtcacc	22	01:21:00	MLOC_18231.1	2878	1879:1897	-	c:1889(6.10|1|7)+	12.5	-25.10	YES	NO
			01:22:00	MLOC_4830.1	3479	3273:3296	c:3286(3.78|4|6)*	-	15.5	-19.90	NO	YES
bdi-miR408-3p	ctgcactgcctcttccctggc	21	01:21:00	MLOC_69288.1	1039	851:872	c:862(3.04|8|27)*	-	1.5	-42.90	YES	NO
