# Supplementary material for: MicroRNA172b-5p/trehalose-6-phosphate synthase module stimulates trehalose synthesis and microRNA172b-3p/AP2-like module accelerates flowering in barley upon drought stress
Source: Front Plant Sci. 2023 Mar 6;14:1124785. doi: 10.3389/fpls.2023.1124785 (PMC10025483; doi:10.3389/fpls.2023.1124785)
Supplement: Supplementary file 7 [file Table_7.xlsx]

## Sheet: Supplementary Table 7
Supplementary Table 7. Functional description of the identified, experimentally validated miRNA targets listed in Supplementary Table 6. The Supplementary Table 7 contains cognate miRNA names, functional description of encoded proteins, MLOC numbers, gene numbers and GO terms.
microRNA		target description	MLOC number	target gene number	GO terms
upregulated in drought and rewatering	gma-miR4995	target not detected
	ath-miR8175	14-3-3 protein	MLOC_56778.1	HORVU.MOREX.r2.2HG0143420.1	protein domain specific binding
	gma-miR6300	Phosphate import ATP-binding protein PstB	MLOC_39969.1	HORVU.MOREX.r2.7HG0604680.1	nucleotide binding, inorganic phosphate transmembrane transporter activity, ATP binding, plasma membrane, phosphate ion transport, ATPase-coupled phosphate ion transmembrane transporter activity, membrane, hydrolase activity, ATPase activity, phosphate ion transmembrane transport, anion transmembrane transport
	ptc-miR6478	ATP-dependent zinc metalloprotease FtsH	MLOC_40499.1	HORVU.MOREX.r2.5HG0364350.1	nucleotide binding, metalloendopeptidase activity, ATP binding, plasma membrane, proteolysis, peptidase activity, metallopeptidase activity, membrane, integral component of membrane, hydrolase activity, metal ion binding
		Annexin	MLOC_54932.2	HORVU.MOREX.r2.1HG0046880.1	calcium ion binding, calcium-dependent phospholipid binding
	bdi-miR5054	RNA-binding protein	MLOC_56091.3	HORVU.MOREX.r2.7HG0584660.1	nucleic acid binding, RNA binding
		Tryptophan synthase alpha chain	MLOC_71386.1	HORVU.MOREX.r2.1HG0077030.1	tryptophan biosynthetic process, catalytic activity, tryptophan synthase activity, tryptophan metabolic process, metabolic process
upregulated in drought	gma-miR5368	Pheophorbide a oxygenase, chloroplastic	MLOC_77986.2	HORVU.MOREX.r2.4HG0339320.1	cell death, chloroplast, chloroplast thylakoid, defense response to bacterium, incompatible interaction, flower development, chloroplast envelope, fruit development, chlorophyllide a oxygenase [overall] activity, chlorophyll catabolic process, oxidoreductase activity, pheophorbide a oxygenase activity; 2 iron, 2 sulfur cluster binding, oxidation-reduction process
	osa-miR5072	Cytochrome b-c1 complex subunit 9	MLOC_67486.1	HORVU1Hr1G061960.1	mitochondrial inner membrane, mitochondrial respiratory chain complex III, mitochondrial electron transport, ubiquinol to cytochrome c
	bna-miR167d	Auxin response factor	MLOC_58330.1	HORVU.MOREX.r2.7HG0609910.1	DNA binding, nucleus; transcription, DNA-templated; regulation of transcription, DNA-templated; response to hormone, auxin-activated signaling pathway
		Auxin response factor	MLOC_63938.2	HORVU.MOREX.r2.5HG0355580.1	vesicle docking involved in exocytosis, vesicle-mediated transport
	hvu-miR172b-3p	AP2-like ethylene-responsive transcription factor	MLOC_77763.3	HORVU.MOREX.r2.1HG0009250.1	DNA binding, DNA-binding transcription factor activity, nucleus, transcription, DNA-templated, regulation of transcription, DNA-templated, multicellular organism development
		Ethylene-responsive transcription factor	MLOC_43575.1	HORVU.MOREX.r2.5HG0437030.1	DNA binding, DNA-binding transcription factor activity, nucleus; transcription, DNA-templated; regulation of transcription, DNA-templated; multicellular organism development
		AP2-like ethylene-responsive TF (Cly1)	MLOC_43830.1	HORVU.MOREX.r2.2HG0170380.1	DNA binding, DNA-binding transcription factor activity, nucleus; transcription, DNA-templated; regulation of transcription, DNA-templated; multicellular organism development
		AP2-like ethylene-responsive TF	MLOC_43041.2	HORVU.MOREX.r2.7HG0618740.1	DNA binding, DNA-binding transcription factor activity, nucleus; transcription, DNA-templated; regulation of transcription, DNA-templated; multicellular organism development
	hvu-miR156a/b	Squamosa promoter-binding-like protein	MLOC_62426.1	HORVU.MOREX.r2.6HG0473260.1	DNA binding, nucleus, metal ion binding
	ppt-miR894	ATP synthase subunit epsilon, mitochondrial	MLOC_75555.1	HORVU.MOREX.r2.3HG0240250.1	mitochondrial proton-transporting ATP synthase complex, catalytic sector F(1), ATP synthesis coupled proton transport, proton-transporting ATP synthase activity, rotational mechanism, ATP hydrolysis coupled cation transmembrane transport
		unknown function	MLOC_77140.1	HORVU2Hr1G001290.1
downregulated in drought and rewatering	hvu-miR5051	Ankyrin repeat protein SKIP35	MLOC_21417.1	HORVU.MOREX.r2.4HG0287090.1	biological_process
	ata-miR171a-3p	Hypersensitive-induced response protein	MLOC_74285.1	HORVU.MOREX.r2.7HG0536830.1	plasma membrane, regulation of cell shape, peptidoglycan biosynthetic process, membrane, integral component of membrane, dephosphorylation, hydrolase activity, response to antibiotic, undecaprenyl-diphosphatase activity, cell wall organization
	ata-miR168-3p	Glutamyl-tRNA(Gln) amidotransferase subunit A	MLOC_20244.2	HORVU.MOREX.r2.1HG0074900.1	amidase activity, membrane, integral component of membrane, transferase activity
		Regulator of chromosome condensation family protein	MLOC_63404.1	HORVU.MOREX.r2.3HG0237420.1	RNA-directed DNA polymerase activity, RNA-dependent DNA biosynthetic process
	bdi-miR166e-3p	Aldose 1-epimerase	MLOC_74153.1	HORVU.MOREX.r2.2HG0105790.1	catalytic activity, aldose 1-epimerase activity, cytosol, carbohydrate metabolic process, isomerase activity, hexose metabolic process, carbohydrate binding, apoplast
	bdi-miR827-5p	60S ribosomal protein L22, putative	MLOC_60369.1	HORVU.MOREX.r2.2HG0092970.1	structural constituent of ribosome, intracellular, ribosome, translation
		Guanine nucleotide-binding protein subunit alpha-like protein	MLOC_19378.1	HORVU.MOREX.r2.6HG0449370.1	nucleotide binding, GTPase activity, GTP binding, signal transduction, G protein-coupled receptor signaling pathway, guanyl nucleotide binding, G-protein beta/gamma-subunit complex binding
	hvu-miR171-5p	Disease resistance protein (TIR-NBS-LRR class) family	MLOC_79673.4	HORVU.MOREX.r2.7HG0527410.1	homogentisate 1,2-dioxygenase activity, L-phenylalanine catabolic process, tyrosine metabolic process, dioxygenase activity, oxidation-reduction process
	ata-miR166c-5p	Fructose-bisphosphate aldolase	MLOC_52040.2	HORVU.MOREX.r2.4HG0291220.1	catalytic activity, fructose-bisphosphate aldolase activity, glycolytic process, lyase activity
	ata-miR166a-5p	O-fucosyltransferase family protein	MLOC_60154.1	HORVU.MOREX.r2.5HG0397710.1	aminopeptidase activity, cytoplasm, vacuole, vacuolar membrane, cytosol, proteolysis, peptide metabolic process, peptidase activity, metallopeptidase activity, zinc ion binding, hydrolase activity, response to cadmium ion, metal ion binding, chaperone-mediated protein folding, metalloaminopeptidase activity
	ata-miR1432-5p	Calmodulin, putative	MLOC_70788.1	HORVU.MOREX.r2.1HG0077590.1	calcium ion binding
		Calmodulin, putative	MLOC_70272.1	HORVU.MOREX.r2.5HG0436020.1	calcium ion binding
		2-oxoglutarate (2OG) and Fe(II)-dependent oxygenase superfamily protein	MLOC_61497.1	HORVU.MOREX.r2.2HG0154140.1	oxidoreductase activity, metal ion binding, oxidation-reduction process
	ata-miR5168-5p	F-box family protein	MLOC_59888.1	HORVU.MOREX.r2.4HG0344780.1	catalytic activity, cellular amino acid metabolic process, lyase activity
	ata-miR396c-3p	60S acidic ribosomal protein P1	MLOC_63774.2	HORVU.MOREX.r2.7HG0584380.1	structural constituent of ribosome, intracellular, ribosome, translational elongation
downregulated in drought	aly-miR396b-5p	Nascent polypeptide-associated complex subunit alpha-like protein	MLOC_62499.1	HORVU.MOREX.r2.2HG0089710.1	nascent polypeptide-associated complex
	cme-miR166g	Aldose 1-epimerase	MLOC_74153.1	HORVU.MOREX.r2.2HG0105790.1	catalytic activity, aldose 1-epimerase activity, cytosol, carbohydrate metabolic process, isomerase activity, hexose metabolic process, carbohydrate binding, apoplast
	ata-miR166c-3p	Homeobox leucine-zipper protein	MLOC_61603.1	HORVU.MOREX.r2.1HG0033880.1	DNA binding, nucleus, lipid binding
		Homeobox leucine-zipper protein	MLOC_79063.3	HORVU.MOREX.r2.3HG0202580.1	DNA binding, nucleus, lipid binding
	ata-miR5168-3p	Homeobox leucine-zipper protein	MLOC_61603.1	HORVU.MOREX.r2.1HG0033880.1	DNA binding, nucleus, lipid binding
		Homeobox leucine-zipper protein	MLOC_79063.3	HORVU.MOREX.r2.3HG0202580.1	DNA binding, nucleus, lipid binding
	gma-miR156k	Squamosa promoter-binding-like protein	MLOC_11199.6	HORVU.MOREX.r2.6HG0462880.1	DNA binding, nucleus, metal ion binding
	hvu-miR168-5p	Thioredoxin family protein	MLOC_43714.2	HORVU.MOREX.r2.5HG0432930.1	thioredoxin-disulfide reductase activity, cytoplasm, glycerol ether metabolic process, protein disulfide oxidoreductase activity, oxidoreductase activity, acting on a sulfur group of donors, disulfide as acceptor, cellular response to oxidative stress, cell redox homeostasis, protein-disulfide reductase activity, oxidation-reduction process, cellular oxidant detoxification
	csi-miR166d	Homeobox leucine-zipper protein	MLOC_61603.1	HORVU.MOREX.r2.1HG0033880.1	DNA binding, nucleus, lipid binding
		Homeobox leucine-zipper protein	MLOC_79063.3	HORVU.MOREX.r2.3HG0202580.1	DNA binding, nucleus, lipid binding
	aqc-miR166c	Homeobox leucine-zipper protein	MLOC_61603.1	HORVU.MOREX.r2.1HG0033880.1	DNA binding, nucleus, lipid binding
		Homeobox leucine-zipper protein	MLOC_79063.3	HORVU.MOREX.r2.3HG0202580.1	DNA binding, nucleus, lipid binding
	bdi-miR159a-3p	MYB transcription factor	MLOC_71332.2	HORVU.MOREX.r2.3HG0246570.1	DNA binding
	hvu-miR159a/b	SPOROCYTELESS-like EAR-containing protein 2	MLOC_55324.1	HORVU.MOREX.r2.3HG0204100.1	nucleotide binding, helicase activity, ATP binding, hydrolase activity
	ata-miR398f-3p	Superoxide dismutase [Cu-Zn]	MLOC_22278.1	HORVU.MOREX.r2.2HG0094720.1	superoxide dismutase activity, superoxide metabolic process, oxidoreductase activity, removal of superoxide radicals, metal ion binding, oxidation-reduction process
	ata-miR166d-5p	Calreticulin	MLOC_67890.1	HORVU.MOREX.r2.2HG0176780.1	calcium ion binding, endoplasmic reticulum, protein folding, unfolded protein binding
		Cytochrome P450	MLOC_54637.1	HORVU.MOREX.r2.1HG0000030.1	monooxygenase activity, iron ion binding, oxidoreductase activity, oxidoreductase activity, acting on paired donors, with incorporation or reduction of molecular oxygen, heme binding, metal ion binding, oxidation-reduction process
	hvu-miR6196	Eukaryotic translation initiation factor 3 subunit L	MLOC_65338.1	HORVU.MOREX.r2.5HG0419770.1	translation initiation factor activity, cytoplasm, eukaryotic translation initiation factor 3 complex, translation, translational initiation
	osa-miR319a-3p.2-3p	MYB transcription factor	MLOC_71332.2	HORVU.MOREX.r2.3HG0246570.1	DNA binding
	ata-miR167c-3p	3-ketoacyl-CoA thiolase	MLOC_62884.3	HORVU.MOREX.r2.3HG0182360.1	catalytic activity, acetyl-CoA C-acyltransferase activity, metabolic process, membrane, integral component of membrane, transferase activity, transferase activity, transferring acyl groups, transferase activity, transferring acyl groups other than amino-acyl groups
	ata-miR171c-5p	Protein EFR3	MLOC_12000.1	HORVU.MOREX.r2.4HG0317820.1	nucleus, cytoplasm, nascent polypeptide-associated complex, protein transport
	aly-miR166a-5p	Calreticulin	MLOC_67890.1	HORVU.MOREX.r2.2HG0176780.1	calcium ion binding, endoplasmic reticulum, protein folding, unfolded protein binding
	osa-miR166e-3p	Homeobox leucine-zipper protein	MLOC_61603.1	HORVU.MOREX.r2.1HG0033880.1	DNA binding, nucleus, lipid binding
		Homeobox leucine-zipper protein	MLOC_79063.3	HORVU.MOREX.r2.3HG0202580.1	DNA binding, nucleus, lipid binding
	bdi-miR159b-5p.1	Mitogen-activated protein kinase	MLOC_36752.2	HORVU.MOREX.r2.1HG0073180.1	MAPK cascade, nucleotide binding, protein kinase activity, protein serine/threonine kinase activity, MAP kinase activity, ATP binding, intracellular, protein phosphorylation, kinase activity, phosphorylation, transferase activity
	aly-miR399b-3p	Kinase superfamily protein	MLOC_60066.1	HORVU.MOREX.r2.3HG0202510.1	protein kinase activity, ATP binding, protein phosphorylation, kinase activity, phosphorylation
		Ascorbate peroxidase	MLOC_74910.1	HORVU.MOREX.r2.2HG0160340.1	peroxidase activity, response to oxidative stress, oxidoreductase activity, L-ascorbate peroxidase activity, heme binding, oxidation-reduction process, cellular oxidant detoxification
	hvu-miR172b-5p	Trehalose-6-phosphate synthase	MLOC_11773.1	HORVU.MOREX.r2.5HG0396750.1	catalytic activity, alpha,alpha-trehalose-phosphate synthase (UDP-forming) activity, trehalose biosynthetic process, transferase activity, transferase activity, transferring glycosyl groups
	ata-miR166e-5p	Trafficking protein particle complex subunit 2	MLOC_12967.2	HORVU.MOREX.r2.6HG0492360.1	nucleic acid binding, membrane, integral component of membrane
	bdi-miR159b-5p.3	PsbP-like protein 1	MLOC_12012.1	HORVU.MOREX.r2.5HG0367090.1	calcium ion binding, photosystem II, photosystem II oxygen evolving complex, photosynthesis, extrinsic component of membrane
	bdi-miR164a-3p	Tetratricopeptide repeat-like superfamily protein	MLOC_69252.1	HORVU.MOREX.r2.5HG0421380.1	chloroplast thylakoid membrane, membrane, integral component of membrane
	hvu-miR5049f	Ankyrin repeat family protein	MLOC_39634.2	HORVU.MOREX.r2.7HG0534460.1	nucleic acid binding, zinc ion binding, hydrolase activity
	ata-miR395a-3p	MYB family protein	MLOC_5739.1	HORVU.MOREX.r2.5HG0410160.1	DNA binding
		Transcription factor 25	MLOC_4408.1	HORVU.MOREX.r2.5HG0411310.1	nucleotide binding, metalloendopeptidase activity, ATP binding, plasma membrane, proteolysis, peptidase activity, metallopeptidase activity, membrane, integral component of membrane, hydrolase activity, metal ion binding
	ata-miR408-5p	BSD domain (BTF2-like transcription factors, Synapse-associated proteins and DOS2-like proteins)	MLOC_21142.1	HORVU.MOREX.r2.7HG0581030.1	gene silencing by RNA
upregulated in rewatering	aly-miR164a-5p	NAC domain protein	MLOC_53744.1	HORVU.MOREX.r2.7HG0610210.1	DNA binding, nucleus, transcription, DNA-templated; regulation of transcription, DNA-templated
		NAC domain-containing protein	MLOC_64240.2	HORVU.MOREX.r2.5HG0357520.1	DNA binding, nucleus; transcription, DNA-templated; regulation of transcription, DNA-templated
	bdi-miR156h-3p	Ankyrin repeat protein-like	MLOC_80410.1	HORVU.MOREX.r2.5HG0370050.1	zinc ion binding
	cme-miR156j	Squamosa promoter-binding-like protein	MLOC_11199.6	HORVU.MOREX.r2.6HG0462880.1	DNA binding, nucleus, metal ion binding
	ahy-miR159	MYB transcription factor	MLOC_71332.2	HORVU.MOREX.r2.3HG0246570.1	DNA binding
downregulated in rewatering	zma-miR168a-3p	Glutamyl-tRNA(Gln) amidotransferase subunit A	MLOC_20244.2	HORVU.MOREX.r2.1HG0074900.1	amidase activity, GO:0016020,GO:0016021,GO:0016740
		Regulator of chromosome condensation family protein	MLOC_63404.1	HORVU.MOREX.r2.3HG0237420.1	RNA-directed DNA polymerase activity, RNA-dependent DNA biosynthetic process
	bdi-miR1432	Calmodulin, putative	MLOC_70272.1	HORVU.MOREX.r2.5HG0436020.1	calcium ion binding
		Calmodulin, putative	MLOC_70788.1	HORVU.MOREX.r2.1HG0077590.1	calcium ion binding
		2-oxoglutarate (2OG) and Fe(II)-dependent oxygenase superfamily protein	MLOC_61497.1	HORVU.MOREX.r2.2HG0154140.1	oxidoreductase activity, metal ion binding, oxidation-reduction process
	tae-miR9773	target not detected
	ata-miR156c-3p	C2 calcium/lipid-binding and GRAM domain protein	MLOC_18231.1	HORVU.MOREX.r2.1HG0061640.1	membrane, integral component of membrane
		Squamosa promoter-binding protein, putative	MLOC_4830.1	HORVU.MOREX.r2.5HG0440620.1	DNA binding, nucleus, membrane, integral component of membrane, metal ion binding
	bdi-miR408-3p	Blue copper protein	MLOC_69288.1	HORVU.MOREX.r2.5HG0404370.1	electron transfer activity, electron transport chain
